# Supplementary material for: Characterization of MdMYB68, a suberin master regulator in russeted apples
Source: Front Plant Sci. 2023 Mar 20;14:1143961. doi: 10.3389/fpls.2023.1143961 (PMC10067606; doi:10.3389/fpls.2023.1143961)
Supplement: Supplementary file 5 [file Table_1.xlsx]

## Sheet: Primer data
Gene name	Gene code	Primer right	Primer left	Amplicon size (bp)	PCR efficiency (%)	Meting temperature	Gene function	Reference
PRX27	Nbv5tr6224494	TGCAAGCCTGGAGATGTGAC	TCAGATGCGAACAATCCTCTTC	113	80.56	81	peroxidase 27
OMT1	Nbv5tr6206214	ACTCCAAGACCACCTCCAAC	ACAGTGCAATGCTCAATCACAC	109	81.17	78.6	caffeic acid 5-hydroxyferulic acid o-methyltransferase
KCS4	Nbv5tr6222668	ATAGCTGCTCCTCCAACACG	TTGTGGTCAGCACGGAGAAC	100	79.97	80.5	3-ketoacyl- synthase 4
LACS4	Nbv5tr6246568	TTGCCTCTAGTGTGGATGCG	GTCAGTCCATTCTCCTCGGC	118	94.52	82.2	long chain acyl- synthetase 4
MYB4	Nbv5tr6204351	TGCTGCTGATGATCAAGAACAG	TGAGGAGGACTGATTCTAAGCTC	137	79.97	80	transcription factor myb4
MYB93	Nbv5tr6235880	AATCGCGACACACCTACCAG	TGGCCTGTGAGTCATTGGATC	112	91.54	79	myb domain protein 93
XTR6	Nbv5tr6230638	GTTGTTGGAGGTGCAGGAAG	GCCTATGGAATGCAGATGATTGG	149	82.99	80.3	Probable xyloglucan endotransglucosylase hydrolase protein 23
ABCG16	Nbv5tr6206538	GCGAAGAATCCAAGCCGTTC	TGGTGCGGTTATGGTTACGG	96	81.28	80	abc transporter g family member 16
MYB68	MD08G1076200	AAGAACATCAGCTGGCTCGT	GAACGGCAGAATGGGAGTTA	102	80	81.2	myb domain protein 68
GPAT5	Nbv5tr6232718	TCATGCAACAACAGCTAGGG	ACGTGGCTTCTACTGGCAAC	113	94.93	80	Glycerol-3-phosphate acyltransferase 5	Legay et al. 2016
CYP86A1	Nbv5tr6408715	GGAGCGTCATGAACAATCG	AGGGACCGAAGGGTACAGAC	188	90.19	80.7	Fatty acid omega-hydroxylase	Legay et al. 2016
FCoAT	Nbv5tr6212895	TTCATGGCAAATGAGAGCTG	TGTGGCTTTGCCAGAGAAG	159	74.99	81.1	Feruloyl-CoA Acyl transferase	Legay et al. 2016
FAR3	Nbv5tr6203422	TACCTTCAACCCAACCAGGA	TTATGGATGGCCAAACACCT	149	88.42	79.2	Fatty acid reductase	Legay et al. 2016
FAR5	Nbv5tr6203423	CTGACGATCCGACCTGGTAT	CGACCCTAAAGCCGTTATTG	129	90.79	80.5	Fatty acid reductase	Legay et al. 2016
KCS2	Nbv5tr6245119	CCAATTTCATCCATCCAAGG	ATTGCATTTGGCTCAGGATT	101	83.87	78.3	3-ketoacyl-CoA synthase 2	Legay et al. 2016
UK	EH363935	CTAGGAGTATATTGGAAGAGCG	AAAGATACATCGCCTTGCTGAA	107	76.89	78.9	Uridylate kinase	Liu et al. 2012
TUB	EH371301	CAAGATGCTACTGCAGACGAG	CTGGAAGTTGTGGTTTTGGC	126	89.08	78.6	b-tubulin	Liu et al. 2012
SAND	Niben.v0.3.Ctg25188435	ACCACCAACACCTATGAATGCT	CAGTCTCGCCTCATCTGGGTCA	83	86.81	79.7	Sand family protein	Liu et al. 2012
EF1	TC1958	AGCTTTACCTCCCAAGTCATC	AGAACGCCTGTCAATCTTGG	116	81.21	82	Protein phosphatase 2A	Liu et al. 2012
L23	TC19271	AAGGATGCCGTGAAGAAGATGT	GCATCGTAGTCAGGAGTCAACC	110	91.16	80	60S ribosomal protein	Liu et al. 2012
PP2A	TC21939	GACCCTGATGTTGATGTTCGCT	GAGGGATTTGAAGAGAGATTTC	123	82.29	79	Elongation factor 1-a	Liu et al. 2012

## Sheet: Correlation
Gene Name	Empty-R1	Empty-R2	Empty-R3	Empty-R4	Myb68-R1	Myb68-R2	Myb68-R3	Myb68-R4	Empty-Average	Myb68-Average	Log2 ratio				Samples QPCR	Log2 ratio MYB68 OX/Empty		gene name	RNA seq log2 ratio	QPCR log2 ratio	Correlation
ABCG16	0.326338	0.209365	0.264566	0.222414	4.49307	3.72408	3.97932	3.73561	0.255671	3.98302	3.9615				XTR6	1.90975		XTR6	2.04883	1.90975	0.945179
MdMYB68	0.0220777	0.0088201	0.00132573	0.0103704	144.103	132.947	152.64	127.733	0.0106485	139.356	13.6758				FAR5	2.85295		FAR5	2.63142	2.85295
CAP86A1	0.119684	0.180646	0.278541	0.0221905	10.7424	5.26955	7.74677	17.0641	0.150265	10.2057	6.08572				MYB4	3.16155		MYB4	3.32048	3.16155
Ef1	1.08975	0.866525	1.01971	1.15061	1.01173	0.938358	0.977702	0.972405	1.03165	0.975048	-0.0814075				OMT1	3.61284		OMT1	3.78195	3.61284
FAR3	0.115494	0.27744	0.20993	0.178206	4.51497	6.00039	4.37466	7.03874	0.195268	5.48219	4.81123				ABCG16	3.9615		ABCG6	4.74534	3.9615
FAR5	0.410096	0.31747	0.376634	0.396634	2.37622	2.98862	2.22637	3.25198	0.375209	2.7108	2.85295				FCoat	4.75832		FcoAT	4.88779	4.75832
FCoat	0.181481	0.207062	0.207455	0.17463	5.08102	4.83721	5.31177	5.62652	0.192657	5.21413	4.75832				FAR3	4.81123		FAR3	4.74602	4.81123
GPAT5	0.0487694	0.0513399	0.0724177	0.0809381	15.2314	14.8333	18.3236	16.4593	0.0633663	16.2119	7.99912				KCS2	5.00728		KCS2	3.7502	5.00728
KCS2	0.176599	0.161345	0.183745	0.184936	5.40399	5.44092	6.34907	5.5325	0.176656	5.68162	5.00728				LACS4	5.58333		LACS4	5.54999	5.58333
KCS4	0.127285	0.105174	0.115605	0.095135	11.2884	7.83463	9.26265	8.29099	0.1108	9.16918	6.37076				CAP86A1	6.08572		CYP86A1	7.59347	6.08572
L23	1.17393	1.33817	1.13622	1.03906	0.761561	0.980696	0.711393	1.01483	1.17185	0.867119	-0.434481				KCS4	6.37076		KCS4	5.99032	6.37076
LACS4	0.126976	0.179207	0.147464	0.131895	6.13913	8.10488	5.36351	8.46662	0.146385	7.01853	5.58333				MYB93	7.1764		MYB93	7.14864	7.1764
MYB4	0.315283	0.327844	0.334151	0.362039	3.11264	3.09527	3.0895	2.6867	0.334829	2.99603	3.16155				GPAT5	7.99912		GPAT5	8.91547	7.99912
MYB93	0.0451025	0.104548	0.143936	0.0582594	12.7765	12.2374	10.5541	15.3259	0.0879615	12.7235	7.1764
OMT1	0.303946	0.276649	0.273385	0.291609	3.86993	3.18153	3.57081	3.39307	0.286397	3.50383	3.61284
PP2A	0.906941	0.857381	0.937785	0.905394	1.17343	0.978802	1.17608	1.1213	0.901875	1.1124	0.302676
PRX27	0.0247419	0.0330348	0.0109241	0.00947007	54.0249	58.6022	70.5385	52.9568	0.0195427	59.0306	11.5606
SAND	0.925224	0.782098	0.939545	0.870358	1.10986	1.11901	1.17712	1.15598	0.879306	1.14049	0.375222
TUB	1.0746	1.30086	1.06839	1.19126	0.930855	0.884574	0.895271	0.76246	1.15878	0.86829	-0.416355
UK	0.866878	0.988643	0.916874	0.891024	1.0706	1.12158	1.16004	1.02535	0.915855	1.09439	0.25694
XTR6	0.58595	0.442422	0.469962	0.60432	1.41791	1.70035	2.10127	2.68105	0.525663	1.97515	1.90975
