# Supplementary material for: Characterization of MdMYB68, a suberin master regulator in russeted apples
Source: Front Plant Sci. 2023 Mar 20;14:1143961. doi: 10.3389/fpls.2023.1143961 (PMC10067606; doi:10.3389/fpls.2023.1143961)
Supplement: Supplementary file 6 [file Table_2.xlsx]

## Sheet: Input Data and STRING Mapping
Dataset	Feature ID	Fold Log 2	TAIR name	Gene symbol (Velasco et al. 2010)	Annotation description (Velasco et al. 2010)	STRING preferredName	STRING annotation
André et al. 2022	MDP0000295825	5.73946	AT1G75800.1		Pathogenesis-related thaumatin superfamily protein	AT1G75800	Pathogenesis-related thaumatin superfamily protein; Its function is described as molecular_function unknown; Involved in response to other organism; Located in endomembrane system; Expressed in 22 plant structures; Expressed during 13 growth stages; Contains the following InterPro domains: Thaumatin, conserved site (InterPro:IPR017949), Thaumatin, pathogenesis-related (InterPro:IPR001938); BEST A…
André et al. 2022	MDP0000846849	5.35766	AT2G38870.1		Serine protease inhibitor, potato inhibitor I-type family protein	AT2G38870	Serine protease inhibitor, potato inhibitor I-type family protein; Predicted to encode a PR (pathogenesis-related) peptide that belongs to the PR-6 proteinase inhibitor family. Six putative PR-6-type protein encoding genes are found in Arabidopsis: At2g38900, At2g38870, At5g43570, At5g43580, At3g50020 and At3g46860
André et al. 2022	MDP0000156226	5.19606	AT3G01500.3	ATBCA1,ATSABP3,CA1,SABP3	carbonic anhydrase 1	CA1	Arabidopsis thaliana salicylic acid-binding protein 3; Reversible hydration of carbon dioxide. Required for photosynthesis in cotyledons. Binds salicylic acid. Together with BCA4, involved in the CO(2) signaling pathway which controls gas-exchange between plants and the atmosphere by modulating stomatal development and movements. Promotes water use efficiency
Legay et al. 2015	MDP0000150374	5.14702	AT2G24820.1	TIC55-II	translocon at the inner envelope membrane of chloroplasts 55-II	TIC55-II	Translocon at the inner envelope membrane of chloroplasts 55-II; Involved in protein precursor import into chloroplasts. Part of the redox regulon consisting of TIC32, TIC 55 and TIC62
André et al. 2022	MDP0000619608	5.13255	AT1G17860.1		Kunitz family trypsin and protease inhibitor protein	AT1G17860	Kunitz family trypsin and protease inhibitor protein; Its function is described as endopeptidase inhibitor activity; Involved in biological_process unknown; Located in apoplast, cell wall; Expressed in 17 plant structures; Expressed during 13 growth stages; Contains the following InterPro domains: Proteinase inhibitor I3, Kunitz legume (InterPro:IPR002160), Kunitz inhibitor ST1-like (InterPro:IPR…
André et al. 2022	MDP0000136298	5.11272	AT5G09530.1		hydroxyproline-rich glycoprotein family protein	PELPK1	Hydroxyproline-rich glycoprotein family protein; Positive regulator of germination and plant growth
Legay et al. 2015	MDP0000253113	5.09758	AT3G26040.1		HXXXD-type acyl-transferase family protein	AT3G26040	HXXXD-type acyl-transferase family protein; Its function is described as transferase activity, transferring acyl groups other than amino-acyl groups, transferase activity; Involved in biological_process unknown; Located in cellular_component unknown; Expressed in root; Contains the following InterPro domains: Transferase (InterPro:IPR003480); BEST Arabidopsis thaliana protein match is: HXXXD-type…
André et al. 2022	MDP0000185405	4.92794	AT5G20270.1	HHP1	heptahelical transmembrane protein1	HHP1	Heptahelical transmembrane protein1; May act as a negative regulator of abscisic acid (ABA)- mediated osmotic stress signaling and function in cross-talk between cold and osmotic signaling
André et al. 2022	MDP0000513880	4.79384	AT4G19810.1		Glycosyl hydrolase family protein with chitinase insertion domain	ChiC	Glycosyl hydrolase family protein with chitinase insertion domain; Its function is described as cation binding, chitinase activity, hydrolase activity, hydrolyzing O-glycosyl compounds, catalytic activity; Involved in carbohydrate metabolic process; Located in cell wall; Expressed in 10 plant structures; Expressed during LP.04 four leaves visible, 4 anthesis, C globular stage; Contains the follow…
André et al. 2022	MDP0000289880	4.77771	AT1G76140.1		Prolyl oligopeptidase family protein	AT1G76140	Prolyl oligopeptidase family protein; Its function is described as serine-type peptidase activity, serine-type endopeptidase activity; Involved in proteolysis; Located in chloroplast; Expressed in 24 plant structures; Expressed during 15 growth stages; Contains the following InterPro domains: Peptidase S9, prolyl oligopeptidase, catalytic domain (InterPro:IPR001375), Peptidase S9A, oligopeptidase…
André et al. 2022	MDP0000184190	4.76568	AT5G14180.1	MPL1	Myzus persicae-induced lipase 1	MPL1	Myzus persicae-induced lipase 1; Triacylglycerol (TAG) lipase. May be involved for TAG storage breakdown during seed germination (By similarity)
Legay et al. 2015	MDP0000306273	4.74568	AT5G23190.1	CYP86B1	cytochrome P450, family 86, subfamily B, polypeptide 1	CYP86B1	Cytochrome P450, family 86, subfamily B, polypeptide 1; Cytochrome P450 CYP86B1, nuclear gene for chloroplast product. CYP86B1 is a very long chain fatty acid hydroxylase specifically involved in polyester monomer biosynthesis during the course of plant development
André et al. 2022	MDP0000252597	4.70922	AT1G17020.1	ATSRG1,SRG1	senescence-related gene 1	SRG1	Senescence-related gene 1; Encodes a novel member of the Fe(II)/ascorbate oxidase gene family; senescence-related gene; Belongs to the iron/ascorbate-dependent oxidoreductase family
André et al. 2022	MDP0000192409	4.70145	AT2G32300.1	UCC1	uclacyanin 1	UCC1	Uclacyanin 1; Encodes a uclacyanin, a protein precursor that is closely related to precursors of stellacyanins and a blue copper protein from pea pods
André et al. 2022	MDP0000314777	4.6874	AT3G21550.1	AtDMP2,DMP2	DUF679 domain membrane protein 2	DMP2	Transmembrane protein, putative (duf679 domain membrane protein 2); Involved in membrane remodeling
André et al. 2022	MDP0000274123	4.63969	AT1G29000.1		Heavy metal transport/detoxification superfamily protein	AT1G29000	Heavy metal transport/detoxification superfamily protein; Heavy-metal-binding protein
André et al. 2022	MDP0000316006	4.63296	AT1G71050.1		Heavy metal transport/detoxification superfamily protein	HIPP20	Heavy metal transport/detoxification superfamily protein; Heavy-metal-binding protein. Binds cadmium. May be involved in cadmium transport and play a role in cadmium detoxification
André et al. 2022	MDP0000145757	4.63285	AT1G34670.1	AtMYB93,MYB93	myb domain protein 93	MYB93	Transcription factor myb, plant; MYB transcription factor; Member of the R2R3 factor gene family
André et al. 2022	MDP0000560112	4.62334	AT1G69530.1	AT-EXP1,ATEXP1,ATEXPA1,ATHEXP ALPHA 1.2,EXP1,EXPA1	expansin A1	EXPA1	Expansin-A1; Member of Alpha-Expansin Gene Family. Naming convention from the Expansin Working Group (Kende et al, Plant Mol Bio). Involved in the formation of nematode-induced syncytia in roots of Arabidopsis thaliana
André et al. 2022	MDP0000280514	4.61196	AT5G37690.1		SGNH hydrolase-type esterase superfamily protein	AT5G37690	SGNH hydrolase-type esterase superfamily protein; Its function is described as lipase activity, hydrolase activity, acting on ester bonds; Involved in lipid metabolic process; Located in endomembrane system; Expressed in shoot, hypocotyl, root; Contains the following InterPro domains: Lipase, GDSL (InterPro:IPR001087), Esterase, SGNH hydrolase-type (InterPro:IPR013830); BEST Arabidopsis thaliana …
André et al. 2022	MDP0000229140	4.5955	AT1G03220.1		Eukaryotic aspartyl protease family protein	AT1G03220	Eukaryotic aspartyl protease family protein; Its function is described as aspartic-type endopeptidase activity; Involved in response to salt stress; Located in cell wall, plasma membrane, membrane, plant-type cell wall; Expressed in 6 plant structures; Contains the following InterPro domains: Peptidase aspartic (InterPro:IPR021109), Peptidase aspartic, catalytic (InterPro:IPR009007), Peptidase A1…
Legay et al. 2015	MDP0000159806	4.57531	AT1G78980.1	SRF5	STRUBBELIG-receptor family 5	SRF5	STRUBBELIG-receptor family 5 (SRF5); Its function is described as protein serine/threonine kinase activity, kinase activity, ATP binding; Involved in transmembrane receptor protein tyrosine kinase signaling pathway, protein amino acid phosphorylation; Located in endomembrane system; Expressed in 7 plant structures; Expressed during L mature pollen stage, M germinated pollen stage, 4 anthesis, pet…
André et al. 2022	MDP0000246482	4.57027	AT3G18400.1	anac058,NAC058	NAC domain containing protein 58	NAC058	NAC domain containing protein 58 (NAC058); Its function is described as sequence-specific DNA binding transcription factor activity; Involved in multicellular organismal development, regulation of transcription; Located in cellular_component unknown; Expressed in hypocotyl, root, flower; Expressed during petal differentiation and expansion stage; Contains the following InterPro domains: No apical…
André et al. 2022	MDP0000925910	4.56279	AT3G22620.1	AtLTPG20	Bifunctional inhibitor/lipid-transfer protein/seed storage 2S albumin superfamily protein	AT3G22620	Bifunctional inhibitor/lipid-transfer protein/seed storage 2S albumin superfamily protein; Its function is described as lipid binding; Involved in lipid transport; Located in chloroplast envelope; Expressed in 9 plant structures; Expressed during 4 anthesis, C globular stage, petal differentiation and expansion stage; Contains the following InterPro domains: Bifunctional inhibitor/plant lipid tra…
Legay et al. 2015	MDP0000769493	4.54357	AT4G10265.1		Wound-responsive family protein	AT4G10265	Wound-responsive family protein; Contains the following InterPro domains: Protein of unknown function wound-induced (InterPro:IPR022251); BEST Arabidopsis thaliana protein match is: Wound-responsive family protein (TAIR:AT4G10270.1); Has 164 Blast hits to 163 proteins in 16 species: Archae - 0; Bacteria - 0; Metazoa - 0; Fungi - 0; Plants - 164; Viruses - 0; Other Eukaryotes - 0 (source: NCBI BLi…
André et al. 2022	MDP0000159140	4.50532	AT1G78550.1		2-oxoglutarate (2OG) and Fe(II)-dependent oxygenase superfamily protein	AT1G78550	2-oxoglutarate (2OG) and Fe(II)-dependent oxygenase superfamily protein; Its function is described as oxidoreductase activity, iron ion binding; Involved in oxidation reduction; Expressed in 22 plant structures; Expressed during 13 growth stages; Contains the following InterPro domains: Isopenicillin N synthase (InterPro:IPR002283), Oxoglutarate/iron-dependent oxygenase (InterPro:IPR005123); BEST…
André et al. 2022	MDP0000246150	4.48025	AT3G22600.1	AtLTPG20	Bifunctional inhibitor/lipid-transfer protein/seed storage 2S albumin superfamily protein	AT3G22600	Bifunctional inhibitor/lipid-transfer protein/seed storage 2S albumin superfamily protein; Its function is described as lipid binding; Involved in lipid transport; Located in anchored to membrane; Expressed in 14 plant structures; Expressed during 10 growth stages; Contains the following InterPro domains: Bifunctional inhibitor/plant lipid transfer protein/seed storage (InterPro:IPR016140), Plant…
Legay et al. 2015	MDP0000175065	4.47603	AT5G07475.1		Cupredoxin superfamily protein	AT5G07475	Uncharacterized protein At5g07475; Cupredoxin superfamily protein; Its function is described as electron carrier activity, copper ion binding; Located in anchored to membrane; Contains the following InterPro domains: Plastocyanin-like (InterPro:IPR003245), Cupredoxin (InterPro:IPR008972); BEST Arabidopsis thaliana protein match is: uclacyanin 1 (TAIR:AT2G32300.1); Has 30201 Blast hits to 17322 pr…
André et al. 2022	MDP0000660239	4.45274	AT1G74460.1		GDSL-like Lipase/Acylhydrolase superfamily protein	AT1G74460	GDSL-like Lipase/Acylhydrolase superfamily protein; Its function is described as hydrolase activity, acting on ester bonds, carboxylesterase activity; Involved in lipid metabolic process; Located in endomembrane system; Expressed in shoot, hypocotyl, root, flower, carpel; Expressed during petal differentiation and expansion stage; Contains the following InterPro domains: Lipase, GDSL (InterPro:IP…
André et al. 2022	MDP0000137826	4.44915	AT5G59820.1	RHL41,ZAT12	C2H2-type zinc finger family protein	RHL41	C2H2-type zinc finger family protein; Encodes a zinc finger protein involved in high light and cold acclimation. Overexpression of this putative transcription factor increases the expression level of 9 cold-responsive genes and represses the expression level of 15 cold-responsive genes, including CBF genes. Also, lines overexpressing this gene exhibits a small but reproducible increase in freeze …
André et al. 2022	MDP0000241271	4.42121	AT3G06778.1		Chaperone DnaJ-domain superfamily protein	AT3G06778	Chaperone DnaJ-domain superfamily protein; Its function is described as unfolded protein binding, heat shock protein binding; Involved in protein folding; Located in cellular_component unknown; Contains the following InterPro domains: Molecular chaperone, heat shock protein, Hsp40, DnaJ (InterPro:IPR015609), Heat shock protein DnaJ, N-terminal (InterPro:IPR001623), Heat shock protein DnaJ (InterP…
André et al. 2022	MDP0000228739	4.41308	AT1G78950.1		Terpenoid cyclases family protein	BAS	Terpenoid cyclases family protein; Converts oxidosqualene to beta-amyrin
André et al. 2022	MDP0000288378	4.40148	AT5G41570.1	ATWRKY24,WRKY24	WRKY DNA-binding protein 24	WRKY24	Arabidopsis thaliana wrky dna-binding protein 24; Probable WRKY transcription factor 24; Transcription factor. Interacts specifically with the W box (5'-(T)TGAC[CT]-3'), a frequently occurring elicitor- responsive cis-acting element (By similarity)
André et al. 2022	MDP0000873573	4.36464	AT5G51970.1		GroES-like zinc-binding alcohol dehydrogenase family protein	AT5G51970	GroES-like zinc-binding alcohol dehydrogenase family protein; Converts sorbitol to fructose. Mostly active with sorbitol, ribitol and xylitol as substrates; Belongs to the zinc-containing alcohol dehydrogenase family
André et al. 2022	MDP0000788170	4.3577	AT1G78780.2		pathogenesis-related family protein	AT1G78780	Pathogenesis-related family protein; Has 201 Blast hits to 200 proteins in 70 species: Archae - 0; Bacteria - 51; Metazoa - 15; Fungi - 40; Plants - 93; Viruses - 0; Other Eukaryotes - 2 (source: NCBI BLink)
André et al. 2022	MDP0000296566	4.35612	AT2G29380.1	HAI3	highly ABA-induced PP2C gene 3	HAI3	Probable protein phosphatase 2C 24; Highly ABA-induced PP2C gene 3 (HAI3); Its function is described as protein serine/threonine phosphatase activity, catalytic activity; Involved in protein amino acid dephosphorylation; Located in protein serine/threonine phosphatase complex; Contains the following InterPro domains: Protein phosphatase 2C, manganese/magnesium aspartate binding site (InterPro:IPR…
André et al. 2022	MDP0000153832	4.34662	AT5G44550.1		Uncharacterised protein family (UPF0497)	AT5G44550	Uncharacterised protein family (UPF0497); Its function is described as molecular_function unknown; Involved in biological_process unknown; Located in endomembrane system; Expressed in hypocotyl, root; Contains the following InterPro domains: Uncharacterised protein family UPF0497, trans-membrane plant (InterPro:IPR006702), Uncharacterised protein family UPF0497, trans-membrane plant subgroup (Int…
André et al. 2022	MDP0000756254	4.31883	AT1G64000.1	ATWRKY56,WRKY56	WRKY DNA-binding protein 56	WRKY56	Probable WRKY transcription factor 56; Transcription factor. Interacts specifically with the W box (5'-(T)TGAC[CT]-3'), a frequently occurring elicitor- responsive cis-acting element (By similarity)
André et al. 2022	MDP0000782642	4.30085	AT1G20030.2		Pathogenesis-related thaumatin superfamily protein	AT1G20030	Pathogenesis-related thaumatin superfamily protein; Contains the following InterPro domains: Thaumatin, conserved site (InterPro:IPR017949), Thaumatin, pathogenesis-related (InterPro:IPR001938); BEST Arabidopsis thaliana protein match is: Pathogenesis-related thaumatin superfamily protein (TAIR:AT1G75800.1); Has 35333 Blast hits to 34131 proteins in 2444 species: Archae - 798; Bacteria - 22429; M…
André et al. 2022	MDP0000873376	4.2454	AT1G72230.1		Cupredoxin superfamily protein	AT1G72230	Cupredoxin superfamily protein; Its function is described as electron carrier activity, copper ion binding; Located in anchored to membrane; Expressed in 17 plant structures; Expressed during 9 growth stages; Contains the following InterPro domains: Plastocyanin-like (InterPro:IPR003245), Cupredoxin (InterPro:IPR008972), Blue (type 1) copper domain (InterPro:IPR000923); BEST Arabidopsis thaliana …
André et al. 2022	MDP0000312412	4.24444	AT1G08510.1	FATB	fatty acyl-ACP thioesterases B	FATB	Palmitoyl-acyl carrier protein thioesterase, chloroplastic; Plays an essential role in chain termination during de novo fatty acid synthesis. Possesses high thioesterase activity for palmitoyl-ACP versus other acyl-ACPs. Substrate preference is 16:0 > 18:1 > 18:0 > 16:1. Plays an essential role in the supply of saturated fatty acids necessary for plant growth and seed development. Contributes to …
Legay et al. 2015	MDP0000150502	4.22857	AT3G11430.1	ATGPAT5,GPAT5	glycerol-3-phosphate acyltransferase 5	GPAT5	GLYCEROL-3-PHOSPHATE sn-2-ACYLTRANSFERASE 5; Glycerol-3-phosphate acyltransferase 5; Esterifies acyl-group from acyl-ACP to the sn-1 position of glycerol-3-phosphate, an essential step in glycerolipid biosynthesis
André et al. 2022	MDP0000241976	4.20696	AT5G13580.1	ABCG6	ABC-2 type transporter family protein	ABCG6	ABC-2 type transporter family protein; Its function is described as ATPase activity, coupled to transmembrane movement of substances; Involved in response to nematode; Located in membrane; Expressed in 10 plant structures; Expressed during 4 anthesis, C globular stage, petal differentiation and expansion stage; Contains the following InterPro domains: ATPase, AAA+ type, core (InterPro:IPR003593),…
André et al. 2022	MDP0000176250	4.20644	AT3G02100.1		UDP-Glycosyltransferase superfamily protein	AT3G02100	UDP-Glycosyltransferase superfamily protein; Its function is described as UDP-glycosyltransferase activity, transferase activity, transferring glycosyl groups; Involved in metabolic process; Located in cellular_component unknown; Expressed in root; Contains the following InterPro domains: UDP-glucuronosyl/UDP-glucosyltransferase (InterPro:IPR002213); BEST Arabidopsis thaliana protein match is: UD…
André et al. 2022	MDP0000212688	4.18903	AT1G78970.1	ATLUP1,LUP1	lupeol synthase 1	LUP1	Arabidopsis thaliana lupeol synthase 1; Lupeol synthase. Converts oxidosqualene to multiple triterpene alcohols and a triterpene diols. This conversion proceeds through the formation of a 17&#946;-dammarenyl cation
André et al. 2022	MDP0000159493	4.18557	AT5G47635.1		Pollen Ole e 1 allergen and extensin family protein	AT5G47635	Pollen Ole e 1 allergen and extensin family protein; Its function is described as molecular_function unknown; Involved in biological_process unknown; Located in endomembrane system; Expressed in 8 plant structures; Expressed during 4 anthesis, petal differentiation and expansion stage; Contains the following InterPro domains: Pollen Ole e 1 allergen/extensin (InterPro:IPR006041); BEST Arabidopsis…
André et al. 2022	MDP0000258308	4.18279	AT5G41040.1		HXXXD-type acyl-transferase family protein	RWP1	Hydroxycinnamoyl- coa:&omega;-hydroxyacid o-hydroxycinnamoyltransferase; Omega-hydroxypalmitate O-feruloyl transferase; Involved in the synthesis of aromatics of the suberin polymer. Specifically affects the accumulation of the ferulate constituent of suberin in roots and seeds, but has no effect on the content of p-coumarate or sinapate
André et al. 2022	MDP0000348963	4.17993	AT5G09520.1		hydroxyproline-rich glycoprotein family protein	PELPK2	Hydroxyproline-rich glycoprotein family protein; Its function is described as molecular_function unknown; Involved in biological_process unknown; Located in endomembrane system; Expressed in 21 plant structures; Expressed during 12 growth stages; BEST Arabidopsis thaliana protein match is: hydroxyproline-rich glycoprotein family protein (TAIR:AT5G09530.1); Has 4837 Blast hits to 2182 proteins in …
André et al. 2022	MDP0000879217	4.17955	AT5G58860.1	CYP86,CYP86A1	cytochrome P450, family 86, subfamily A, polypeptide 1	CYP86A1	Cytochrome P450, family 86, subfamily A, polypeptide 1; Catalyzes the omega-hydroxylation of various fatty acids (FA). Acts on saturated and unsaturated fatty acids with chain lengths from C12 to C18 but not on hexadecane; Belongs to the cytochrome P450 family
Legay et al. 2015	MDP0000185640	4.17661	AT1G70140.1	ATFH8,FH8	formin 8	FH8	Formin-like protein 8; Encodes a group I formin. Binds to F-actin barbed ends. Has severing actin filaments activity. Binds profilin. Involved in the initiation and tip growth of root hairs through regulation of actin cytoskeleton
André et al. 2022	MDP0000136632	4.16573	AT3G20395.1		RING/U-box superfamily protein	AT3G20395	RING/U-box superfamily protein; Its function is described as zinc ion binding; Located in endomembrane system; Contains the following InterPro domains: Zinc finger, RING-type (InterPro:IPR001841), Zinc finger, C3HC4 RING-type (InterPro:IPR018957); BEST Arabidopsis thaliana protein match is: RING/U-box superfamily protein (TAIR:AT5G66070.1); Has 9570 Blast hits to 9551 proteins in 280 species: Arc…
André et al. 2022	MDP0000200896	4.16476	AT2G19590.1	ACO1,ATACO1	ACC oxidase 1	At2g19590	1-aminocyclopropane-1-carboxylate oxidase 1; Enzyme involved in the ethylene biosynthesis. May promote stem elongation by maximizing the extensibility cells, possibly by activating ethylene biosynthesis, in response to very- long-chain fatty acids (VLCFAs C20:0 to C30:0)
André et al. 2022	MDP0000126274	4.16254	AT3G09220.1	LAC7	laccase 7	LAC7	Laccase-7; Putative laccase, a member of laccase family of genes (17 members in Arabidopsis)
Legay et al. 2015	MDP0000797384	4.16065	AT5G13210.1		Uncharacterised conserved protein UCP015417, vWA	AT5G13210	Uncharacterised conserved protein UCP015417, vWA; Contains the following InterPro domains: Uncharacterised conserved protein UCP015417, vWA (InterPro:IPR011205), von Willebrand factor, type A (InterPro:IPR002035); BEST Arabidopsis thaliana protein match is: Uncharacterised conserved protein UCP015417, vWA (TAIR:AT3G24780.1); Has 1807 Blast hits to 1807 proteins in 277 species: Archae - 0; Bacteri…
Legay et al. 2015	MDP0000529326	4.15976	AT3G25510.1		disease resistance protein (TIR-NBS-LRR class), putative	AT3G25510	Disease resistance protein (TIR-NBS-LRR class), putative; Its function is described as transmembrane receptor activity, nucleoside-triphosphatase activity, nucleotide binding, ATP binding; Involved in signal transduction, defense response, apoptosis, innate immune response; Located in intrinsic to membrane; Expressed in epidermis; Contains the following InterPro domains: ATPase, AAA+ type, core (…
André et al. 2022	MDP0000285793	4.14236	AT3G05950.1		RmlC-like cupins superfamily protein	AT3G05950	Germin-like protein subfamily 1 member 7; May play a role in plant defense. Probably has no oxalate oxidase activity even if the active site is conserved
André et al. 2022	MDP0000304463	4.13559	AT2G48140.1	EDA4, AtLTPG16	Bifunctional inhibitor/lipid-transfer protein/seed storage 2S albumin superfamily protein	EDA4	Embryo sac development arrest 4 (EDA4); Contains the following InterPro domains: Bifunctional inhibitor/plant lipid transfer protein/seed storage (InterPro:IPR016140), Plant lipid transfer protein/seed storage/trypsin-alpha amylase inhibitor (InterPro:IPR003612); BEST Arabidopsis thaliana protein match is: Bifunctional inhibitor/lipid-transfer protein/seed storage 2S albumin superfamily protein (…
André et al. 2022	MDP0000226662	4.12919	AT2G23540.1		GDSL-like Lipase/Acylhydrolase superfamily protein	AT2G23540	GDSL-like Lipase/Acylhydrolase superfamily protein; Its function is described as hydrolase activity, acting on ester bonds, carboxylesterase activity; Involved in lipid metabolic process; Located in endomembrane system; Expressed in embryo, hypocotyl, root, flower; Expressed during 4 anthesis, C globular stage; Contains the following InterPro domains: Lipase, GDSL (InterPro:IPR001087); BEST Arabi…
André et al. 2022	MDP0000157506	4.10765	AT3G12720.1	ATMYB67,ATY53,MYB67	myb domain protein 67	MYB67	MYB-related transcription factor-like protein; Member of the R2R3 factor gene family
André et al. 2022	MDP0000829787	4.10666	AT3G45290.1	ATMLO3,MLO3	Seven transmembrane MLO family protein	MLO3	A member of a large family of seven-transmembrane domain proteins specific to plants, homologs of the barley mildew resistance locus o (MLO) protein. The Arabidopsis genome contains 15 genes encoding MLO proteins, with localization in plasma membrane. Phylogenetic analysis revealed four clades of closely-related AtMLO genes. ATMLO3 belongs to the clade IV, with AtMLO2, AtMLO6 and AtMLO12. The gen…
André et al. 2022	MDP0000850250	4.10628	AT1G05280.1		Protein of unknown function (DUF604)	AT1G05280	ERV-F (C)1 provirus ancestral Env polyprotein, putative (DUF604); Protein of unknown function (DUF604); Contains the following InterPro domains: Protein of unknown function DUF604 (InterPro:IPR006740); BEST Arabidopsis thaliana protein match is: Protein of unknown function (DUF604) (TAIR:AT4G15240.1); Has 523 Blast hits to 513 proteins in 78 species: Archae - 0; Bacteria - 0; Metazoa - 61; Fungi …
André et al. 2022	MDP0000626162	4.10312	AT4G29270.1		HAD superfamily, subfamily IIIB acid phosphatase	AT4G29270	HAD superfamily, subfamily IIIB acid phosphatase ; Its function is described as acid phosphatase activity; Involved in biological_process unknown; Located in endomembrane system; Expressed in 7 plant structures; Expressed during petal differentiation and expansion stage, D bilateral stage; Contains the following InterPro domains: Acid phosphatase (Class B) (InterPro:IPR005519), Vegetative storage…
André et al. 2022	MDP0000601559	4.09261	AT1G32100.1	ATPRR1,PRR1	pinoresinol reductase 1	PRR1	Pinoresinol/lariciresinol reductase; Pinoresinol reductase 1; Reductase involved in lignan biosynthesis. Unlike conventional pinoresinol reductases that can reduce both pinoresinol and lariciresinol, PRR1 shows a strict substrate preference toward pinoresinol. Active on both (+) and (-)- pinoresinol. Abstracts the 4R-hydride from the NADPH cofactor during catalysis
André et al. 2022	MDP0000782085	4.09002	AT3G04720.1	HEL,PR-4,PR4	pathogenesis-related 4	PR4	Hevein-like preproprotein; Encodes a protein similar to the antifungal chitin-binding protein hevein from rubber tree latex. mRNA levels increase in response to ethylene and turnip crinkle virus infection
André et al. 2022	MDP0000152278	4.08731	AT4G16740.1	ATTPS03,TPS03	terpene synthase 03	TPS03	Tricyclene synthase, chloroplastic; Encodes an (E,E)-alpha-farnesene synthase in the Col ecotype of Arabidopsis. This enzyme can also catalyze the formation of (E)-beta-ocimene as well as trace amounts of myrcene and other related compounds in vitro. The cytosolic localization of the protein may make it favor (E,E)-alpha-farnesene biosynthesis because the precursor of this product, FPP, is primar…
André et al. 2022	MDP0000155974	4.07719	AT5G56550.1	ATOXS3,OXS3	oxidative stress 3	OXS3	Uncharacterized protein At5g56550; Encodes OXIDATIVE STRESS 3 (OXS3)&#65292; involved in tolerance to heavy metals and oxidative stress
André et al. 2022	MDP0000185324	4.07659	AT5G51260.1		HAD superfamily, subfamily IIIB acid phosphatase	AT5G51260	HAD superfamily, subfamily IIIB acid phosphatase ; Its function is described as acid phosphatase activity; Involved in biological_process unknown; Located in endomembrane system; Expressed in 24 plant structures; Expressed during 15 growth stages; Contains the following InterPro domains: Acid phosphatase (Class B) (InterPro:IPR005519), Vegetative storage protein/acid phosphatase (InterPro:IPR0144…
André et al. 2022	MDP0000811790	4.07247	AT2G36295.1			AT2G36295	At2g36295; Unknown protein; Has 35333 Blast hits to 34131 proteins in 2444 species: Archae - 798; Bacteria - 22429; Metazoa - 974; Fungi - 991; Plants - 531; Viruses - 0; Other Eukaryotes - 9610 (source: NCBI BLink)
André et al. 2022	MDP0000129426	4.05935	AT2G26560.1	PLA IIA,PLA2A,PLP2	phospholipase A 2A	PLA2A	Patatin-like protein 2; Possesses non-specific lipolytic acyl hydrolase (LAH) activity. Catalyzes the hydrolysis of the galactolipids monogalactosyldiacylglycerol (MGDG) and digalactosyldiacylglycerol (DGDG), and less efficiently the phoshpolipids phosphatidylcholine (PC), phosphatidylethanolamine (PE), phosphatidylglycerol (PG), phosphatidic acid (PA), phosphatidylserine (PS) and phosphatidylino…
André et al. 2022	MDP0000731415	4.05607	AT5G19410.1	ABCG23	ABC-2 type transporter family protein	ABCG23	ABC-2 type transporter family protein; Its function is described as ATPase activity, coupled to transmembrane movement of substances; Located in chloroplast, membrane; Contains the following InterPro domains: ATPase, AAA+ type, core (InterPro:IPR003593), ABC transporter-like (InterPro:IPR003439), ABC-2 type transporter (InterPro:IPR013525), ABC transporter, conserved site (InterPro:IPR017871); BE…
André et al. 2022	MDP0000538897	4.05147	AT4G14060.1		Polyketide cyclase/dehydrase and lipid transport superfamily protein	AT4G14060	Polyketide cyclase/dehydrase and lipid transport superfamily protein; Its function is described as molecular_function unknown; Involved in response to biotic stimulus, defense response; Located in cellular_component unknown; Expressed in cotyledon, root; Contains the following InterPro domains: Bet v I allergen (InterPro:IPR000916); BEST Arabidopsis thaliana protein match is: MLP-like protein 328…
André et al. 2022	MDP0000258116	4.02681	AT3G24130.1		Pectin lyase-like superfamily protein	AT3G24130	Pectin lyase-like superfamily protein; Acts in the modification of cell walls via demethylesterification of cell wall pectin
André et al. 2022	MDP0000128818	4.02243	AT1G03700.1		Uncharacterised protein family (UPF0497)	AT1G03700	Uncharacterised protein family (UPF0497); Its function is described as molecular_function unknown; Involved in biological_process unknown; Located in endomembrane system; Expressed in hypocotyl, flower; Expressed during petal differentiation and expansion stage; Contains the following InterPro domains: Uncharacterised protein family UPF0497, trans-membrane plant (InterPro:IPR006702), Uncharacteri…
André et al. 2022	MDP0000175504	4.02147	AT2G02100.1	LCR69,PDF2.2	low-molecular-weight cysteine-rich 69	LCR69	Low-molecular-weight cysteine-rich 69; Predicted to encode a PR (pathogenesis-related) protein. Belongs to the plant defensin (PDF) family with the following members: At1g75830/PDF1.1, At5g44420/PDF1.2a, At2g26020/PDF1.2b, At5g44430/PDF1.2c, At2g26010/PDF1.3, At1g19610/PDF1.4, At1g55010/PDF1.5, At2g02120/PDF2.1, At2g02100/PDF2.2, At2g02130/PDF2.3, At1g61070/PDF2.4, At5g63660/PDF2.5, At2g02140/PDF…
André et al. 2022	MDP0000488877	4.01752	AT5G43420.1		RING/U-box superfamily protein	AT5G43420	RING/U-box superfamily protein; Its function is described as zinc ion binding; Contains the following InterPro domains: Zinc finger, RING-type (InterPro:IPR001841), Zinc finger, C3HC4 RING-type (InterPro:IPR018957); BEST Arabidopsis thaliana protein match is: RING/U-box superfamily protein (TAIR:AT1G04360.1); Has 1807 Blast hits to 1807 proteins in 277 species: Archae - 0; Bacteria - 0; Metazoa -…
André et al. 2022	MDP0000280452	4.01528	AT1G64060.1	ATRBOH F,ATRBOHF,RBOH F,RBOHAP108,RBOHF	respiratory burst oxidase protein F	RBOHF	Respiratory burst oxidase homolog protein F; Calcium-dependent NADPH oxidase that generates superoxide. Generates reactive oxygen species (ROS) during incompatible interactions with pathogens and is important in the regulation of the hypersensitive response (HR). Involved in abscisic acid-induced stomatal closing and in UV-B and abscisic acid ROS-dependent signaling; Belongs to the RBOH (TC 5.B.1…
André et al. 2022	MDP0000274344	4.01362	AT4G25150.1		HAD superfamily, subfamily IIIB acid phosphatase	AT4G25150	HAD superfamily, subfamily IIIB acid phosphatase ; Its function is described as acid phosphatase activity; Involved in biological_process unknown; Located in endomembrane system; Expressed in 21 plant structures; Expressed during 9 growth stages; Contains the following InterPro domains: Acid phosphatase (Class B) (InterPro:IPR005519), Vegetative storage protein/acid phosphatase (InterPro:IPR01440…
André et al. 2022	MDP0000478556	4.01157	AT4G13840.1		HXXXD-type acyl-transferase family protein	AT4G13840	Hxxxd-type acyl-transferase family protein; Involved in biosynthesis of the epicuticular wax. Plays a role in very-long-chain fatty acid (VLCFA) biosynthesis and is required for C30 fatty acid elongation in leaf. Despite its classification as a BAHD acyltransferase based on sequence homology, CER26 does not seem to share the catalytic mechanism of the members of the BAHD family
André et al. 2022	MDP0000727169	4.00779	AT2G03200.1		Eukaryotic aspartyl protease family protein	AT2G03200	Putative chloroplast nucleoid DNA binding protein; Eukaryotic aspartyl protease family protein; Its function is described as aspartic-type endopeptidase activity; Involved in proteolysis; Located in endomembrane system; Expressed in 10 plant structures; Expressed during 4 anthesis, C globular stage, petal differentiation and expansion stage; Contains the following InterPro domains: Peptidase aspa…
Legay et al. 2015	MDP0000197294	4.0067	AT1G59590.1	ZCF37	ZCF37	ZCF37	Uncharacterized protein At1g59590; ZCF37 mRNA, complete cds
André et al. 2022	MDP0000320322	3.99396	AT5G06839.3	bZIP65,TGA10	bZIP transcription factor family protein	TGA10	Bzip transcription factor family protein; Together with TGA9, basic leucine-zipper transcription factor required for anther development, probably via the activation of SPL expression in anthers and via the regulation of genes with functions in early and middle tapetal development . Required for signaling responses to pathogen-associated molecular patterns (PAMPs) such as flg22 that involves chlor…
André et al. 2022	MDP0000279942	3.98561	AT1G78955.1	CAMS1	camelliol C synthase 1	CAMS1	Camelliol C synthase 1; Converts oxidosqualene to camelliol C. Minor production of achilleol and beta-amyrin
André et al. 2022	MDP0000257423	3.98278	AT2G37430.1		C2H2 and C2HC zinc fingers superfamily protein	ZAT11	C2H2 and C2HC zinc fingers superfamily protein; Probable transcription factor that may be involved in stress responses
André et al. 2022	MDP0000256522	3.98273	AT3G27400.1		Pectin lyase-like superfamily protein	AT3G27400	Pectin lyase-like superfamily protein; Its function is described as pectate lyase activity; Involved in biological_process unknown; Located in endomembrane system; Expressed in 17 plant structures; Expressed during 11 growth stages; Contains the following InterPro domains: Pectin lyase fold/virulence factor (InterPro:IPR011050), AmbAllergen (InterPro:IPR018082), Pectate lyase/Amb allergen (InterP…
André et al. 2022	MDP0000155799	3.98092	AT1G64660.1	ATMGL,MGL	methionine gamma-lyase	MGL	Methionine-gamma-lyase; Methionine gamma-lyase; Catalyzes the degradation of L-methionine to alpha- ketobutyrate, methanethiol and ammonia. Exhibits a high activity toward L-methionine, L-ethionine, L-homocysteine and seleno-L- methionine, but not L-cysteine. Involved in an alternative cysteine biosynthesis pathway to the reverse trans-sulfuration pathway (methionine->homocysteine->cystathionine-…
André et al. 2022	MDP0000456826	3.98057	AT4G26790.1		GDSL-like Lipase/Acylhydrolase superfamily protein	AT4G26790	GDSL-like Lipase/Acylhydrolase superfamily protein; Its function is described as hydrolase activity, acting on ester bonds, carboxylesterase activity; Involved in lipid metabolic process; Located in endomembrane system; Expressed in 18 plant structures; Expressed during 9 growth stages; Contains the following InterPro domains: Lipase, GDSL (InterPro:IPR001087); BEST Arabidopsis thaliana protein m…
Legay et al. 2015	MDP0000723762	3.96133	AT4G29230.1	anac075,NAC075	NAC domain containing protein 75	NAC075	Nac domain containing protein 75; Transcription activator involved in xylem formation . Promotes the expression of the secondary wall-associated transcription factor MYB46 . Functions upstream of NAC030/VND7, a master switch of xylem vessel differentiation . Acts as upstream regulator of NAC101/VND6 and LBD30/ASL19
André et al. 2022	MDP0000773526	3.93207	AT5G16490.1	RIC4	ROP-interactive CRIB motif-containing protein 4	RIC4	ROP-interactive CRIB motif-containing protein 4; Functions as downstream effector of Rho-related GTP binding proteins of the "Rho of Plants" (ROPs) family. Participates in the propagation of ROP GTPase signals in specific cellular responses. Required for actin cortical microfilament assembly. Activated by ARAC4/ROP2 to promote the assembly of cortical actin microfilaments required for lobe format…
André et al. 2022	MDP0000120560	3.89974	AT1G75900.1		GDSL-like Lipase/Acylhydrolase superfamily protein	AT1G75900	GDSL-like Lipase/Acylhydrolase superfamily protein; Contains the following InterPro domains: Lipase, GDSL, active site (InterPro:IPR008265), Lipase, GDSL (InterPro:IPR001087); BEST Arabidopsis thaliana protein match is: SGNH hydrolase-type esterase superfamily protein (TAIR:AT1G75880.2); Has 3444 Blast hits to 3405 proteins in 204 species: Archae - 0; Bacteria - 282; Metazoa - 0; Fungi - 26; Plan…
Legay et al. 2015	MDP0000148967	3.88755	AT5G09360.1	LAC14	laccase 14	LAC14	Laccase-14; Putative laccase, a member of laccase family of genes (17 members in Arabidopsis)
Legay et al. 2015	MDP0000232008	3.88071	AT2G24430.1	ANAC038,ANAC039,NAC038	NAC domain containing protein 38	NAC038	NAM (No apical meristem)-like protein; Arabidopsis NAC domain containing protein 39 (ANAC039); Its function is described as sequence-specific DNA binding transcription factor activity; Involved in multicellular organismal development, regulation of transcription; Located in cellular_component unknown; Expressed in stem, hypocotyl, root, leaf; Expressed during LP.04 four leaves visible, LP.02 two …
André et al. 2022	MDP0000786507	3.87327	AT5G65790.1	ATMYB68,MYB68	myb domain protein 68	MYB68	Transcription factor-like protein; Encodes a putative MYB transcription factor
André et al. 2022	MDP0000225538	3.8611	AT3G48950.1		Pectin lyase-like superfamily protein	AT3G48950	Glycoside hydrolase family 28 protein; Pectin lyase-like superfamily protein; Its function is described as polygalacturonase activity; Involved in carbohydrate metabolic process; Located in endomembrane system; Expressed in central cell, flower; Expressed during petal differentiation and expansion stage; Contains the following InterPro domains: Pectin lyase fold/virulence factor (InterPro:IPR0110…
André et al. 2022	MDP0000199152	3.83604	AT4G16730.1	TPS02	terpene synthase 02	TPS02	(E)-beta-ocimene synthase, chloroplastic; In the Col ecotype, no functional protein is encoded at this locus due to the presence of a two-base (AT) insertion 184 nucleotides downstream of the start codon leading to a frame shift and premature translational termination. However, in the Ws ecotype, a functional terpene synthase that localizes to the chloroplast is encoded at this locus. It can cata…
André et al. 2022	MDP0000884055	3.8291	AT5G67210.1		Protein of unknown function (DUF579)	IRX15-L	Irregular xylem protein (duf579); Protein of unknown function (DUF579); Required for xylan biosynthesis, but not directly involved in catalyzing the addition of sugars to the growing polymer
André et al. 2022	MDP0000151630	3.81967	AT2G16385.1			AT2G16385	Aspartate carbamoyltransferase; Peptide hormone required for contiguous Casparian strip diffusion barrier formation in roots via the regulation of CASPs protein expression and distribution in a GSO1-GSO2 signaling pathway. The Casparian strip is required for ion homeostasis (e.g. iron and potassium ions)
André et al. 2022	MDP0000164249	3.80405	AT2G05520.5	ATGRP-3,ATGRP3,GRP-3,GRP3	glycine-rich protein 3	GRP-3	Arabidopsis glycine rich protein 3; Encodes a glycine-rich protein that is expressed mainly in stems and leaves. mRNA levels are upregulated in response to ABA, salicylic acid and ethylene but downregulated in response to dessication
André et al. 2022	MDP0000479113	3.80221	AT5G54160.1	ATOMT1,OMT1	O-methyltransferase 1	OMT1	Caffeic acid 3-o-methyltransferase; Flavone 3'-O-methyltransferase 1; Methylates OH residues of flavonoid compounds. Converts quercetin into isorhamnetin. Dihydroquercetin is not a substrate. Catalyzes the methylation of monolignols, the lignin precursors. Does not contribute to the phenylpropanoid pattern of the pollen tryphine, but is probably confined to isorhamnetin glycoside biosynthesis. In…
André et al. 2022	MDP0000810477	3.80074	AT2G21100.1		Disease resistance-responsive (dirigent-like protein) family protein	AT2G21100	Disease resistance-responsive (dirigent-like protein) family protein; Dirigent proteins impart stereoselectivity on the phenoxy radical-coupling reaction, yielding optically active lignans from two molecules of coniferyl alcohol in the biosynthesis of lignans, flavonolignans, and alkaloids and thus plays a central role in plant secondary metabolism
André et al. 2022	MDP0000917158	3.79846	AT5G55090.1	MAPKKK15	mitogen-activated protein kinase kinase kinase 15	MAPKKK15	Mitogen-activated protein kinase kinase kinase 15; Member of MEKK subfamily; Belongs to the protein kinase superfamily
André et al. 2022	MDP0000931048	3.79402	AT1G18250.2	ATLP-1	Pathogenesis-related thaumatin superfamily protein	ATLP-1	Pathogenesis-related thaumatin superfamily protein; Encodes a thaumatin-like protein
Legay et al. 2015	MDP0000598572	3.79328	AT4G33420.1		Peroxidase superfamily protein	AT4G33420	Peroxidase superfamily protein; Removal of H(2)O(2), oxidation of toxic reductants, biosynthesis and degradation of lignin, suberization, auxin catabolism, response to environmental stresses such as wounding, pathogen attack and oxidative stress. These functions might be dependent on each isozyme/isoform in each plant tissue
André et al. 2022	MDP0000266693	3.78306	AT3G61750.1		Cytochrome b561/ferric reductase transmembrane with DOMON related domain	AT3G61750	Cytochrome b561/ferric reductase transmembrane with domon related domain-containing protein; May act as a catecholamine-responsive trans-membrane electron transporter
André et al. 2022	MDP0000265114	3.77961	AT1G17950.1	ATMYB52,BW52,MYB52	myb domain protein 52	MYB52	Transcription factor myb, plant; Transcription factor that confers sensitivity to abscisic acid (ABA) and salt, but tolerance to drought . Regulates secondary cell wall (SCW) biosynthesis, especially in interfascicular and xylary fibers
André et al. 2022	MDP0000250717	3.7763	AT2G37360.1	ABCG2	ABC-2 type transporter family protein	ABCG2	ABC-2 type transporter family protein; Its function is described as ATPase activity, coupled to transmembrane movement of substances; Involved in transport; Located in membrane; Expressed in petal, hypocotyl, root, flower; Expressed during 4 anthesis, petal differentiation and expansion stage; Contains the following InterPro domains: ATPase, AAA+ type, core (InterPro:IPR003593), ABC transporter-l…
Legay et al. 2015	MDP0000332388	3.74162	AT1G09200.1		Histone superfamily protein	HTR2	Histone superfamily protein; Its function is described as DNA binding; Involved in nucleosome assembly; Located in chloroplast, nucleosome; Expressed in 24 plant structures; Expressed during 15 growth stages; Contains the following InterPro domains: Histone H3 (InterPro:IPR000164), Histone-fold (InterPro:IPR009072), Histone core (InterPro:IPR007125); BEST Arabidopsis thaliana protein match is: Hi…
André et al. 2022	MDP0000247147	3.73947	AT2G01340.1	At17.1		At17.1	Plastid movement impaired protein; Encodes a protein whose expression is responsive to nematode infection
André et al. 2022	MDP0000190744	3.73713	AT4G21410.1	CRK29	cysteine-rich RLK (RECEPTOR-like protein kinase) 29	CRK29	Cysteine-rich RLK (RECEPTOR-like protein kinase) 29; Encodes a cysteine-rich receptor-like protein kinase; Belongs to the protein kinase superfamily. Ser/Thr protein kinase family. CRK subfamily
Legay et al. 2015	MDP0000284708	3.72859	AT1G09430.1	ACLA-3	ATP-citrate lyase A-3	ACLA-3	ATP-citrate synthase alpha chain protein 3; ATP citrate-lyase is the primary enzyme responsible for the synthesis of cytosolic acetyl-CoA, used for the elongation of fatty acids and biosynthesis of isoprenoids, flavonoids and malonated derivatives. May supply substrate to the cytosolic acetyl-CoA carboxylase, which generates the malonyl-CoA used for the synthesis of a multitude of compounds, incl…
Legay et al. 2015	MDP0000463259	3.72562	AT3G44480.1	cog1,RPP1	Disease resistance protein (TIR-NBS-LRR class) family	RPP1	Disease resistance protein (tir-nbs-lrr class) family; TIR-NB-LRR receptor-like protein that confers resistance to the pathogen Hyaloperonospora arabidopsis (By similarity). Probably acts as a NAD(+) hydrolase (NADase): in response to activation, catalyzes cleavage of NAD(+) into ADP-D-ribose (ADPR) and nicotinamide; NAD(+) cleavage triggering a defense system that promotes cell death
André et al. 2022	MDP0000829290	3.7181	AT4G38430.1	ATROPGEF1,ROPGEF1	rho guanyl-nucleotide exchange factor 1	ROPGEF1	Rop guanine nucleotide exchange factor 1; Guanine-nucleotide exchange factor (GEF) that acts as an activator of Rop (Rho of plants) GTPases by promoting the exchange of GDP for GTP. Acts downstream of PRK2 in the control of polarized pollen tube growth by activating ARAC11/ROP1. In association with ROPGEF4, acts as specific regulator of ARAC10/ROP11 function in ABA-mediated stomatal closure. May …
André et al. 2022	MDP0000231809	3.71168	AT1G02640.1	ATBXL2,BXL2	beta-xylosidase 2	BXL2	Probable beta-D-xylosidase 2; Encodes a protein similar to a beta-xylosidase located in the extracellular matrix. This is a member of glycosyl hydrolase family 3 and has six other closely related members
André et al. 2022	MDP0000926540	3.69789	AT3G02430.1		Protein of unknown function (DUF679)	AT3G02430	Transmembrane protein, putative (duf679); Involved in membrane remodeling
André et al. 2022	MDP0000133542	3.69583	AT1G16490.1	ATMYB58,MYB58	myb domain protein 58	MYB58	Transcription factor myb, plant; Transcriptional activator that binds DNA to the AC cis- elements 5'-ACCTACC-3', 5'-ACCAACC-3' and 5'-ACCTAAC-3' of promoters and specifically activates lignin biosynthetic genes during secondary wall formation mediated by SND1
André et al. 2022	MDP0000152140	3.68187	AT3G54290.1			AT3G54290	Hemerythrin HHE cation-binding domain protein; Its function is described as molecular_function unknown; Involved in N-terminal protein myristoylation; Located in chloroplast; Expressed in 23 plant structures; Expressed during 13 growth stages; Contains the following InterPro domains: Haemerythrin/HHE cation-binding motif (InterPro:IPR012312); Has 59 Blast hits to 59 proteins in 14 species: Archae…
André et al. 2022	MDP0000912146	3.67624	AT1G15100.1	RHA2A	RING-H2 finger A2A	RHA2A	E3 ubiquitin-protein ligase RHA2A; E3 ubiquitin-protein ligase involved in the positive regulation of abscisic acid (ABA) signaling and responses to salt and osmotic stresses during seed germination and early seedling development. Acts additively with RHA2B in regulating ABA signaling and drought response. Possesses E3 ubiquitin ligase activity in vitro
André et al. 2022	MDP0000688645	3.66934	AT4G27450.1		Aluminium induced protein with YGL and LRDR motifs	AT4G27450	Aluminium induced protein with YGL and LRDR motifs; Its function is described as molecular_function unknown; Involved in biological_process unknown; Located in cytosol, nucleus, plasma membrane; Expressed in 25 plant structures; Expressed during 14 growth stages; BEST Arabidopsis thaliana protein match is: Aluminium induced protein with YGL and LRDR motifs (TAIR:AT3G15450.1); Has 30201 Blast hits…
André et al. 2022	MDP0000235841	3.66093	AT2G18370.1		Bifunctional inhibitor/lipid-transfer protein/seed storage 2S albumin superfamily protein	AT2G18370	Bifunctional inhibitor/lipid-transfer protein/seed storage 2S albumin superfamily protein; Predicted to encode a PR (pathogenesis-related) protein. Belongs to the lipid transfer protein (PR-14) family with the following members: At2g38540/LTP1, At2g38530/LTP2, At5g59320/LTP3, At5g59310/LTP4, At3g51600/LTP5, At3g08770/LTP6, At2g15050/LTP7, At2g18370/LTP8, At2g15325/LTP9, At5g01870/LTP10, At4g33355…
André et al. 2022	MDP0000234786	3.65465	AT2G21540.1	ATSFH3,SFH3	SEC14-like 3	SFH3	Phosphatidylinositol/phosphatidylcholine transfer protein SFH3; Required for transport of secretory proteins from the Golgi complex (By similarity). Catalyzes the transfer of phosphatidylinositol and phosphatidylcholine between membranes in vitro
André et al. 2022	MDP0000236864	3.65186	AT4G37070.2	AtPLAIVA,PLA IVA,PLP1	Acyl transferase/acyl hydrolase/lysophospholipase superfamily protein	PLP1	Acyl transferase/acyl hydrolase/lysophospholipase superfamily protein; Possesses non-specific lipolytic acyl hydrolase (LAH) activity. Catalyzes the hydrolysis of the neutral lipids monogalactosyldiacylglycerol (MGDG), digalactosyldiacylglycerol (DGDG) and phosphatidylglycerol (PG), and less efficiently the polar lipids phosphatidylcholine (PC) and phosphatidylinositol (PI), but not the storage l…
André et al. 2022	MDP0000868045	3.64406	AT3G50980.1	XERO1	dehydrin xero 1	XERO1	Dehydrin xero 1 (XERO1); Its function is described as molecular_function unknown; Involved in response to water, response to stress; Located in cellular_component unknown; Expressed in shoot apex, inflorescence meristem, petal, leaf whorl, seed; Expressed during F mature embryo stage, petal differentiation and expansion stage, E expanded cotyledon stage; Contains the following InterPro domains: D…
André et al. 2022	MDP0000214162	3.64334	AT5G24530.1	DMR6	2-oxoglutarate (2OG) and Fe(II)-dependent oxygenase superfamily protein	DMR6	2-oxoglutarate (2OG) and Fe(II)-dependent oxygenase superfamily protein; Converts salicylic acid (SA) to 2,3-dihydroxybenzoic acid (2,3-DHBA) (By similarity). Suppressor of immunity. Regulates negatively defense associated genes expression (e.g. PR-1, PR-2, and PR-5) . Negative regulator of defense against Hyaloperonospora arabidopsidis . (Microbial infection) Required for susceptibility to Pseud…
André et al. 2022	MDP0000158129	3.63938	AT4G32480.1		Protein of unknown function (DUF506)	AT4G32480	Sugar phosphate exchanger, putative (DUF506); Protein of unknown function (DUF506) ; Its function is described as molecular_function unknown; Involved in biological_process unknown; Located in cellular_component unknown; Expressed in cultured cell; Contains the following InterPro domains: Protein of unknown function DUF506, plant (InterPro:IPR006502); BEST Arabidopsis thaliana protein match is: P…
André et al. 2022	MDP0000885511	3.62628	AT3G56710.1	SIB1	sigma factor binding protein 1	SIB1	Sigma factor binding protein 1, chloroplastic; Contributes to plant defense. May regulate chloroplast metabolism upon infection with pathogens such as Pseudomonas syringae. Functions as activator of WRKY33 in plant defense against necrotrophic pathogens by stimulating the DNA-binding activity of WRKY33
André et al. 2022	MDP0000270237	3.61122	AT3G11410.1	AHG3,ATPP2CA,PP2CA	protein phosphatase 2CA	PP2CA	Protein phosphatase 2C 37; Major negative regulator of abscisic acid (ABA) responses during seed germination and cold acclimation. Confers insensitivity to ABA. Modulates negatively the AKT2/3 activity, which mediates K(+) transport and membrane polarization during stress situations, probably by dephosphorylation. Prevent stomata closure by inactivating the S-type anion efflux channel SLAC1 and i…
Legay et al. 2015	MDP0000848515	3.6074	AT3G12830.1		SAUR-like auxin-responsive protein family	AT3G12830	Saur-like auxin-responsive protein family; Plays a role in the regulation of cell expansion, root meristem patterning and auxin transport
Legay et al. 2015	MDP0000211153	3.59577	AT5G49120.1		Protein of unknown function (DUF581)	AT5G49120	DUF581 family protein, putative (DUF581); Protein of unknown function (DUF581); Its function is described as molecular_function unknown; Involved in biological_process unknown; Located in chloroplast; Expressed in 18 plant structures; Expressed during 7 growth stages; Contains the following InterPro domains: Protein of unknown function DUF581 (InterPro:IPR007650); BEST Arabidopsis thaliana protei…
André et al. 2022	MDP0000668914	3.58966	AT1G68360.1		C2H2 and C2HC zinc fingers superfamily protein	AT1G68360	C2H2 and C2HC zinc fingers superfamily protein; Probable transcription factor required for the initiation of inflorescence trichomes in response to gibberellin and cytokinin. Acts upstream of GIS, GIS2, ZFP8, and the trichome initiation factors GL1 and GL3. Binds the promoter region of GIS and GIS2, which may be direct targets of GIS3
André et al. 2022	MDP0000175821	3.58176	AT2G32150.1		Haloacid dehalogenase-like hydrolase (HAD) superfamily protein	AT2G32150	Haloacid dehalogenase-like hydrolase (HAD) superfamily protein; Its function is described as hydrolase activity, catalytic activity; Involved in metabolic process; Located in cellular_component unknown; Expressed in 24 plant structures; Expressed during 13 growth stages; Contains the following InterPro domains: Haloacid dehalogenase-like hydrolase (InterPro:IPR005834), Pyrimidine 5-nucleotidase (…
André et al. 2022	MDP0000129837	3.58091	AT5G23170.1		Protein kinase superfamily protein	AT5G23170	Serine/threonine-protein kinase-like protein At5g23170; Protein kinase superfamily protein; Its function is described as protein serine/threonine kinase activity, protein kinase activity, kinase activity, ATP binding; Involved in protein amino acid phosphorylation; Located in cellular_component unknown; Expressed in 24 plant structures; Expressed during 14 growth stages; Contains the following In…
André et al. 2022	MDP0000231401	3.57088	AT3G27200.1		Cupredoxin superfamily protein	AT3G27200	Cupredoxin superfamily protein; Its function is described as electron carrier activity, copper ion binding; Located in anchored to membrane; Expressed in 22 plant structures; Expressed during 12 growth stages; Contains the following InterPro domains: Plastocyanin-like (InterPro:IPR003245), Cupredoxin (InterPro:IPR008972); BEST Arabidopsis thaliana protein match is: uclacyanin 1 (TAIR:AT2G32300.1)…
Legay et al. 2015	MDP0000252267	3.56969	AT2G45010.1		PLAC8 family protein	AT2G45010	Uncharacterized protein At2g45010; PLAC8 family protein; Contains the following InterPro domains: Protein of unknown function Cys-rich (InterPro:IPR006461); BEST Arabidopsis thaliana protein match is: PLAC8 family protein (TAIR:AT5G51400.1); Has 558 Blast hits to 557 proteins in 52 species: Archae - 0; Bacteria - 0; Metazoa - 9; Fungi - 22; Plants - 524; Viruses - 0; Other Eukaryotes - 3 (source:…
Legay et al. 2015	MDP0000276361	3.56249	AT2G01660.1	PDLP6	plasmodesmata-located protein 6	PDLP6	Cysteine-rich repeat secretory protein 12; Encodes a plasmodesmal protein that may be involved in the intercellular movement of molecules through the plasmodesmata. The protein has two DUF26 domains and a single transmembrane domain
André et al. 2022	MDP0000256438	3.55906	AT4G27670.1	HSP21	heat shock protein 21	HSP21	Heat shock protein 21, chloroplastic; Chaperone protein required for seedling and chloroplast development under heat stress, probably by maintaining plastid- encoded RNA polymerase (PEP)-dependent transcription; Belongs to the small heat shock protein (HSP20) family
André et al. 2022	MDP0000301189	3.55563	AT2G39490.1		F-box family protein	AT2G39490	F-box family protein; Its function is described as molecular_function unknown; Involved in biological_process unknown; Located in endomembrane system; Contains the following InterPro domains: F-box domain, cyclin-like (InterPro:IPR001810), F-box domain, Skp2-like (InterPro:IPR022364); Has 107 Blast hits to 102 proteins in 10 species: Archae - 0; Bacteria - 0; Metazoa - 0; Fungi - 0; Plants - 107;…
André et al. 2022	MDP0000177116	3.54336	AT5G14740.1	BETA CA2,CA18,CA2	carbonic anhydrase 2	CA2	Beta carbonic anhydrase 2; Encodes a beta carbonic anhydrase likely to be localized in the cytoplasm. Expression of its mRNA is seen in etiolated seedlings and points to a possible nonphotosynthetic role for this isoform
André et al. 2022	MDP0000873235	3.5422	AT3G54420.1	ATCHITIV,ATEP3,CHIV,EP3	homolog of carrot EP3-3 chitinase	EP3	Homolog of carrot EP3-3 chitinase; Encodes an EP3 chitinase that is expressed during somatic embryogenesis in 'nursing' cells surrounding the embryos but not in embryos themselves. The gene is also expressed in mature pollen and growing pollen tubes until they enter the receptive synergid, but not in endosperm and integuments as in carrot. Post-embryonically, expression is found in hydathodes, st…
André et al. 2022	MDP0000235513	3.54196	AT1G55210.1		Disease resistance-responsive (dirigent-like protein) family protein	AT1G55210	Disease resistance-responsive (dirigent-like protein) family protein; Dirigent proteins impart stereoselectivity on the phenoxy radical-coupling reaction, yielding optically active lignans from two molecules of coniferyl alcohol in the biosynthesis of lignans, flavonolignans, and alkaloids and thus plays a central role in plant secondary metabolism
André et al. 2022	MDP0000276765	3.53942	AT5G61430.1	ANAC100,ATNAC5,NAC100	NAC domain containing protein 100	NAC100	NAC domain containing protein 100; Binds to the promoter regions of genes involved in chlorophyll catabolic processes, such as NYC1, SGR1, SGR2 and PAO
André et al. 2022	MDP0000194666	3.53477	AT5G02640.1			AT5G02640	Uncharacterized protein T22P11_230; Unknown protein; BEST Arabidopsis thaliana protein match is: unknown protein (TAIR:AT3G46300.1); Has 37 Blast hits to 37 proteins in 10 species: Archae - 0; Bacteria - 0; Metazoa - 0; Fungi - 0; Plants - 37; Viruses - 0; Other Eukaryotes - 0 (source: NCBI BLink)
Legay et al. 2015	MDP0000923711	3.52984	AT5G15350.1	AtENODL17,ENODL17	early nodulin-like protein 17	ENODL17	Early nodulin-like protein 17 (ENODL17); Its function is described as electron carrier activity, copper ion binding; Located in anchored to plasma membrane, plasma membrane, vacuole, anchored to membrane; Expressed in 24 plant structures; Expressed during 13 growth stages; Contains the following InterPro domains: Plastocyanin-like (InterPro:IPR003245), Cupredoxin (InterPro:IPR008972); BEST Arabid…
Legay et al. 2015	MDP0000810883	3.52631	AT3G47950.1	AHA4,HA4	H(+)-ATPase 4	HA4	ATPase 4, plasma membrane-type; The plasma membrane H(+) ATPase of plants and fungi generates a proton gradient that drives the active transport of nutrients by H(+)-symport. The resulting external acidification and/or internal alkinization may mediate growth responses (By similarity); Belongs to the cation transport ATPase (P-type) (TC 3.A.3) family. Type IIIA subfamily
André et al. 2022	MDP0000702120	3.52389	AT5G23960.2	ATTPS21,TPS21	terpene synthase 21	TPS21	Alpha-humulene/(-)-(e)-beta-caryophyllene synthase; Encodes a sesquiterpene synthase involved in generating all of the group A sesquiterpenes found in the Arabidopsis floral volatile blend. Strongly expressed in the stigma; Belongs to the terpene synthase family. Tpsa subfamily
André et al. 2022	MDP0000124049	3.52183	AT5G57620.1	AtMYB36,MYB36	myb domain protein 36	MYB36	Transcription factor myb, plant; Transcription factors that activates genes required for endodermal differentiation but represses genes involved in proliferative divisions, thus regulating the transition from proliferation to differentiation in root endodermis . Required for Casparian strip formation by positively regulating the expression of the Casparian strip genes CASP1, PER64 and ESB1 and ot…
Legay et al. 2015	MDP0000733336	3.52024	AT4G15610.1		Uncharacterised protein family (UPF0497)	AT4G15610	Uncharacterised protein family (UPF0497); Contains the following InterPro domains: Uncharacterised protein family UPF0497, trans-membrane plant (InterPro:IPR006702), Uncharacterised protein family UPF0497, trans-membrane plant subgroup (InterPro:IPR006459); BEST Arabidopsis thaliana protein match is: Uncharacterised protein family (UPF0497) (TAIR:AT3G06390.1); Has 30201 Blast hits to 17322 protei…
André et al. 2022	MDP0000185343	3.51699	AT4G33790.1	CER4,FAR3,G7	Jojoba acyl CoA reductase-related male sterility protein	CER4	Jojoba acyl CoA reductase-related male sterility protein; Catalyzes the reduction of fatty acyl-CoA to fatty alcohols. The preferred substrates are C24:0 and C26:0. May be unable to use saturated and monounsaturated C16 and C18 acyl-CoA as substrates. Involved in cuticular wax formation
André et al. 2022	MDP0000212059	3.50532	AT4G03270.1	CYCD6;1	Cyclin D6;1	CYCD6;1	Putative cyclin-D6-1; Cyclin D6;1 (CYCD6;1); Its function is described as cyclin-dependent protein kinase activity; Involved in regulation of cell cycle; Located in nucleus; Expressed in 11 plant structures; Expressed during F mature embryo stage, 4 leaf senescence stage, petal differentiation and expansion stage, E expanded cotyledon stage, D bilateral stage; Contains the following InterPro doma…
André et al. 2022	MDP0000230263	3.50185	AT3G13620.1		Amino acid permease family protein	PUT4	Probable polyamine transporter At3g13620; Probable cell membrane polyamine/proton symporter involved in the polyamine uptake in cells
André et al. 2022	MDP0000733399	3.49899	AT1G05420.1	ATOFP12,OFP12	ovate family protein 12	OFP12	Arabidopsis thaliana ovate family protein 12; Transcriptional repressor that regulates multiple aspects of plant growth and development through the regulation of BEL1-LIKE (BLH) and KNOX TALE (KNAT) homeodomain transcription factors
André et al. 2022	MDP0000208733	3.4981	AT5G04080.1			AT5G04080	Cysteine-rich TM module stress tolerance protein; Unknown protein; Its function is described as molecular_function unknown; Involved in biological_process unknown; Located in plasma membrane; Expressed in 16 plant structures; Expressed during 9 growth stages; Has 115 Blast hits to 115 proteins in 16 species: Archae - 0; Bacteria - 0; Metazoa - 0; Fungi - 5; Plants - 110; Viruses - 0; Other Eukary…
Legay et al. 2015	MDP0000176966	3.49665	AT4G29180.2	RHS16	root hair specific 16	RHS16	Probable LRR receptor-like serine/threonine-protein kinase At4g29180; Root hair specific 16 (RHS16); Its function is described as kinase activity; Involved in protein amino acid phosphorylation; Located in endomembrane system; Expressed in root hair; Contains the following InterPro domains: Protein kinase, ATP binding site (InterPro:IPR017441), Protein kinase, catalytic domain (InterPro:IPR000719…
André et al. 2022	MDP0000209689	3.49528	AT1G74670.1		Gibberellin-regulated family protein	GASA6	Gibberellin-regulated family protein; Gibberellin-regulated protein that may function in hormonal controlled steps of development such as seed germination, flowering and seed maturation
Legay et al. 2015	MDP0000123573	3.49458	AT3G13110.1	ATSERAT2;2,SAT-1,SAT-A,SAT-M,SAT3,SERAT2;2	serine acetyltransferase 2;2	SERAT2;2	Serine acetyltransferase 3, mitochondrial; Encodes a mitochondrial serine O-acetyltransferase involved in sulfur assimilation and cysteine biosynthesis. Expressed in the vascular system; Belongs to the transferase hexapeptide repeat family
André et al. 2022	MDP0000320017	3.4814	AT4G25810.1	XTH23,XTR6	xyloglucan endotransglycosylase 6	XTR6	Probable xyloglucan endotransglucosylase/hydrolase protein 23; Catalyzes xyloglucan endohydrolysis (XEH) and/or endotransglycosylation (XET). Cleaves and religates xyloglucan polymers, an essential constituent of the primary cell wall, and thereby participates in cell wall construction of growing tissues (By similarity)
André et al. 2022	MDP0000927926	3.4791	AT4G18550.1		alpha/beta-Hydrolases superfamily protein	DSEL	Arabidopsis thaliana dad1-like seeding establishment-related lipase; alpha/beta-Hydrolases superfamily protein; Acylhydrolase that catalyzes the hydrolysis of 1,3- diacylglycerol (1,3-DAG) and 1-monoacylglycerol (1-MAG) at the sn- 1 position. High activity toward 1,3-DAG and 1-MAG, but low activity toward 1,2-diacylglycerol (1,2-DAG) and 1- lysophosphatidylcholine (1-LPC), and no activity toward …
André et al. 2022	MDP0000310487	3.4749	AT5G22810.1		GDSL-like Lipase/Acylhydrolase superfamily protein	AT5G22810	GDSL-like Lipase/Acylhydrolase superfamily protein; Its function is described as lipase activity, hydrolase activity, acting on ester bonds, carboxylesterase activity; Involved in lipid metabolic process; Located in endomembrane system; Contains the following InterPro domains: Lipase, GDSL (InterPro:IPR001087); BEST Arabidopsis thaliana protein match is: GDSL-like Lipase/Acylhydrolase family prot…
André et al. 2022	MDP0000594621	3.47215	AT1G47480.1		alpha/beta-Hydrolases superfamily protein	AT1G47480	alpha/beta-Hydrolases superfamily protein; Carboxylesterase acting on esters with varying acyl chain length
Legay et al. 2015	MDP0000262620	3.47031	AT5G47910.1	ATRBOHD,RBOHD	respiratory burst oxidase homologue D	RBOHD	Respiratory burst oxidase homolog protein D; Calcium-dependent NADPH oxidase that generates superoxide. Involved in the generation of reactive oxygen species (ROS) during incompatible interactions with pathogens and in UV-B and abscisic acid ROS-dependent signaling. Might be required for ROS signal amplification during light stress; Belongs to the RBOH (TC 5.B.1.3) family
André et al. 2022	MDP0000629985	3.45702	AT1G14890.1		Plant invertase/pectin methylesterase inhibitor superfamily protein	AT1G14890	Plant invertase/pectin methylesterase inhibitor superfamily protein; Its function is described as enzyme inhibitor activity, pectinesterase inhibitor activity, pectinesterase activity; Involved in biological_process unknown; Expressed in 22 plant structures; Expressed during 13 growth stages; Contains the following InterPro domains: Pectinesterase inhibitor (InterPro:IPR006501); BEST Arabidopsis …
André et al. 2022	MDP0000828292	3.44982	AT2G37610.1			AT2G37610	Hypothetical protein; Probable cyclin-dependent protein kinase (CDK) inhibitor that functions as a repressor of mitosis in the endoreduplication cell cycle
André et al. 2022	MDP0000748262	3.44822	AT1G35720.1	ANNAT1,ATOXY5,OXY5	annexin 1	ANNAT1	Annexin D1; Encodes a member of the annexin gene family, a diverse, multigene family of calcium-dependent, membrane-binding proteins. The protein was determined to have peroxidase activity. This activity is thought to be dependent on the presence of post-translational modifications (most likely phosphorylation). The protein was shown to be present as a mixture of monomer and homodimer. The homodi…
André et al. 2022	MDP0000277292	3.44533	AT1G77130.1	GUX3,PGSIP2	plant glycogenin-like starch initiation protein 2	PGSIP2	Putative UDP-glucuronate:xylan alpha-glucuronosyltransferase 3; May be involved in the substitutions of the xylan backbone in stem glucuronoxylan
André et al. 2022	MDP0000290695	3.43815	AT5G55250.1	IAMT1	IAA carboxylmethyltransferase 1	IAMT1	Indole-3-acetate O-methyltransferase 1; Catalyzes the methylation of the free carboxyl end of the plant hormone indole-3-acetic acid (IAA). Converts IAA to IAA methyl ester (MeIAA). Regulates IAA activities by IAA methylation. Methylation of IAA plays an important role in regulating plant development and auxin homeostasis. Required for correct leaf pattern formation. MeIAA seems to be an inactive…
André et al. 2022	MDP0000864748	3.43636	AT1G24020.1	MLP423	MLP-like protein 423	MLP423	MLP-like protein 423 (MLP423); Involved in response to biotic stimulus, defense response; Expressed in 22 plant structures; Expressed during 14 growth stages; Contains the following InterPro domains: Bet v I allergen (InterPro:IPR000916); BEST Arabidopsis thaliana protein match is: MLP-like protein 28 (TAIR:AT1G70830.3)
Legay et al. 2015	MDP0000277420	3.43612	AT1G78530.1		Protein kinase superfamily protein	AT1G78530	Receptor-like serine/threonine-protein kinase At1g78530; Protein kinase superfamily protein; Its function is described as protein serine/threonine kinase activity, protein kinase activity, kinase activity, ATP binding; Involved in protein amino acid phosphorylation; Located in endomembrane system; Expressed in 7 plant structures; Expressed during LP.04 four leaves visible, 4 anthesis, petal diffe…
André et al. 2022	MDP0000186135	3.43113	AT1G08440.1		Aluminium activated malate transporter family protein	AT1G08440	Aluminium activated malate transporter family protein; Malate transporter
André et al. 2022	MDP0000390049	3.41545	AT1G34060.1		Pyridoxal phosphate (PLP)-dependent transferases superfamily protein	AT1G34060	Pyridoxal phosphate (PLP)-dependent transferases superfamily protein; Probable aminotransferase
André et al. 2022	MDP0000265874	3.41213	AT1G20440.1	AtCOR47,COR47,RD17	cold-regulated 47	COR47	Cold-regulated 47; Belongs to the dehydrin protein family, which contains highly conserved stretches of 7-17 residues that are repetitively scattered in their sequences, the K-, S-, Y- and lysine rich segments. Cold regulated gene, amino acid sequence homology with Group II LEA (late embryogenesis abundant) proteins. Also responds to osmotic stress, ABA, dehydration and inhibits e.coli growth whi…
André et al. 2022	MDP0000249405	3.41121	AT3G50330.1	HEC2	basic helix-loop-helix (bHLH) DNA-binding superfamily protein	HEC2	Basic helix-loop-helix (bHLH) DNA-binding superfamily protein; Required for the female reproductive tract development and fertility
André et al. 2022	MDP0000138841	3.40935	AT3G44550.1	FAR5	fatty acid reductase 5	FAR5	Alcohol-forming fatty acyl-coa reductase; Probable fatty acyl-CoA reductase 5; Catalyzes the reduction of fatty acyl-CoA to fatty alcohols. Catalyzes specifically the formation of C18:0 fatty alcohol. Provides the fatty alcohols required for synthesis of suberin in roots, seed coat and wound- induced leaf tissue. Provides the fatty alcohols required for synthesis of alkyl hydroxycinnamates in roo…
André et al. 2022	MDP0000241955	3.38848	AT3G55990.1	ESK1,TBL29	Plant protein of unknown function (DUF828)	ESK1	Plant protein of unknown function (DUF828); Encodes ESK1 (Eskimo1). A member of a large gene family of DUF231 domain proteins whose members encode a total of 45 proteins of unknown function. ESK1 functions as a negative regulator of cold acclimation. Mutations in the ESK1 gene provides strong freezing tolerance. A member of the TBL (TRICHOME BIREFRINGENCE-LIKE) gene family containing a plant-spec…
Legay et al. 2015	MDP0000797360	3.38619	AT1G15690.1	ATAVP3,AtVHP1;1,AVP-3,AVP1	Inorganic H pyrophosphatase family protein	AVP1	Pyrophosphate-energized vacuolar membrane proton pump 1; Encodes a H(+)-translocating (pyrophosphate-energized) inorganic pyrophosphatase (H(+)-PPase; EC 3.6.1.1) located in the vacuolar membrane. Expression is found in all tissues examined, including meristems and floral organ primordium. Expression is particularly enhanced in pollen, and is repressed by light. Over expression and loss of functi…
André et al. 2022	MDP0000930224	3.36725	AT2G18360.1		alpha/beta-Hydrolases superfamily protein	AT2G18360	alpha/beta-Hydrolases superfamily protein; Its function is described as hydrolase activity; Located in endomembrane system; Expressed in shoot apex, hypocotyl, root, leaf; Contains the following InterPro domains: Alpha/beta hydrolase fold-1 (InterPro:IPR000073); BEST Arabidopsis thaliana protein match is: alpha/beta-Hydrolases superfamily protein (TAIR:AT4G36610.1); Has 8797 Blast hits to 8792 pr…
André et al. 2022	MDP0000127542	3.36463	AT4G26140.1	BGAL12	beta-galactosidase 12	BGAL12	Beta-galactosidase 12; Putative beta-galactosidase; Belongs to the glycosyl hydrolase 35 family
André et al. 2022	MDP0000449901	3.35832	AT1G19900.1		glyoxal oxidase-related protein	AT1G19900	Glyoxal oxidase-related protein; Its function is described as molecular_function unknown; Involved in biological_process unknown; Located in endomembrane system; Expressed in root; Contains the following InterPro domains: Galactose oxidase/kelch, beta-propeller (InterPro:IPR011043), Galactose oxidase, beta-propeller (InterPro:IPR015916), Immunoglobulin E-set (InterPro:IPR014756), Glyoxal oxidase,…
André et al. 2022	MDP0000215729	3.35315	AT3G01500.2	ATBCA1,ATSABP3,CA1,SABP3	carbonic anhydrase 1	CA1	Arabidopsis thaliana salicylic acid-binding protein 3; Reversible hydration of carbon dioxide. Required for photosynthesis in cotyledons. Binds salicylic acid. Together with BCA4, involved in the CO(2) signaling pathway which controls gas-exchange between plants and the atmosphere by modulating stomatal development and movements. Promotes water use efficiency
André et al. 2022	MDP0000886270	3.34566	AT2G21220.1		SAUR-like auxin-responsive protein family	AT2G21220	SAUR-like auxin-responsive protein family ; Contains the following InterPro domains: Auxin responsive SAUR protein (InterPro:IPR003676); BEST Arabidopsis thaliana protein match is: SAUR-like auxin-responsive protein family (TAIR:AT4G38860.1); Has 1403 Blast hits to 1386 proteins in 28 species: Archae - 0; Bacteria - 0; Metazoa - 0; Fungi - 0; Plants - 1402; Viruses - 0; Other Eukaryotes - 1 (sour…
André et al. 2022	MDP0000272096	3.33756	AT3G52820.1	ATPAP22,PAP22	purple acid phosphatase 22	PAP22	Purple acid phosphatase 22 (PAP22); Its function is described as protein serine/threonine phosphatase activity, acid phosphatase activity; Involved in biological_process unknown; Located in endomembrane system; Expressed in 12 plant structures; Expressed during 6 growth stages; Contains the following InterPro domains: Metallophosphoesterase (InterPro:IPR004843), Purple acid phosphatase-like, N-te…
André et al. 2022	MDP0000164173	3.33686	AT4G36220.1	CYP84A1,FAH1	ferulic acid 5-hydroxylase 1	CYP84A1	Ferulic acid 5-hydroxylase 1; Encodes ferulate 5-hydroxylase (F5H). Involved in lignin biosynthesis
Legay et al. 2015	MDP0000206154	3.3348	AT1G31200.1	ATPP2-A9,PP2-A9	phloem protein 2-A9	PP2-A9	Phloem protein 2-A9 (PP2-A9); BEST Arabidopsis thaliana protein match is: phloem protein 2-A10 (TAIR:AT1G10155.1); Has 128 Blast hits to 128 proteins in 20 species: Archae - 0; Bacteria - 0; Metazoa - 0; Fungi - 0; Plants - 128; Viruses - 0; Other Eukaryotes - 0 (source: NCBI BLink)
André et al. 2022	MDP0000711379	3.33399	AT4G33720.1		CAP (Cysteine-rich secretory proteins, Antigen 5, and Pathogenesis-related 1 protein) superfamily protein	AT4G33720	Putative pathogenesis-related protein 1, 19.3K; CAP (Cysteine-rich secretory proteins, Antigen 5, and Pathogenesis-related 1 protein) superfamily protein; Its function is described as molecular_function unknown; Involved in biological_process unknown; Located in endomembrane system, extracellular region; Expressed in root; Contains the following InterPro domains: Allergen V5/Tpx-1 related, conser…
Legay et al. 2015	MDP0000742228	3.33236	AT3G14460.1		LRR and NB-ARC domains-containing disease resistance protein	AT3G14460	LRR and NB-ARC domains-containing disease resistance protein; Potential disease resistance protein
André et al. 2022	MDP0000194076	3.33149	AT5G44640.1	BGLU13	beta glucosidase 13	BGLU13	Beta glucosidase 13 (BGLU13); Its function is described as cation binding, hydrolase activity, hydrolyzing O-glycosyl compounds, catalytic activity; Involved in carbohydrate metabolic process; Located in endomembrane system; Contains the following InterPro domains: Glycoside hydrolase, family 1 (InterPro:IPR001360), Glycoside hydrolase, family 1, active site (InterPro:IPR018120), Glycoside hydrol…
André et al. 2022	MDP0000246535	3.32517	AT4G34050.1	CCoAOMT1	S-adenosyl-L-methionine-dependent methyltransferases superfamily protein	CCoAOMT1	S-adenosyl-L-methionine-dependent methyltransferases superfamily protein; Methylates caffeoyl-CoA to feruloyl-CoA. Has a very low activity with caffeic acid and esculetin. Involved in scopoletin biosynthesis in roots; Belongs to the class I-like SAM-binding methyltransferase superfamily. Cation-dependent O- methyltransferase family. CCoAMT subfamily
André et al. 2022	MDP0000260362	3.32396	AT4G12910.1	scpl20	serine carboxypeptidase-like 20	scpl20	Serine carboxypeptidase-like clade i; Serine carboxypeptidase-like 20; Probable carboxypeptidase
André et al. 2022	MDP0000234690	3.31983	AT5G52900.1			MAKR6	Probable membrane-associated kinase regulator 6; May be involved in abscisic acid signaling by acting as a kinase regulator
Legay et al. 2015	MDP0000410437	3.31951	AT2G32100.1	ATOFP16,OFP16	ovate family protein 16	OFP16	Rabidopsis thaliana ovate family protein 16; Transcriptional repressor that regulates multiple aspects of plant growth and development through the regulation of BEL1-LIKE (BLH) and KNOX TALE (KNAT) homeodomain transcription factors
André et al. 2022	MDP0000480281	3.31479	AT4G15800.1	RALFL33	ralf-like 33	RALFL33	Protein RALF-like 33; Cell signaling peptide that may regulate plant stress, growth, and development. Mediates a rapid alkalinization of extracellular space by mediating a transient increase in the cytoplasmic Ca(2+) concentration leading to a calcium-dependent signaling events through a cell surface receptor and a concomitant activation of some intracellular mitogen-activated protein kinases (By…
André et al. 2022	MDP0000133529	3.31165	AT3G53190.1		Pectin lyase-like superfamily protein	AT3G53190	Pectin lyase-like superfamily protein; Contains the following InterPro domains: Pectin lyase fold/virulence factor (InterPro:IPR011050), AmbAllergen (InterPro:IPR018082), Pectate lyase/Amb allergen (InterPro:IPR002022), Pectin lyase fold (InterPro:IPR012334); BEST Arabidopsis thaliana protein match is: Pectin lyase-like superfamily protein (TAIR:AT5G04310.1); Has 1735 Blast hits to 1728 proteins …
Legay et al. 2015	MDP0000273979	3.30997	AT1G76270.1		O-fucosyltransferase family protein	AT1G76270	O-fucosyltransferase family protein; Contains the following InterPro domains: GDP-fucose protein O-fucosyltransferase (InterPro:IPR019378); BEST Arabidopsis thaliana protein match is: O-fucosyltransferase family protein (TAIR:AT1G20550.1); Has 844 Blast hits to 841 proteins in 32 species: Archae - 0; Bacteria - 0; Metazoa - 0; Fungi - 2; Plants - 842; Viruses - 0; Other Eukaryotes - 0 (source: NC…
Legay et al. 2015	MDP0000142434	3.30733	AT4G15760.1	MO1	monooxygenase 1	MO1	Monooxygenase 1; Encodes a protein with similarity to monooxygenases that are known to degrade salicylic acid (SA); Belongs to the 3-hydroxybenzoate 6-hydroxylase family
Legay et al. 2015	MDP0000277999	3.30557	AT1G77920.1		bZIP transcription factor family protein	TGA7	bZIP transcription factor family protein; Transcriptional activator that binds specifically to the DNA sequence 5'-TGACG-3'. Recognizes ocs elements like the as-1 motif of the cauliflower mosaic virus 35S promoter. Binding to the as-1-like cis elements mediate auxin- and salicylic acid-inducible transcription. May be involved in the induction of the systemic acquired resistance (SAR) via its inte…
André et al. 2022	MDP0000220523	3.30456	AT1G68050.1	ADO3,FKF1	flavin-binding, kelch repeat, f box 1	FKF1	Flavin-binding, kelch repeat, f box 1; Component of an E3 ubiquitin ligase complex that plays a central role in blue light-dependent circadian cycles. Acts as a blue light photoreceptor, due to the presence of FMN, that mediates light-regulated protein degradation of critical clock components by targeting them to the proteasome complex. The SCF(ADO3) E3 ubiquitin ligase complex is involved in the…
André et al. 2022	MDP0000252459	3.29699	AT5G54940.1		Translation initiation factor SUI1 family protein	AT5G54940	Translation initiation factor SUI1 family protein; Its function is described as translation initiation factor activity; Involved in translational initiation, translation; Located in cellular_component unknown; Expressed in 24 plant structures; Expressed during 15 growth stages; Contains the following InterPro domains: Translation initiation factor SUI1 (InterPro:IPR001950), Eukaryotic translation…
André et al. 2022	MDP0000279566	3.28968	AT3G25640.1		Protein of unknown function, DUF617	AT3G25640	Protein of unknown function, DUF617; Contains the following InterPro domains: Protein of unknown function DUF617, plant (InterPro:IPR006460); BEST Arabidopsis thaliana protein match is: Protein of unknown function, DUF617 (TAIR:AT5G23100.1); Has 258 Blast hits to 256 proteins in 14 species: Archae - 0; Bacteria - 0; Metazoa - 0; Fungi - 0; Plants - 258; Viruses - 0; Other Eukaryotes - 0 (source: …
André et al. 2022	MDP0000217005	3.28634	AT5G01320.1		Thiamine pyrophosphate dependent pyruvate decarboxylase family protein	AT5G01320	Thiamine pyrophosphate dependent pyruvate decarboxylase family protein; Its function is described as in 6 functions; Located in cellular_component unknown; Contains the following InterPro domains: TPP-binding enzyme, conserved site (InterPro:IPR000399), Thiamine pyrophosphate enzyme, central domain (InterPro:IPR012000), Pyruvate decarboxylase/indolepyruvate decarboxylase (InterPro:IPR012110), Thi…
Legay et al. 2015	MDP0000274017	3.28618	AT5G37790.1		Protein kinase superfamily protein	AT5G37790	Protein kinase superfamily protein; Its function is described as protein serine/threonine kinase activity, protein kinase activity, kinase activity, ATP binding; Involved in protein amino acid phosphorylation; Located in cellular_component unknown; Expressed in 21 plant structures; Expressed during 7 growth stages; Contains the following InterPro domains: Protein kinase, catalytic domain (InterPr…
André et al. 2022	MDP0000235103	3.28539	AT5G52390.1		PAR1 protein	AT5G52390	PAR1 protein; Its function is described as molecular_function unknown; Involved in biological_process unknown; Located in endomembrane system; Expressed in 13 plant structures; Expressed during 8 growth stages; Contains the following InterPro domains: PAR1 (InterPro:IPR009489); BEST Arabidopsis thaliana protein match is: PAR1 protein (TAIR:AT3G54040.1); Has 1807 Blast hits to 1807 proteins in 277…
André et al. 2022	MDP0000292277	3.28469	AT1G58420.1		Uncharacterised conserved protein UCP031279	AT1G58420	Uncharacterised conserved protein UCP031279; Contains the following InterPro domains: Uncharacterised conserved protein UCP031279 (InterPro:IPR016972); BEST Arabidopsis thaliana protein match is: Uncharacterised conserved protein UCP031279 (TAIR:AT1G10140.1); Has 61 Blast hits to 61 proteins in 11 species: Archae - 0; Bacteria - 0; Metazoa - 0; Fungi - 0; Plants - 61; Viruses - 0; Other Eukaryote…
André et al. 2022	MDP0000180132	3.28321	AT4G08570.1		Heavy metal transport/detoxification superfamily protein	AT4G08570	Heavy metal transport/detoxification superfamily protein; Heavy-metal-binding protein
André et al. 2022	MDP0000360295	3.28259	AT5G38760.1		Late embryogenesis abundant protein (LEA) family protein	AT5G38760	Late embryogenesis abundant protein (LEA) family protein; BEST Arabidopsis thaliana protein match is: Late embryogenesis abundant protein (LEA) family protein (TAIR:AT5G53820.1); Has 1807 Blast hits to 1807 proteins in 277 species: Archae - 0; Bacteria - 0; Metazoa - 736; Fungi - 347; Plants - 385; Viruses - 0; Other Eukaryotes - 339 (source: NCBI BLink)
André et al. 2022	MDP0000682032	3.27724	AT4G22680.1	AtMYB85,MYB85	myb domain protein 85	MYB85	Myb family transcription factor; Encodes a putative transcription factor (MYB85)
André et al. 2022	MDP0000922301	3.2769	AT1G19440.1	KCS4	3-ketoacyl-CoA synthase 4	KCS4	Encodes KCS4, a member of the 3-ketoacyl-CoA synthase family involved in the biosynthesis of VLCFA (very long chain fatty acids)
Legay et al. 2015	MDP0000270293	3.27607	AT1G23710.1		Protein of unknown function (DUF1645)	AT1G23710	Protein of unknown function (DUF1645); Contains the following InterPro domains: Protein of unknown function DUF1645 (InterPro:IPR012442); BEST Arabidopsis thaliana protein match is: Protein of unknown function (DUF1645) (TAIR:AT1G70420.1); Has 288 Blast hits to 282 proteins in 52 species: Archae - 0; Bacteria - 6; Metazoa - 16; Fungi - 11; Plants - 191; Viruses - 0; Other Eukaryotes - 64 (source:…
André et al. 2022	MDP0000206088	3.2743	AT1G01630.1		Sec14p-like phosphatidylinositol transfer family protein	AT1G01630	Sec14p-like phosphatidylinositol transfer family protein; Contains the following InterPro domains: Cellular retinaldehyde-binding/triple function, C-terminal (InterPro:IPR001251), Cellular retinaldehyde-binding/triple function, N-terminal (InterPro:IPR008273), Phosphatidylinositol transfer protein-like, N-terminal (InterPro:IPR011074); BEST Arabidopsis thaliana protein match is: Sec14p-like phosp…
Legay et al. 2015	MDP0000238942	3.26728	AT2G36530.1	ENO2,LOS2	Enolase	LOS2	Bifunctional enolase 2/transcriptional activator; Multifunctional enzyme that acts as an enolase involved in the metabolism and as a positive regulator of cold-responsive gene transcription. Binds to the cis-element the gene promoter of STZ/ZAT10, a zinc finger transcriptional repressor
André et al. 2022	MDP0000707429	3.26273	AT3G18180.1		Glycosyltransferase family 61 protein	AT3G18180	Glycosyltransferase family 61 protein; Its function is described as transferase activity, transferring glycosyl groups; Involved in biological_process unknown; Located in cellular_component unknown; Contains the following InterPro domains: Glycosyltransferase AER61, uncharacterised (InterPro:IPR007657); BEST Arabidopsis thaliana protein match is: Glycosyltransferase family 61 protein (TAIR:AT3G18…
Legay et al. 2015	MDP0000530792	3.26073	AT1G03820.1			AT1G03820	Uncharacterized protein At1g03820; Unknown protein; Its function is described as molecular_function unknown; Involved in biological_process unknown; Located in endomembrane system; Expressed in 21 plant structures; Expressed during 13 growth stages; Has 1345 Blast hits to 1122 proteins in 102 species: Archae - 2; Bacteria - 28; Metazoa - 28; Fungi - 30; Plants - 109; Viruses - 0; Other Eukaryotes…
André et al. 2022	MDP0000312765	3.25988	AT1G15125.1		S-adenosyl-L-methionine-dependent methyltransferases superfamily protein	AT1G15125	S-adenosyl-L-methionine-dependent methyltransferases superfamily protein; Its function is described as S-adenosylmethionine-dependent methyltransferase activity, methyltransferase activity; Involved in biological_process unknown; Located in cellular_component unknown; Contains the following InterPro domains: SAM dependent carboxyl methyltransferase (InterPro:IPR005299); BEST Arabidopsis thaliana …
André et al. 2022	MDP0000145734	3.25596	AT4G13710.2		Pectin lyase-like superfamily protein	AT4G13710	Pectin lyase-like superfamily protein; Its function is described as lyase activity, pectate lyase activity; Involved in biological_process unknown; Located in endomembrane system; Expressed in 20 plant structures; Expressed during 6 growth stages; Contains the following InterPro domains: Pectin lyase fold/virulence factor (InterPro:IPR011050), AmbAllergen (InterPro:IPR018082), Pectate lyase/Amb a…
Legay et al. 2015	MDP0000233546	3.24291	AT1G43800.1		Plant stearoyl-acyl-carrier-protein desaturase family protein	FTM1	Plant stearoyl-acyl-carrier-protein desaturase family protein; Converts stearoyl-ACP to oleoyl-ACP by introduction of a cis double bond between carbons 9 and 10 of the acyl chain; Belongs to the fatty acid desaturase type 2 family
André et al. 2022	MDP0000244504	3.23357	AT5G13170.1	SAG29	senescence-associated gene 29	SAG29	Solute carrier family 50 (sugar transporter); Bidirectional sugar transporter SWEET15; Mediates both low-affinity uptake and efflux of sugar across the plasma membrane. Regulates cell viability under high salinity. Promotes senescence and sensitivity to salt stress. Contributes to seed filling by triggering sucrose efflux involved in the transfer of sugars from seed coat to embryos
André et al. 2022	MDP0000461555	3.2311	AT3G16520.3	UGT88A1	UDP-glucosyl transferase 88A1	UGT88A1	UDP-glucosyl transferase 88A1; Possesses low quercetin 3-O-glucosyltransferase, 7-O- glucosyltransferase, 3'-O-glucosyltransferase and 4'-O- glucosyltransferase activities in vitro
Legay et al. 2015	MDP0000924331	3.23086	AT4G19840.1	ATPP2-A1,ATPP2A-1,PP2-A1	phloem protein 2-A1	PP2-A1	Protein PHLOEM PROTEIN 2-LIKE A1; Encodes a phloem lectin, similar to phloem lectin in cucumber and celery. Gene is expressed in the phloem, predominantly in the companion cells
Legay et al. 2015	MDP0000309179	3.23055	AT1G63650.1	ATMYC-2,EGL1,EGL3	basic helix-loop-helix (bHLH) DNA-binding superfamily protein	EGL3	Basic helix-loop-helix (bHLH) DNA-binding superfamily protein; Transcription activator, when associated with MYB75/PAP1, MYB90/PAP2 or TT2. Involved in epidermal cell fate specification. Regulates negatively stomata formation but promotes trichome formation. Together with MYB66/WER, promotes the formation of non-hair cells in root epidermis cells in the N position. Whereas together with CPC, prom…
André et al. 2022	MDP0000255777	3.21247	AT1G13680.1		PLC-like phosphodiesterases superfamily protein	AT1G13680	PLC-like phosphodiesterases superfamily protein; Its function is described as phospholipase C activity, phosphoric diester hydrolase activity; Involved in intracellular signaling pathway, lipid metabolic process; Located in endomembrane system; Expressed in embryo, flower, seed; Expressed during F mature embryo stage, petal differentiation and expansion stage, E expanded cotyledon stage, D bilate…
Legay et al. 2015	MDP0000300498	3.21137	AT1G11410.1		S-locus lectin protein kinase family protein	AT1G11410	G-type lectin S-receptor-like serine/threonine-protein kinase At1g11410; S-locus lectin protein kinase family protein; Its function is described as in 6 functions; Involved in protein amino acid phosphorylation, recognition of pollen; Located in endomembrane system; Expressed in 21 plant structures; Expressed during 13 growth stages; Contains the following InterPro domains: Curculin-like (mannose…
André et al. 2022	MDP0000125650	3.20951	AT3G09032.1			AT3G09032	Unknown protein; BEST Arabidopsis thaliana protein match is: unknown protein (TAIR:AT5G01225.1); Has 35333 Blast hits to 34131 proteins in 2444 species: Archae - 798; Bacteria - 22429; Metazoa - 974; Fungi - 991; Plants - 531; Viruses - 0; Other Eukaryotes - 9610 (source: NCBI BLink)
Legay et al. 2015	MDP0000136589	3.20608	AT5G03610.1		GDSL-like Lipase/Acylhydrolase superfamily protein	AT5G03610	GDSL-like Lipase/Acylhydrolase superfamily protein; Its function is described as hydrolase activity, acting on ester bonds, carboxylesterase activity; Involved in lipid metabolic process; Located in endomembrane system; Expressed in 22 plant structures; Expressed during 13 growth stages; Contains the following InterPro domains: Lipase, GDSL (InterPro:IPR001087); BEST Arabidopsis thaliana protein …
André et al. 2022	MDP0000235613	3.20198	AT5G23750.2		Remorin family protein	AT5G23750	Remorin family protein; Contains the following InterPro domains: Remorin, C-terminal (InterPro:IPR005516), Remorin, N-terminal (InterPro:IPR005518); BEST Arabidopsis thaliana protein match is: Remorin family protein (TAIR:AT3G48940.1); Has 1807 Blast hits to 1807 proteins in 277 species: Archae - 0; Bacteria - 0; Metazoa - 736; Fungi - 347; Plants - 385; Viruses - 0; Other Eukaryotes - 339 (sourc…
André et al. 2022	MDP0000425449	3.19733	AT5G20260.1		Exostosin family protein	AT5G20260	Probable glycosyltransferase At5g20260; May be involved in cell wall biosynthesis
André et al. 2022	MDP0000181915	3.19474	AT2G31945.1			AT2G31945	Unknown protein; Its function is described as molecular_function unknown; Involved in biological_process unknown; Located in endomembrane system; Expressed in 8 plant structures; Expressed during 4 anthesis, petal differentiation and expansion stage; BEST Arabidopsis thaliana protein match is: unknown protein (TAIR:AT1G05575.1); Has 61 Blast hits to 61 proteins in 10 species: Archae - 0; Bacteria…
André et al. 2022	MDP0000289339	3.18987	AT2G32540.1	ATCSLB04,ATCSLB4,CSLB04	cellulose synthase-like B4	CSLB04	Cellulose synthase-like protein B4; Thought to be a Golgi-localized beta-glycan synthase that polymerize the backbones of noncellulosic polysaccharides (hemicelluloses) of plant cell wall
André et al. 2022	MDP0000596615	3.18949	AT1G72430.1		SAUR-like auxin-responsive protein family	AT1G72430	SAUR-like auxin-responsive protein family ; Contains the following InterPro domains: Auxin responsive SAUR protein (InterPro:IPR003676); BEST Arabidopsis thaliana protein match is: SAUR-like auxin-responsive protein family (TAIR:AT1G17345.1); Has 148 Blast hits to 148 proteins in 14 species: Archae - 0; Bacteria - 0; Metazoa - 0; Fungi - 0; Plants - 148; Viruses - 0; Other Eukaryotes - 0 (source:…
André et al. 2022	MDP0000759591	3.18871	AT5G55180.2		O-Glycosyl hydrolases family 17 protein	AT5G55180	O-Glycosyl hydrolases family 17 protein; Its function is described as cation binding, hydrolase activity, hydrolyzing O-glycosyl compounds, catalytic activity; Involved in carbohydrate metabolic process; Located in endomembrane system; Expressed in 18 plant structures; Expressed during 11 growth stages; Contains the following InterPro domains: X8 (InterPro:IPR012946), Glycoside hydrolase, catalyt…
André et al. 2022	MDP0000252855	3.18524	AT5G66460.1		Glycosyl hydrolase superfamily protein	MAN7	Glycosyl hydrolase superfamily protein; Required for both, loosening of the micropylar endosperm, and rupture of the seed coat in germinating seeds. May participate in the hydrolysis of the mannans in the cell wall of germinating seeds
André et al. 2022	MDP0000125709	3.17967	AT4G14746.1			AT4G14746	Neurogenic locus notch-like protein; Contains the following InterPro domains: EGF-like (InterPro:IPR006210); Has 259 Blast hits to 234 proteins in 55 species: Archae - 0; Bacteria - 0; Metazoa - 184; Fungi - 0; Plants - 69; Viruses - 0; Other Eukaryotes - 6 (source: NCBI BLink)
André et al. 2022	MDP0000280265	3.17493	AT5G24090.1	ATCHIA,CHIA	chitinase A	CHIA	Acidic endochitinase; Chitinase A (class III) expressed exclusively under environmental stress conditions; Belongs to the glycosyl hydrolase 18 family. Chitinase class III subfamily
Legay et al. 2015	MDP0000182830	3.17272	AT4G39720.1		VQ motif-containing protein	AT4G39720	Uncharacterized protein AT4g39720; VQ motif-containing protein; Contains the following InterPro domains: VQ (InterPro:IPR008889); BEST Arabidopsis thaliana protein match is: VQ motif-containing protein (TAIR:AT1G35830.1); Has 406 Blast hits to 390 proteins in 39 species: Archae - 0; Bacteria - 0; Metazoa - 10; Fungi - 7; Plants - 145; Viruses - 0; Other Eukaryotes - 244 (source: NCBI BLink)
André et al. 2022	MDP0000815065	3.16287	AT2G46790.1	APRR9,PRR9,TL1	pseudo-response regulator 9	PRR9	Two-component response regulator-like APRR9; Transcriptional repressor of CCA1 and LHY, and positive regulator of LWD1 and LWD2 expression. Controls photoperiodic flowering response and temperature compensation. Involved in the positive and negative feedback loops of the circadian clock. Expression of several members of the ARR-like family is controlled by circadian rhythm. Regulated at the trans…
André et al. 2022	MDP0000205113	3.16141	AT3G07340.1		basic helix-loop-helix (bHLH) DNA-binding superfamily protein	AT3G07340	Basic helix-loop-helix (bHLH) DNA-binding superfamily protein; Its function is described as DNA binding, sequence-specific DNA binding transcription factor activity; Involved in regulation of transcription; Located in nucleus, chloroplast; Expressed in 22 plant structures; Expressed during 11 growth stages; Contains the following InterPro domains: Helix-loop-helix DNA-binding domain (InterPro:IPR…
Legay et al. 2015	MDP0000320982	3.15677	AT3G09270.1	ATGSTU8,GSTU8	glutathione S-transferase TAU 8	GSTU8	Glutathione S-transferase TAU 8; May be involved in the conjugation of reduced glutathione to a wide number of exogenous and endogenous hydrophobic electrophiles and have a detoxification role against certain herbicides
André et al. 2022	MDP0000211934	3.15374	AT3G17600.1	IAA31	indole-3-acetic acid inducible 31	IAA31	Indole-3-acetic acid inducible 31; Encodes a member of the Aux/IAA family of proteins implicated in auxin signaling. IAA31 shares several residues with the conserved domain II region, believed to act as a degron in many of the rapidly degraded Aux/IAA family members. An IAA31 fusion protein is quite long-lived, but can be degraded more rapidly in the presence of auxin. Unlike many other family me…
André et al. 2022	MDP0000151814	3.14807	AT1G78960.1	ATLUP2,LUP2	lupeol synthase 2	LUP2	Amyrin synthase LUP2; Multifunctional enzyme that converts oxidosqualene to nine different triterpenes, mainly lupeol, beta-amyrin and alpha- amyrin in a 15:50:30 ratio; Belongs to the terpene cyclase/mutase family
André et al. 2022	MDP0000213638	3.14644	AT1G22360.1	AtUGT85A2,UGT85A2	UDP-glucosyl transferase 85A2	UGT85A2	UDP-glucosyl transferase 85A2 (UGT85A2); Its function is described as UDP-glycosyltransferase activity, transferase activity, transferring glycosyl groups, glucuronosyltransferase activity; Involved in metabolic process; Located in cellular_component unknown; Expressed in 21 plant structures; Expressed during 11 growth stages; Contains the following InterPro domains: UDP-glucuronosyl/UDP-glucosyl…
André et al. 2022	MDP0000398765	3.14142	AT5G13870.1	EXGT-A4,XTH5	xyloglucan endotransglucosylase/hydrolase 5	XTH5	Probable xyloglucan endotransglucosylase/hydrolase protein 5; Catalyzes xyloglucan endohydrolysis (XEH) and/or endotransglycosylation (XET). Cleaves and religates xyloglucan polymers, an essential constituent of the primary cell wall, and thereby participates in cell wall construction of growing tissues (By similarity); Belongs to the glycosyl hydrolase 16 family. XTH group 1 subfamily
Legay et al. 2015	MDP0000119838	3.14113	AT1G22400.1	ATUGT85A1,UGT85A1	UDP-Glycosyltransferase superfamily protein	UGT85A1	Arabidopsis thaliana udp-glucosyl transferase 85a1; UDP-Glycosyltransferase superfamily protein; Involved in the O-glucosylation of trans-zeatin and dihydrozeatin. Also active in vitro on cis-zeatin. Not active on N-glucosylated substrates
André et al. 2022	MDP0000265644	3.13483	AT1G52800.1		2-oxoglutarate (2OG) and Fe(II)-dependent oxygenase superfamily protein	AT1G52800	2-oxoglutarate (2OG) and Fe(II)-dependent oxygenase superfamily protein; Its function is described as oxidoreductase activity; Located in cellular_component unknown; Expressed in stem, root; Contains the following InterPro domains: Oxoglutarate/iron-dependent oxygenase (InterPro:IPR005123); BEST Arabidopsis thaliana protein match is: 2-oxoglutarate (2OG) and Fe(II)-dependent oxygenase superfamily…
André et al. 2022	MDP0000294329	3.12753	AT1G69700.1	ATHVA22C,HVA22C	HVA22 homologue C	HVA22C	Receptor expression-enhancing protein 5/6; HVA22-like protein c; Part of the AtHVA22 family. Protein expression is ABA- and stress-inducible; Belongs to the DP1 family
André et al. 2022	MDP0000163059	3.12115	AT1G50590.1		RmlC-like cupins superfamily protein	AT1G50590	RmlC-like cupins superfamily protein; Contains the following InterPro domains: Pirin, C-terminal (InterPro:IPR008778), Pirin (InterPro:IPR012093), Cupin, RmlC-type (InterPro:IPR011051), Pirin, N-terminal (InterPro:IPR003829); BEST Arabidopsis thaliana protein match is: RmlC-like cupins superfamily protein (TAIR:AT2G43120.1); Has 7420 Blast hits to 7420 proteins in 1472 species: Archae - 66; Bacte…
André et al. 2022	MDP0000250833	3.11873	AT2G18150.1		Peroxidase superfamily protein	AT2G18150	Peroxidase superfamily protein; Removal of H(2)O(2), oxidation of toxic reductants, biosynthesis and degradation of lignin, suberization, auxin catabolism, response to environmental stresses such as wounding, pathogen attack and oxidative stress. These functions might be dependent on each isozyme/isoform in each plant tissue; Belongs to the peroxidase family. Classical plant (class III) peroxidas…
André et al. 2022	MDP0000259832	3.11615	AT1G71910.1			AT1G71910	Uncharacterized protein At1g71910/F17M19_6; Unknown protein; Has 28 Blast hits to 28 proteins in 10 species: Archae - 0; Bacteria - 0; Metazoa - 0; Fungi - 0; Plants - 28; Viruses - 0; Other Eukaryotes - 0 (source: NCBI BLink)
Legay et al. 2015	MDP0000467552	3.11177	AT5G60710.1		Zinc finger (C3HC4-type RING finger) family protein	AT5G60710	Zinc finger (C3HC4-type RING finger) family protein; Its function is described as ubiquitin-protein ligase activity, zinc ion binding; Involved in N-terminal protein myristoylation; Located in plasma membrane; Expressed in 24 plant structures; Expressed during 15 growth stages; Contains the following InterPro domains: Zinc finger, RING-type (InterPro:IPR001841), Zinc finger, C3HC4 RING-type (Inte…
André et al. 2022	MDP0000210851	3.10942	AT2G16720.1	ATMYB7,ATY49,MYB7	myb domain protein 7	MYB7	Arabidopsis thaliana myb domain protein 7; Transcription factor involved in the negative regulation of flavonol biosynthesis. Represses the early phenylpropanoid genes, phenylalanine ammonia-lyase (PAL), cinnamate 4-hydroxylase (C4H) and 4- coumarate-CoA ligase (4CL), as well as the flavonoid-specific genes, flavonoid 3'-hydroxylase (F3'H) and dihydroflavonol 4-reductase (DFR) . Plays a role in s…
André et al. 2022	MDP0000126517	3.10917	AT5G13180.1	ANAC083,NAC083,VNI2	NAC domain containing protein 83	NAC083	Nac domain containing protein 83; Transcriptional repressor that negatively regulates the expression of genes involved in xylem vessel formation. Represses the transcriptional activation activity of NAC030/VND7, which regulates protoxylem vessel differentiation by promoting immature xylem vessel- specific genes expression . Transcriptional activator that regulates the COLD-REGULATED (COR15A and C…
André et al. 2022	MDP0000287459	3.09914	AT1G60690.1		NAD(P)-linked oxidoreductase superfamily protein	AT1G60690	NAD(P)-linked oxidoreductase superfamily protein; Its function is described as oxidoreductase activity, aldo-keto reductase activity; Involved in oxidation reduction; Located in plasma membrane, chloroplast envelope; Expressed in 22 plant structures; Expressed during 13 growth stages; Contains the following InterPro domains: Aldo/keto reductase (InterPro:IPR001395); BEST Arabidopsis thaliana prot…
Legay et al. 2015	MDP0000317417	3.09514	AT1G65790.1	ARK1,RK1	receptor kinase 1	RK1	Receptor-like serine/threonine-protein kinase SD1-7; Involved in the regulation of cellular expansion and differentiation. Mediates subcellular relocalization of PUB9 from nucleus to plasma membrane in a protein-phosphorylation-dependent manner. May be involved in the abscisic acid-mediated signaling pathway, at least during germination
André et al. 2022	MDP0000130389	3.09317	AT3G07800.1		Thymidine kinase	TK1a	Thymidine kinase 1a; Part of the salvage pathway for purine and pyrimidine deoxyribonucleotide synthesis. Phosphorylates preferentially purines over pyrimidines . Mediates tolerance to genotoxins, such as ultraviolet-C (UV-C) irradiation, MMC, a DNA crosslinker, and ZEO, a DNA intercalator, that induce double-strand breaks and thus contributes to several DNA repair pathways by providing deoxythym…
André et al. 2022	MDP0000149175	3.08817	AT5G07010.1	ATST2A,ST2A	sulfotransferase 2A	ST2A	Arabidopsis thaliana sulfotransferase 2a; Cytosolic sulfotransferase 15; Sulfotransferase that utilizes 3'-phospho-5'-adenylyl sulfate (PAPS) as sulfonate donor to specifically catalyze the sulfate conjugation of hydroxyjasmonates, with a preference for 12-hydroxyjasmonate over 11-hydroxyjasmonate. No activity with 12- hydroxyjasmonic acid methyl ester, cucurbic acid, 7-iso-cucurbic acid, 6-epi-c…
André et al. 2022	MDP0000174260	3.08479	AT5G14740.2	BETA CA2,CA18,CA2	carbonic anhydrase 2	CA2	Beta carbonic anhydrase 2; Encodes a beta carbonic anhydrase likely to be localized in the cytoplasm. Expression of its mRNA is seen in etiolated seedlings and points to a possible nonphotosynthetic role for this isoform
Legay et al. 2015	MDP0000162944	3.08465	AT3G24780.1		Uncharacterised conserved protein UCP015417, vWA	AT3G24780	Uncharacterised conserved protein UCP015417, vWA; Its function is described as molecular_function unknown; Involved in biological_process unknown; Located in chloroplast; Expressed in 19 plant structures; Expressed during 7 growth stages; Contains the following InterPro domains: Uncharacterised conserved protein UCP015417, vWA (InterPro:IPR011205), von Willebrand factor, type A (InterPro:IPR00203…
André et al. 2022	MDP0000272658	3.08301	AT4G31940.1	CYP82C4	cytochrome P450, family 82, subfamily C, polypeptide 4	CYP82C4	Cytochrome P450, family 82, subfamily C, polypeptide 4; Can hydroxylate 8-methoxypsoralen to form 5-hydroxy-8- methoxypsoralen in vivo and in vitro. Involved in the early iron deficiency response, possibly through an IDE1-like mediated pathway; Belongs to the cytochrome P450 family
André et al. 2022	MDP0000173780	3.08066	AT5G12900.1			AT5G12900	Dna double-strand break repair rad50 atpase; Unknown protein; Its function is described as molecular_function unknown; Involved in biological_process unknown; Located in chloroplast; Expressed in 21 plant structures; Expressed during 13 growth stages; BEST Arabidopsis thaliana protein match is: unknown protein (TAIR:AT1G12330.1); Has 1807 Blast hits to 1807 proteins in 277 species: Archae - 0; Ba…
André et al. 2022	MDP0000251516	3.07878	AT5G54300.1		Protein of unknown function (DUF761)	AT5G54300	Cotton fiber expressed protein 1-like protein; Protein of unknown function (DUF761); Its function is described as molecular_function unknown; Involved in biological_process unknown; Located in endomembrane system; Expressed in 16 plant structures; Expressed during 9 growth stages; Contains the following InterPro domains: Protein of unknown function DUF761, plant (InterPro:IPR008480); BEST Arabido…
André et al. 2022	MDP0000177422	3.06918	AT2G30830.1		2-oxoglutarate (2OG) and Fe(II)-dependent oxygenase superfamily protein	AT2G30830	2-oxoglutarate (2OG) and Fe(II)-dependent oxygenase superfamily protein; Encodes a protein whose sequence is similar to 2-oxoglutarate-dependent dioxygenase; Belongs to the iron/ascorbate-dependent oxidoreductase family
Legay et al. 2015	MDP0000195716	3.06528	AT2G15300.1		Leucine-rich repeat protein kinase family protein	AT2G15300	Leucine-rich repeat protein kinase family protein; Its function is described as protein serine/threonine kinase activity, kinase activity, ATP binding; Involved in transmembrane receptor protein tyrosine kinase signaling pathway, protein amino acid phosphorylation; Located in endomembrane system; Expressed in root; Contains the following InterPro domains: Protein kinase, catalytic domain (InterPr…
André et al. 2022	MDP0000150808	3.05576	AT3G11600.1			AT3G11600	Uncharacterized protein At3g11600/T19F11_1; Unknown protein; Its function is described as molecular_function unknown; Involved in response to karrikin; Expressed in 21 plant structures; Expressed during 12 growth stages; BEST Arabidopsis thaliana protein match is: unknown protein (TAIR:AT5G06270.1); Has 171 Blast hits to 171 proteins in 15 species: Archae - 0; Bacteria - 0; Metazoa - 0; Fungi - 0…
André et al. 2022	MDP0000636927	3.05084	AT1G75290.1		NAD(P)-binding Rossmann-fold superfamily protein	AT1G75290	NAD(P)-binding Rossmann-fold superfamily protein; Encodes a protein whose sequence is similar to an isoflavone reductase
André et al. 2022	MDP0000593263	3.04669	AT1G32910.1		HXXXD-type acyl-transferase family protein	AT1G32910	HXXXD-type acyl-transferase family protein; Its function is described as transferase activity, transferring acyl groups other than amino-acyl groups, transferase activity; Involved in biological_process unknown; Located in cellular_component unknown; Contains the following InterPro domains: Transferase (InterPro:IPR003480); BEST Arabidopsis thaliana protein match is: HXXXD-type acyl-transferase f…
Legay et al. 2015	MDP0000248928	3.04657	AT1G76980.1			AT1G76980	Patatin-like phospholipase domain protein; BEST Arabidopsis thaliana protein match is: embryo defective 2170 (TAIR:AT1G21390.1); Has 65 Blast hits to 65 proteins in 23 species: Archae - 0; Bacteria - 8; Metazoa - 1; Fungi - 8; Plants - 40; Viruses - 3; Other Eukaryotes - 5 (source: NCBI BLink)
André et al. 2022	MDP0000240641	3.04187	AT4G22880.1	ANS,LDOX,TDS4,TT18	leucoanthocyanidin dioxygenase	LDOX	Leucoanthocyanidin dioxygenase; Involved in anthocyanin and protoanthocyanidin biosynthesis by catalyzing the oxidation of leucoanthocyanidins into anthocyanidins. Possesses low flavonol synthase activity in vitro towards dihydrokaempferol and dihydroquercetin producing kaempferol and quercitin, respectively; Belongs to the iron/ascorbate-dependent oxidoreductase family
André et al. 2022	MDP0000290170	3.03653	AT1G65680.1	ATEXPB2,ATHEXP BETA 1.4,EXPB2	expansin B2	EXPB2	Putative expansin-B2; May cause loosening and extension of plant cell walls by disrupting non-covalent bonding between cellulose microfibrils and matrix glucans. No enzymatic activity has been found (By similarity)
Legay et al. 2015	MDP0000319726	3.0353	AT1G68820.1		Transmembrane Fragile-X-F-associated protein	AT1G68820	Transmembrane Fragile-X-F-associated protein; Its function is described as zinc ion binding; Expressed in 22 plant structures; Expressed during 13 growth stages; Contains the following InterPro domains: Transmembrane Fragile-X-F-associated protein (InterPro:IPR019396), Zinc finger, RING-type (InterPro:IPR001841); BEST Arabidopsis thaliana protein match is: Transmembrane Fragile-X-F-associated pro…
André et al. 2022	MDP0000501768	3.03091	AT5G14130.1		Peroxidase superfamily protein	AT5G14130	Peroxidase superfamily protein; Removal of H(2)O(2), oxidation of toxic reductants, biosynthesis and degradation of lignin, suberization, auxin catabolism, response to environmental stresses such as wounding, pathogen attack and oxidative stress. These functions might be dependent on each isozyme/isoform in each plant tissue; Belongs to the peroxidase family. Classical plant (class III) peroxidas…
Legay et al. 2015	MDP0000282305	3.02586	AT4G12730.1	FLA2	FASCICLIN-like arabinogalactan 2	FLA2	AF333971 Arabidopsis thaliana fasciclin-like arabinogalactan-protein 2 (Fla2) mRNA, complete cds; Belongs to the fasciclin-like AGP family
Legay et al. 2015	MDP0000138122	3.0239	AT1G33540.1	scpl18	serine carboxypeptidase-like 18	scpl18	Serine carboxypeptidase-like clade i; Serine carboxypeptidase-like 18; Probable carboxypeptidase
Legay et al. 2015	MDP0000202801	3.02305	AT5G48100.1	ATLAC15,LAC15,TT10	Laccase/Diphenol oxidase family protein	TT10	Laccase/diphenol oxidase family protein; Encodes a protein that is similar to laccase-like polyphenol oxidases. Involved in lignin and flavonoids biosynthesis. It has four conserved copper binding domains. Expressed in developing testa, where it colocalizes with the flavonoid end products proanthocyanidins and flavonols. Mutant plants exhibited a delay in developmentally determined browning of th…
André et al. 2022	MDP0000439660	3.01989	AT5G46700.1	TET1,TRN2	Tetraspanin family protein	TRN2	Tetraspanin family protein; Involved in the basipetal transport of auxin (IAA) that modulates growth and organs organization, as well as cell differentiation. Regulates shoot apical meristem (SAM) organization in the peripheral zone. Required for initial meristematic divisions in the epidermal/lateral root cap leading to the formation of epidermal cells and a clone of lateral root cap cells, as w…
André et al. 2022	MDP0000812560	3.01667	AT1G15385.1			AT1G15385	Cotton fiber protein; Unknown protein; Contains the following InterPro domains: Protein of unknown function DUF761, plant (InterPro:IPR008480); Has 6 Blast hits to 6 proteins in 3 species: Archae - 0; Bacteria - 0; Metazoa - 0; Fungi - 0; Plants - 6; Viruses - 0; Other Eukaryotes - 0 (source: NCBI BLink)
André et al. 2022	MDP0000122086	3.01456	AT3G01980.1		NAD(P)-binding Rossmann-fold superfamily protein	AT3G01980	NAD(P)-binding Rossmann-fold superfamily protein; Its function is described as oxidoreductase activity, binding, catalytic activity; Involved in metabolic process; Located in peroxisome; Expressed in 23 plant structures; Expressed during 13 growth stages; Contains the following InterPro domains: NAD(P)-binding domain (InterPro:IPR016040), Short-chain dehydrogenase/reductase SDR (InterPro:IPR00219…
Legay et al. 2015	MDP0000283521	3.0121	AT2G20710.2		Tetratricopeptide repeat (TPR)-like superfamily protein	AT2G20710	Pentatricopeptide repeat-containing protein At2g20710, mitochondrial; Tetratricopeptide repeat (TPR)-like superfamily protein; Involved in biological_process unknown; Located in mitochondrion; Expressed in 15 plant structures; Expressed during 7 growth stages; Contains the following InterPro domains: Pentatricopeptide repeat (InterPro:IPR002885); BEST Arabidopsis thaliana protein match is: Tetrat…
Legay et al. 2015	MDP0000189326	3.01182	AT3G06350.1	EMB3004,MEE32	dehydroquinate dehydratase, putative / shikimate dehydrogenase, putative	MEE32	Bifunctional 3-dehydroquinate dehydratase/shikimate dehydrogenase, chloroplastic; MATERNAL EFFECT EMBRYO ARREST 32 (MEE32); Its function is described as NADP or NADPH binding, 3-dehydroquinate dehydratase activity, shikimate 5-dehydrogenase activity, binding, catalytic activity; Involved in embryo development ending in seed dormancy; Located in chloroplast stroma, chloroplast; Expressed in 23 pla…
André et al. 2022	MDP0000311765	3.01094	AT2G36870.1	XTH32	xyloglucan endotransglucosylase/hydrolase 32	XTH32	Probable xyloglucan endotransglucosylase/hydrolase protein 32; Catalyzes xyloglucan endohydrolysis (XEH) and/or endotransglycosylation (XET). Cleaves and religates xyloglucan polymers, an essential constituent of the primary cell wall, and thereby participates in cell wall construction of growing tissues (By similarity)
André et al. 2022	MDP0000697206	3.0109	AT2G39700.1	ATEXP4,ATEXPA4,ATHEXP ALPHA 1.6,EXPA4	expansin A4	EXPA4	Expansin-A4; Putative expansin. Naming convention from the Expansin Working Group (Kende et al, 2004. Plant Mol Bio). Involved in the formation of nematode-induced syncytia in roots of Arabidopsis thaliana
André et al. 2022	MDP0000646125	3.0071	AT5G55180.1		O-Glycosyl hydrolases family 17 protein	AT5G55180	O-Glycosyl hydrolases family 17 protein; Its function is described as cation binding, hydrolase activity, hydrolyzing O-glycosyl compounds, catalytic activity; Involved in carbohydrate metabolic process; Located in endomembrane system; Expressed in 18 plant structures; Expressed during 11 growth stages; Contains the following InterPro domains: X8 (InterPro:IPR012946), Glycoside hydrolase, catalyt…
Legay et al. 2015	MDP0000205158	3.0053	AT1G27150.1		Tetratricopeptide repeat (TPR)-like superfamily protein	AT1G27150	Tetratricopeptide repeat (TPR)-like superfamily protein; Its function is described as binding; Involved in biological_process unknown; Located in cellular_component unknown; Expressed in 23 plant structures; Expressed during 13 growth stages; Contains the following InterPro domains: Tetratricopeptide-like helical (InterPro:IPR011990); BEST Arabidopsis thaliana protein match is: Tetratricopeptide …
André et al. 2022	MDP0000229370	3.00352	AT2G23690.1			AT2G23690	HTH-type transcriptional regulator; Unknown protein; Its function is described as molecular_function unknown; Involved in N-terminal protein myristoylation; Located in cellular_component unknown; Expressed in 7 plant structures; Expressed during petal differentiation and expansion stage; BEST Arabidopsis thaliana protein match is: unknown protein (TAIR:AT4G37240.1); Has 243 Blast hits to 243 prot…

## Sheet: Components
#term ID	term description	observed gene count	background gene count	strength	false discovery rate	matching proteins in your network (labels)
GO:0005576	Extracellular region	46	1605	0.46	1.54e-07	BXL2,ACLA-3,AVP1,AT1G17860,ATLP-1,scpl18,ANNAT1,AT1G55210,EXPB2,EXPA1,AT1G74460,GASA6,AT1G75900,LCR69,GRP-3,AT2G18150,AT2G21100,AT2G23540,LOS2,XTH32,EXPA4,CA1,AT3G05950,LAC7,AT3G24130,PAP22,scpl20,RALFL33,ChiC,XTR6,BGAL12,AT4G26790,AT4G33420,AT5G03610,LAC14,PELPK2,PELPK1,XTH5,AT5G14130,MPL1,CA2,AT5G22810,CHIA,AT5G37690,TT10,MAN7
GO:0071944	Cell periphery	64	3265	0.29	4.62e-05	BXL2,AT1G03700,AT1G11410,AVP1,AT1G17860,ANNAT1,AT1G60690,RBOHF,EXPB2,RK1,EXPA1,FH8,AT1G72430,AT1G78530,SRF5,PDLP6,LCR69,AT2G16385,AT2G18150,SFH3,UCC1,CSLB04,LOS2,XTH32,ABCG2,EXPA4,CA1,AT3G05950,LAC7,PUT4,AT3G24130,RPP1,HA4,EP3,FLA2,AT4G15610,RALFL33,ChiC,CRK29,XTR6,BGAL12,AT4G33420,CCoAOMT1,CYP84A1,ROPGEF1,LAC14,PELPK2,PELPK1,SAG29,ABCG6,XTH5,ENODL17,RIC4,ABCG23,AT5G23170,AT5G44550,TRN2,RBOHD,TT1…
GO:0005618	Cell wall	22	633	0.54	0.0002	BXL2,AT1G17860,ANNAT1,EXPB2,EXPA1,LCR69,AT2G16385,AT2G18150,XTH32,EXPA4,AT3G05950,AT3G24130,EP3,RALFL33,ChiC,XTR6,BGAL12,AT4G33420,PELPK2,PELPK1,XTH5,MYB36
GO:0110165	Cellular anatomical entity	175	13776	0.1	0.00069	BXL2,AT1G03700,OFP12,AT1G08440,FATB,ACLA-3,AT1G11410,RHA2A,AVP1,MYB58,AT1G17860,MYB52,ATLP-1,KCS4,COR47,UGT85A2,UGT85A1,MLP423,scpl18,AT1G34060,MYB93,ANNAT1,FTM1,AT1G50590,AT1G55210,AT1G60690,EGL3,WRKY56,RBOHF,MGL,EXPB2,RK1,FKF1,AT1G68360,EXPA1,HVA22C,FH8,HIPP20,AT1G72430,AT1G74460,GASA6,AT1G75900,AT1G76270,PGSIP2,TGA7,AT1G78530,BAS,CAMS1,LUP2,LUP1,SRF5,PDLP6,LCR69,GRP-3,AT2G16385,MYB7,AT2G18150,…
GO:0048046	Apoplast	16	424	0.58	0.0013	AT1G17860,ANNAT1,AT1G55210,AT2G21100,LOS2,XTH32,CA1,AT3G05950,LAC7,RALFL33,XTR6,BGAL12,LAC14,XTH5,CA2,TT10

## Sheet: Function
#term ID	term description	observed gene count	background gene count	strength	false discovery rate	matching proteins in your network (labels)
GO:0003824	Catalytic activity	111	6726	0.22	1.09e-05	BXL2,FATB,ACLA-3,AT1G11410,RHA2A,AVP1,SRG1,KCS4,UGT85A2,UGT85A1,PRR1,scpl18,AT1G34060,ANNAT1,FTM1,AT1G47480,AT1G60690,RBOHF,MGL,RK1,AT1G74460,AT1G75900,AT1G76270,PGSIP2,AT1G78530,BAS,CAMS1,LUP2,LUP1,SRF5,AT2G18150,At2g19590,AT2G23540,TIC55-II,PLA2A,HAI3,UCC1,CSLB04,LOS2,XTH32,ABCG2,CA1,AT3G02100,PR4,MEE32,TK1a,LAC7,GSTU8,PP2CA,GPAT5,SERAT2;2,AT3G14460,UGT88A1,AT3G24130,AT3G27400,RPP1,FAR5,HA4,PAP…
GO:0016835	Carbon-oxygen lyase activity	11	140	0.9	0.00036	LUP1,LOS2,CA1,MEE32,AT3G27400,AT3G53190,AT4G13710,TPS02,TPS03,CA2,TPS21
GO:0016829	Lyase activity	15	312	0.68	0.00075	AT1G34060,MGL,LUP1,LOS2,CA1,MEE32,AT3G14460,AT3G27400,AT3G53190,AT4G13710,TPS02,TPS03,AT5G01320,CA2,TPS21
GO:0000250	Lanosterol synthase activity	4	14	1.46	0.0135	BAS,CAMS1,LUP2,LUP1
GO:0016491	Oxidoreductase activity	28	1202	0.37	0.0135	SRG1,PRR1,ANNAT1,FTM1,AT1G60690,RBOHF,AT2G18150,At2g19590,TIC55-II,UCC1,MEE32,LAC7,FAR5,MO1,LDOX,CYP82C4,AT4G33420,CER4,CYP84A1,LAC14,AT5G14130,ENODL17,CYP86B1,DMR6,RBOHD,TT10,AT5G51970,CYP86A1
GO:0042300	Beta-amyrin synthase activity	4	14	1.46	0.0135	BAS,CAMS1,LUP2,LUP1
GO:0046872	Metal ion binding	53	3023	0.24	0.0135	RHA2A,AVP1,SRG1,COR47,AT1G29000,ANNAT1,FTM1,RBOHF,AT1G68360,HIPP20,PGSIP2,AT2G18150,At2g19590,TIC55-II,HAI3,UCC1,LOS2,ZAT11,CA1,AT3G05950,TK1a,LAC7,PP2CA,SERAT2;2,AT3G27400,HA4,PAP22,AT3G53190,AT3G61750,AT4G08570,AT4G13710,TPS02,TPS03,LDOX,CYP82C4,AT4G33420,CCoAOMT1,CYP84A1,AT5G01320,LAC14,AT5G14130,CA2,CYP86B1,TPS21,DMR6,AT5G43420,RBOHD,TT10,AT5G49120,AT5G51970,IAMT1,CYP86A1,RHL41
GO:0047372	Acylglycerol lipase activity	3	7	1.63	0.023	PLA2A,DSEL,PLP1
GO:0004568	Chitinase activity	3	10	1.48	0.0457	EP3,ChiC,CHIA
GO:0016682	Oxidoreductase activity, acting on diphenols and related substances as donors, oxygen as acceptor	4	27	1.17	0.0457	SRG1,LAC7,LAC14,TT10

## Sheet: InterPro
#term ID	term description	observed gene count	background gene count	strength	false discovery rate	matching proteins in your network (labels)
IPR008930	Terpenoid cyclases/protein prenyltransferase alpha-alpha toroid	7	51	1.14	0.0094	BAS,CAMS1,LUP2,LUP1,TPS02,TPS03,TPS21
IPR008972	Cupredoxin	8	90	0.95	0.017	AT1G72230,UCC1,LAC7,AT3G27200,AT5G07475,LAC14,ENODL17,TT10
IPR018333	Squalene cyclase	4	15	1.43	0.0481	BAS,CAMS1,LUP2,LUP1
IPR032696	Squalene cyclase, C-terminal	4	14	1.46	0.0481	BAS,CAMS1,LUP2,LUP1
IPR032697	Squalene cyclase, N-terminal	4	14	1.46	0.0481	BAS,CAMS1,LUP2,LUP1

## Sheet: KEGG
#term ID	term description	observed gene count	background gene count	strength	false discovery rate	matching proteins in your network (labels)
ath00909	Sesquiterpenoid and triterpenoid biosynthesis	5	22	1.36	0.00083	BAS,CAMS1,LUP2,LUP1,TPS21
ath00073	Cutin, suberine and wax biosynthesis	5	37	1.13	0.0039	FAR5,CER4,CYP86B1,RWP1,CYP86A1

## Sheet: Keyword
#term ID	term description	observed gene count	background gene count	strength	false discovery rate	matching proteins in your network (labels)
KW-0732	Signal	81	3584	0.35	4.5e-10	BXL2,AT1G03220,AT1G03820,AT1G11410,AT1G13680,AT1G17860,ATLP-1,AT1G19900,AT1G20030,scpl18,AT1G55210,EXPB2,RK1,EXPA1,FH8,AT1G72230,AT1G74460,GASA6,AT1G75800,AT1G75900,SRF5,PDLP6,LCR69,AT2G03200,GRP-3,AT2G15300,AT2G16385,AT2G18150,AT2G18370,AT2G21100,AT2G23540,UCC1,XTH32,EXPA4,EDA4,PR4,AT3G05950,LAC7,AT3G22600,AT3G22620,AT3G24130,AT3G27200,AT3G27400,AT3G48950,PAP22,AT3G53190,EP3,AT3G61750,FLA2,scpl2…
KW-0964	Secreted	38	1333	0.46	2.37e-06	BXL2,scpl18,AT1G55210,EXPB2,EXPA1,AT1G74460,GASA6,AT1G75900,LCR69,GRP-3,AT2G18150,AT2G21100,AT2G23540,XTH32,EXPA4,AT3G05950,LAC7,AT3G24130,AT3G48950,PAP22,scpl20,RALFL33,XTR6,BGAL12,AT4G26790,AT4G33420,AT5G03610,LAC14,PELPK2,PELPK1,XTH5,AT5G14130,MPL1,AT5G22810,CHIA,AT5G37690,TT10,MAN7
KW-0325	Glycoprotein	42	1892	0.35	0.00017	BXL2,AT1G11410,scpl18,AT1G55210,EXPB2,RK1,AT1G74460,AT1G76270,SRF5,AT2G18150,AT2G21100,AT2G23540,UCC1,AT3G05950,LAC7,AT3G24130,PAP22,AT3G53190,EP3,FLA2,scpl20,AT4G13710,RALFL33,ChiC,CRK29,XTR6,BGAL12,AT4G26790,RHS16,AT4G33420,AT5G03610,LAC14,XTH5,AT5G14130,MPL1,ENODL17,AT5G20260,AT5G22810,AT5G37690,BGLU13,TRN2,TT10
KW-0442	Lipid degradation	11	159	0.84	0.00017	AT1G74460,AT1G75900,AT2G23540,PLA2A,DSEL,AT4G26790,PLP1,AT5G03610,MPL1,AT5G22810,AT5G37690
KW-0961	Cell wall biogenesis/degradation	17	450	0.58	0.00045	MYB52,EXPB2,EXPA1,PGSIP2,AT2G16385,CSLB04,XTH32,EXPA4,AT3G24130,AT3G48950,AT4G13840,XTR6,NAC075,XTH5,AT5G20260,CYP86B1,RWP1
KW-1015	Disulfide bond	30	1223	0.39	0.00062	AT1G11410,AVP1,AT1G17860,ATLP-1,AT1G20030,scpl18,EXPB2,RK1,EXPA1,GASA6,AT1G75800,PDLP6,LCR69,AT2G18150,AT2G18370,UCC1,XTH32,EXPA4,PR4,AT3G05950,AT3G22600,EP3,scpl20,RALFL33,XTR6,AT4G33420,XTH5,AT5G14130,CHIA,BGLU13
KW-0443	Lipid metabolism	17	478	0.55	0.00069	FATB,ACLA-3,FTM1,AT1G74460,AT1G75900,AT2G23540,PLA2A,GPAT5,FAR5,DSEL,AT4G26790,CER4,PLP1,AT5G03610,MPL1,AT5G22810,AT5G37690
KW-0456	Lyase	14	368	0.58	0.0018	MGL,LUP1,LOS2,CA1,MEE32,AT3G27400,AT3G48950,AT3G53190,AT4G13710,TPS02,TPS03,AT5G01320,CA2,TPS21
KW-0052	Apoplast	10	197	0.71	0.0023	AT1G55210,AT2G21100,XTH32,AT3G05950,LAC7,XTR6,BGAL12,LAC14,XTH5,TT10
KW-0560	Oxidoreductase	27	1168	0.36	0.0029	SRG1,PRR1,FTM1,AT1G52800,AT1G60690,RBOHF,AT1G78550,AT2G18150,At2g19590,AT2G30830,MEE32,LAC7,FAR5,MO1,LDOX,CYP82C4,AT4G33420,CER4,CYP84A1,LAC14,AT5G14130,CYP86B1,DMR6,RBOHD,TT10,AT5G51970,CYP86A1
KW-0479	Metal-binding	54	3261	0.22	0.0064	RHA2A,AVP1,SRG1,AT1G29000,FTM1,AT1G52800,RBOHF,AT1G68360,AT1G68820,HIPP20,PGSIP2,AT1G78550,AT2G18150,At2g19590,TIC55-II,HAI3,AT2G30830,UCC1,LOS2,ZAT11,AT3G05950,TK1a,LAC7,PP2CA,AT3G20395,AT3G27400,HA4,PAP22,AT3G53190,AT3G61750,AT4G08570,AT4G13710,TPS02,TPS03,LDOX,CYP82C4,AT4G33420,CCoAOMT1,CYP84A1,AT5G01320,LAC14,AT5G14130,CYP86B1,TPS21,DMR6,AT5G43420,RBOHD,TT10,AT5G49120,AT5G51970,IAMT1,CYP86A1,…
KW-0146	Chitin degradation	3	9	1.52	0.0077	EP3,ChiC,CHIA
KW-0326	Glycosidase	12	346	0.54	0.0093	BXL2,XTH32,AT3G48950,EP3,ChiC,XTR6,BGAL12,XTH5,CHIA,BGLU13,AT5G55180,MAN7
KW-0408	Iron	18	766	0.37	0.0296	SRG1,FTM1,AT1G52800,AT1G78550,AT2G18150,At2g19590,TIC55-II,AT2G30830,PAP22,AT3G61750,LDOX,CYP82C4,AT4G33420,CYP84A1,AT5G14130,CYP86B1,DMR6,CYP86A1
KW-0439	Lignin degradation	3	17	1.25	0.03	LAC7,LAC14,TT10
KW-0134	Cell wall	9	260	0.54	0.0445	EXPB2,EXPA1,XTH32,EXPA4,AT3G24130,XTR6,PELPK2,PELPK1,XTH5

## Sheet: NetworkNeighborAL
#term ID	term description	observed gene count	background gene count	strength	false discovery rate	matching proteins in your network (labels)
CL:30678	Mixed, incl. suberin biosynthetic process, and casparian strip membrane protein	20	59	1.53	3.42e-19	AT1G03700,MYB93,WRKY56,AT1G74460,AT2G18360,AT2G23540,ABCG2,EDA4,GPAT5,NAC058,AT3G22600,FAR5,AT5G07475,PELPK2,PELPK1,ABCG6,ABCG23,CYP86B1,AT5G37690,RWP1
CL:30680	Mixed, incl. suberin biosynthetic process, and casparian strip membrane protein	17	45	1.58	4.54e-17	AT1G03700,MYB93,WRKY56,AT1G74460,AT2G18360,AT2G23540,ABCG2,EDA4,GPAT5,NAC058,FAR5,AT5G07475,ABCG6,ABCG23,CYP86B1,AT5G37690,RWP1
CL:30682	Mixed, incl. suberin biosynthetic process, and casparian strip membrane protein	14	37	1.58	7.79e-14	AT1G03700,AT1G74460,AT2G18360,AT2G23540,ABCG2,EDA4,GPAT5,FAR5,AT5G07475,ABCG6,ABCG23,CYP86B1,AT5G37690,RWP1
CL:30731	Suberin biosynthetic process, and cinnamic acid ester biosynthetic process	6	11	1.74	1.08e-05	AT1G03700,GPAT5,FAR5,ABCG6,CYP86B1,RWP1
CL:30685	Mostly uncharacterized, incl. casparian strip membrane protein, and flavonoid sulfotransferase activity	6	20	1.48	0.00016	AT1G74460,AT2G18360,AT2G23540,AT5G07475,ABCG23,AT5G37690
CL:30734	Mixed, incl. long-chain-fatty-acyl-coa reductase activity, and cinnamic acid ester biosynthetic process	4	6	1.82	0.0011	GPAT5,FAR5,CYP86B1,RWP1
CL:34217	Mixed, incl. xylan metabolic process, and regulation of secondary cell wall biogenesis	9	101	0.95	0.0011	MYB58,MYB52,PGSIP2,DMP2,ESK1,MYB85,NAC075,AT5G47635,IRX15-L
CL:34219	Mixed, incl. plant-type secondary cell wall biogenesis, and regulation of secondary cell wall biogenesis	8	73	1.04	0.0011	MYB58,MYB52,PGSIP2,DMP2,ESK1,MYB85,NAC075,IRX15-L
CL:34220	Plant-type secondary cell wall biogenesis, and regulation of secondary cell wall biogenesis	7	62	1.05	0.0027	MYB58,MYB52,PGSIP2,ESK1,MYB85,NAC075,IRX15-L
CL:30689	Mixed, incl. casparian strip membrane protein, and gdsl lipase/esterase-like, plant	4	10	1.6	0.0039	AT1G74460,AT2G23540,AT5G07475,AT5G37690
CL:14883	Sesquiterpenoid and triterpenoid biosynthesis	4	13	1.49	0.0084	BAS,CAMS1,LUP2,LUP1
CL:31582	Chitin recognition protein, and exochitinase activity	3	6	1.7	0.0277	PR4,EP3,ChiC

## Sheet: Biological Process
#term ID	term description	observed gene count	background gene count	strength	false discovery rate	matching proteins in your network (labels)
GO:0009698	Phenylpropanoid metabolic process	17	116	1.17	1.06e-10	MYB58,PRR1,ABCG2,LAC7,GPAT5,FAR5,LDOX,CER4,CCoAOMT1,CYP84A1,LAC14,ABCG6,CYP86B1,RWP1,TT10,OMT1,CYP86A1
GO:0009699	Phenylpropanoid biosynthetic process	15	80	1.27	1.06e-10	MYB58,PRR1,ABCG2,GPAT5,FAR5,LDOX,CER4,CCoAOMT1,CYP84A1,ABCG6,CYP86B1,RWP1,TT10,OMT1,CYP86A1
GO:0019748	Secondary metabolic process	22	300	0.87	2.42e-09	MYB58,PRR1,scpl18,AT1G68360,ABCG2,LAC7,GSTU8,GPAT5,FAR5,scpl20,LDOX,CER4,CCoAOMT1,CYP84A1,LAC14,ABCG6,CYP86B1,RWP1,BGLU13,TT10,OMT1,CYP86A1
GO:0010345	Suberin biosynthetic process	8	21	1.58	2.8e-07	ABCG2,GPAT5,FAR5,CER4,ABCG6,CYP86B1,RWP1,CYP86A1
GO:0071554	Cell wall organization or biogenesis	23	601	0.58	6.15e-05	BXL2,AVP1,MYB52,EXPB2,EXPA1,PGSIP2,AT2G16385,CSLB04,XTH32,EXPA4,AT3G24130,EP3,ESK1,AT4G13840,XTR6,NAC075,XTH5,RIC4,AT5G20260,CYP86B1,RWP1,MAN7,IRX15-L
GO:0006629	Lipid metabolic process	28	887	0.5	9.66e-05	FATB,ACLA-3,KCS4,FTM1,AT1G74460,AT1G75900,BAS,CAMS1,LUP2,LUP1,AT2G23540,PLA2A,GPAT5,FAR5,AT4G13840,TPS02,TPS03,DSEL,AT4G26790,CER4,PLP1,AT5G03610,MPL1,AT5G22810,CYP86B1,TPS21,AT5G37690,CYP86A1
GO:0071555	Cell wall organization	19	490	0.59	0.00053	AVP1,MYB52,EXPB2,EXPA1,PGSIP2,AT2G16385,CSLB04,XTH32,EXPA4,AT3G24130,AT4G13840,XTR6,NAC075,XTH5,RIC4,AT5G20260,CYP86B1,RWP1,MAN7
GO:0042221	Response to chemical	52	2590	0.3	0.00059	RHA2A,AVP1,MYB52,COR47,MLP423,MYB93,ANNAT1,FTM1,EGL3,RBOHF,MGL,RK1,AT1G68360,HVA22C,HIPP20,AT1G72430,GASA6,GRP-3,AT2G16385,AT2G18150,At2g19590,PLA2A,LOS2,ZAT11,CA1,PR4,GSTU8,PP2CA,AT3G12830,SERAT2;2,IAA31,XERO1,TPS03,ChiC,CRK29,LDOX,CYP82C4,AT4G33420,CCoAOMT1,TGA10,ST2A,SAG29,NAC083,AT5G14130,HHP1,CHIA,DMR6,TRN2,RBOHD,TT10,MAKR6,RHL41
GO:0050896	Response to stimulus	85	5174	0.22	0.00059	RHA2A,AVP1,MYB58,AT1G17860,MYB52,ATLP-1,COR47,MLP423,MYB93,ANNAT1,FTM1,EGL3,RBOHF,MGL,RK1,FKF1,AT1G68360,HVA22C,HIPP20,AT1G72430,GASA6,TGA7,AT1G78530,SRF5,PDLP6,LCR69,GRP-3,AT2G16385,AT2G18150,At2g19590,PLA2A,LOS2,ZAT11,PRR9,CA1,PR4,TK1a,GSTU8,PP2CA,AT3G11600,AT3G12830,SERAT2;2,AT3G14460,IAA31,AT3G27400,RPP1,FAR5,MLO3,HA4,XERO1,EP3,ESK1,SIB1,MO1,RALFL33,TPS03,ChiC,PP2-A1,CRK29,LDOX,HSP21,CYP82C4,…
GO:0005976	Polysaccharide metabolic process	17	418	0.61	0.0008	BXL2,AVP1,PGSIP2,CSLB04,XTH32,AT3G24130,AT3G27400,AT3G53190,EP3,ESK1,AT4G13710,ChiC,XTR6,XTH5,CHIA,RWP1,IRX15-L
GO:0009628	Response to abiotic stimulus	39	1785	0.34	0.0017	RHA2A,AVP1,MYB58,MYB52,COR47,ANNAT1,FTM1,RBOHF,MGL,FKF1,HVA22C,AT1G72430,GASA6,GRP-3,AT2G16385,PLA2A,LOS2,PRR9,CA1,TK1a,PP2CA,AT3G11600,IAA31,FAR5,HA4,XERO1,ESK1,SIB1,ChiC,HSP21,CYP84A1,SAG29,NAC083,HHP1,CHIA,DMR6,BGLU13,RBOHD,RHL41
GO:0009808	Lignin metabolic process	7	61	1.06	0.0017	MYB58,LAC7,CCoAOMT1,CYP84A1,LAC14,TT10,OMT1
GO:0009737	Response to abscisic acid	17	501	0.53	0.0054	RHA2A,MYB52,COR47,MLP423,ANNAT1,RBOHF,RK1,HVA22C,GRP-3,LOS2,PP2CA,XERO1,ChiC,CRK29,SAG29,NAC083,MAKR6
GO:0071669	Plant-type cell wall organization or biogenesis	11	215	0.71	0.0054	AVP1,MYB52,EXPB2,EXPA1,PGSIP2,CSLB04,EXPA4,RIC4,RWP1,MAN7,IRX15-L
GO:1901700	Response to oxygen-containing compound	32	1414	0.35	0.0054	RHA2A,AVP1,MYB52,COR47,MLP423,ANNAT1,EGL3,RBOHF,MGL,RK1,AT1G68360,HVA22C,GASA6,GRP-3,At2g19590,LOS2,ZAT11,CA1,PP2CA,XERO1,TPS03,ChiC,CRK29,LDOX,ST2A,SAG29,NAC083,HHP1,CHIA,DMR6,MAKR6,RHL41
GO:0033993	Response to lipid	20	673	0.47	0.0056	RHA2A,MYB52,COR47,MLP423,ANNAT1,RBOHF,RK1,AT1G68360,HVA22C,GASA6,GRP-3,At2g19590,LOS2,PP2CA,XERO1,ChiC,CRK29,SAG29,NAC083,MAKR6
GO:0009056	Catabolic process	34	1576	0.33	0.0062	BXL2,AT1G47480,MGL,AT1G74460,AT1G75900,AT2G18150,AT2G23540,PLA2A,LOS2,XTH32,CA1,LAC7,GSTU8,AT3G24130,AT3G27400,AT3G53190,EP3,AT4G13710,DSEL,ChiC,AT4G26790,AT4G33420,PLP1,AT5G03610,LAC14,AT5G14130,MPL1,CA2,AT5G22810,CHIA,DMR6,AT5G37690,BGLU13,TT10
GO:0010033	Response to organic substance	36	1719	0.32	0.0062	RHA2A,MYB52,COR47,MLP423,MYB93,ANNAT1,EGL3,RBOHF,RK1,AT1G68360,HVA22C,AT1G72430,GASA6,GRP-3,At2g19590,LOS2,ZAT11,CA1,PR4,PP2CA,AT3G12830,IAA31,XERO1,TPS03,ChiC,CRK29,LDOX,TGA10,ST2A,SAG29,NAC083,HHP1,DMR6,TRN2,MAKR6,RHL41
GO:0006970	Response to osmotic stress	16	472	0.53	0.0068	RHA2A,AVP1,COR47,ANNAT1,RBOHF,HVA22C,FAR5,HA4,ChiC,SAG29,NAC083,HHP1,CHIA,BGLU13,RBOHD,RHL41
GO:0016104	Triterpenoid biosynthetic process	4	15	1.43	0.0068	BAS,CAMS1,LUP2,LUP1
GO:0019438	Aromatic compound biosynthetic process	20	692	0.46	0.0068	ACLA-3,MYB58,PRR1,TGA7,ABCG2,MEE32,TK1a,GPAT5,FAR5,LDOX,CER4,CCoAOMT1,CYP84A1,TGA10,ABCG6,CYP86B1,RWP1,TT10,OMT1,CYP86A1
GO:0009725	Response to hormone	30	1329	0.35	0.0069	RHA2A,MYB52,COR47,MLP423,MYB93,ANNAT1,EGL3,RBOHF,RK1,AT1G68360,HVA22C,AT1G72430,GASA6,GRP-3,LOS2,PR4,PP2CA,AT3G12830,IAA31,XERO1,TPS03,ChiC,CRK29,LDOX,ST2A,SAG29,NAC083,HHP1,TRN2,MAKR6
GO:0044036	Cell wall macromolecule metabolic process	9	154	0.77	0.0069	BXL2,PGSIP2,XTH32,EP3,ESK1,XTR6,XTH5,RWP1,IRX15-L
GO:0080027	Response to herbivore	4	16	1.4	0.007	AT1G17860,PR4,TPS03,TPS21
GO:0016042	Lipid catabolic process	11	239	0.66	0.0073	AT1G74460,AT1G75900,AT2G23540,PLA2A,DSEL,AT4G26790,PLP1,AT5G03610,MPL1,AT5G22810,AT5G37690
GO:0006950	Response to stress	53	3081	0.24	0.0105	RHA2A,AVP1,AT1G17860,MYB52,ATLP-1,COR47,MLP423,ANNAT1,FTM1,RBOHF,MGL,HVA22C,HIPP20,AT1G72430,TGA7,PDLP6,LCR69,GRP-3,AT2G18150,At2g19590,PLA2A,LOS2,CA1,PR4,TK1a,PP2CA,AT3G14460,RPP1,FAR5,MLO3,HA4,XERO1,EP3,ESK1,SIB1,TPS03,ChiC,LDOX,HSP21,CYP82C4,AT4G33420,PLP1,SAG29,NAC083,AT5G14130,MPL1,CA2,HHP1,CHIA,DMR6,BGLU13,RBOHD,RHL41
GO:0009809	Lignin biosynthetic process	5	39	1.11	0.011	MYB58,CCoAOMT1,CYP84A1,TT10,OMT1
GO:0010035	Response to inorganic substance	21	801	0.42	0.0115	AVP1,MYB52,COR47,ANNAT1,MGL,HVA22C,HIPP20,GRP-3,AT2G16385,At2g19590,PLA2A,LOS2,ZAT11,GSTU8,PP2CA,SERAT2;2,XERO1,CYP82C4,CCoAOMT1,CHIA,TT10
GO:0010383	Cell wall polysaccharide metabolic process	8	132	0.78	0.0115	BXL2,PGSIP2,XTH32,ESK1,XTR6,XTH5,RWP1,IRX15-L
GO:0010410	Hemicellulose metabolic process	7	99	0.85	0.0122	BXL2,PGSIP2,XTH32,ESK1,XTR6,XTH5,IRX15-L
GO:0042546	Cell wall biogenesis	10	217	0.66	0.0125	MYB52,PGSIP2,CSLB04,XTH32,ESK1,XTR6,XTH5,RIC4,RWP1,IRX15-L
GO:0005975	Carbohydrate metabolic process	22	887	0.39	0.0147	BXL2,AVP1,AT1G76270,PGSIP2,CSLB04,LOS2,XTH32,AT3G24130,AT3G27400,AT3G53190,EP3,ESK1,AT4G13710,ChiC,XTR6,BGAL12,XTH5,CHIA,RWP1,BGLU13,MAN7,IRX15-L
GO:1901575	Organic substance catabolic process	29	1353	0.33	0.0148	BXL2,MGL,AT1G74460,AT1G75900,AT2G23540,PLA2A,LOS2,XTH32,CA1,LAC7,AT3G24130,AT3G27400,AT3G53190,EP3,AT4G13710,DSEL,ChiC,AT4G26790,PLP1,AT5G03610,LAC14,MPL1,CA2,AT5G22810,CHIA,DMR6,AT5G37690,BGLU13,TT10
GO:0055114	Oxidation-reduction process	29	1369	0.33	0.0176	SRG1,PRR1,ANNAT1,FTM1,AT1G60690,RBOHF,AT2G18150,At2g19590,TIC55-II,UCC1,MEE32,LAC7,FAR5,AT3G61750,MO1,LDOX,CYP82C4,AT4G33420,CER4,CYP84A1,LAC14,AT5G14130,ENODL17,CYP86B1,DMR6,RBOHD,TT10,AT5G51970,CYP86A1
GO:0008152	Metabolic process	108	7962	0.13	0.0188	BXL2,FATB,ACLA-3,AT1G11410,RHA2A,AVP1,MYB58,SRG1,KCS4,PRR1,scpl18,ANNAT1,FTM1,AT1G47480,AT1G60690,RBOHF,MGL,RK1,FKF1,AT1G68360,AT1G74460,AT1G75900,AT1G76270,PGSIP2,TGA7,AT1G78530,BAS,CAMS1,LUP2,LUP1,SRF5,AT2G18150,At2g19590,AT2G23540,TIC55-II,PLA2A,HAI3,UCC1,CSLB04,LOS2,XTH32,ABCG2,CA1,PR4,MEE32,TK1a,LAC7,GSTU8,PP2CA,GPAT5,SERAT2;2,AT3G24130,AT3G27400,FAR5,PAP22,AT3G53190,EP3,ESK1,AT3G61750,scpl2…
GO:1901362	Organic cyclic compound biosynthetic process	20	798	0.4	0.0238	ACLA-3,MYB58,PRR1,TGA7,ABCG2,MEE32,TK1a,GPAT5,FAR5,LDOX,CER4,CCoAOMT1,CYP84A1,TGA10,ABCG6,CYP86B1,RWP1,TT10,OMT1,CYP86A1
GO:0070887	Cellular response to chemical stimulus	29	1409	0.31	0.0262	RHA2A,MLP423,MYB93,ANNAT1,FTM1,EGL3,RBOHF,MGL,RK1,AT1G68360,AT1G72430,GASA6,AT2G18150,At2g19590,PLA2A,ZAT11,PP2CA,AT3G12830,IAA31,CYP82C4,AT4G33420,SAG29,AT5G14130,CHIA,DMR6,TRN2,RBOHD,MAKR6,RHL41
GO:0009664	Plant-type cell wall organization	7	118	0.77	0.0278	AVP1,EXPB2,EXPA1,EXPA4,RIC4,RWP1,MAN7
GO:0016114	Terpenoid biosynthetic process	7	126	0.74	0.0396	BAS,CAMS1,LUP2,LUP1,TPS02,TPS03,TPS21
GO:0000272	Polysaccharide catabolic process	8	170	0.67	0.0409	BXL2,AT3G24130,AT3G27400,AT3G53190,EP3,AT4G13710,ChiC,CHIA
GO:0006032	Chitin catabolic process	3	12	1.4	0.0409	EP3,ChiC,CHIA
GO:0008610	Lipid biosynthetic process	14	478	0.47	0.0409	FATB,KCS4,FTM1,BAS,CAMS1,LUP2,LUP1,PLA2A,GPAT5,AT4G13840,TPS02,TPS03,CYP86B1,TPS21
GO:0044249	Cellular biosynthetic process	40	2275	0.25	0.0409	FATB,ACLA-3,MYB58,KCS4,PRR1,FTM1,RBOHF,PGSIP2,TGA7,BAS,CAMS1,LUP2,LUP1,At2g19590,PLA2A,CSLB04,ABCG2,MEE32,TK1a,GPAT5,SERAT2;2,FAR5,ESK1,AT4G13840,TPS02,TPS03,LDOX,CER4,CCoAOMT1,CYP84A1,TGA10,ABCG6,AT5G20260,CYP86B1,TPS21,RWP1,TT10,OMT1,CYP86A1,IRX15-L
GO:0010038	Response to metal ion	12	374	0.51	0.0443	ANNAT1,HIPP20,GRP-3,AT2G16385,PLA2A,LOS2,ZAT11,GSTU8,SERAT2;2,CYP82C4,CCoAOMT1,TT10
