# Supplementary material for: Characterization of MdMYB68, a suberin master regulator in russeted apples
Source: Front Plant Sci. 2023 Mar 20;14:1143961. doi: 10.3389/fpls.2023.1143961 (PMC10067606; doi:10.3389/fpls.2023.1143961)
Supplement: Supplementary file 7 [file Table_3.xlsx]

## Sheet: Sheet1
Library name	Raw reads	Filtered	Primary	Alternates	Total mapped	%mapping
Empty-R1	42199880	34281910	24448026	4923256	29371282	85.6757
Empty-R2	44804246	36260604	26638753	5356386	31995139	88.2366
Empty-R3	43297756	34759630	25152876	4990666	30143542	86.72
Empty-R4	42363474	37267816	26886959	5392623	32279582	86.6152
MdMYB68-R1	45542264	37363238	26263806	5435611	31699417	84.8412
MdMYB68-R2	49416626	39876618	28160691	5919511	34080202	85.4641
MdMYB68-R3	45470794	36659232	25852478	5391813	31244291	85.229
MdMYB68-R4	46714960	37856114	26705826	5514601	32220427	85.1129
