# Supplementary material for: Characterization of MdMYB68, a suberin master regulator in russeted apples
Source: Front Plant Sci. 2023 Mar 20;14:1143961. doi: 10.3389/fpls.2023.1143961 (PMC10067606; doi:10.3389/fpls.2023.1143961)
Supplement: Supplementary file 8 [file Table_4.xlsx]

## Sheet: Full Dataset
Feature ID	Difference	Fold Change	P-value	FDR corrected p-value	Annotations against viridiplantae database	Annotations against Arabidopsis thaliana (best hit)	Gene symbol - Arabidopsis thaliana (10hits)	Contig Size	Empty vector-1 - Unique gene reads	Empty vector-1 - Total gene reads	Empty vector-1 - RPKM	Empty vector-2 - Unique gene reads	Empty vector-2 - Total gene reads	Empty vector-2 - RPKM	Empty vector-3 - Unique gene reads	Empty vector-3 - Total gene reads	Empty vector-3 - RPKM	Empty vector-4 - Unique gene reads	Empty vector-4 - Total gene reads	Empty vector-4 - RPKM	Empty vector Means	MYB68-1 - Unique gene reads	MYB68-1 - Total gene reads	MYB68-1 - RPKM	MYB68-2 - Unique gene reads	MYB68-2 - Total gene reads	MYB68-2 - RPKM	MYB68-3 - Unique gene reads	MYB68-3 - Total gene reads	MYB68-3 - RPKM	MYB68-4 - Unique gene reads	MYB68-4 - Total gene reads	MYB68-4 - RPKM	MYB68 - Means
Nbv5tr6366875	16.9865	ꝏ	1.73547e-05	0.000867536	Endochitinase 3 (probable)	1710349abasic chitinase		1365	0	0	0	0	0	0	0	0	0	0	0	0	0	0	137	18.4646	4	90	11.1384	8	203	27.5822	4	81	10.7606	16.9865
Nbv5tr6342921	16.8028	ꝏ	2.22045e-16	3.9512e-14	4-coumarate--CoA ligase 2 (similar to)	4-coumarate-- ligase 1	4CL1	1498	0	0	0	0	0	0	0	0	0	0	0	0	0	0	144	17.6849	0	162	18.2691	0	141	17.4571	0	114	13.8	16.8028
Nbv5tr6369197	8.71303	ꝏ	3.54333e-09	3.15261e-07	4-coumarate--CoA ligase 2 (similar to)	4-coumarate-- ligase 1	4CL1	1466	0	0	0	0	0	0	0	0	0	0	0	0	0	0	64	8.03152	0	72	8.29684	0	77	9.74141	0	71	8.78234	8.71303
Nbv5tr6230683	9.61271	ꝏ	2.99417e-05	0.000334073	Uncharacterized protein ECU03_1610 (probable)	aba-inducible protein phv a1-like	AT5G44310	1077	0	0	0	0	0	0	0	0	0	0	0	0	0	187	406	14.3533	138	236	7.78131	194	342	12.2831	55	116	4.03307	9.61271
Nbv5tr6344631	7.23763	ꝏ	7.79234e-08	5.73658e-06	ABC transporter G family member 11 (probable)	abc transporter g family member 11	WBC11	2135	0	0	0	0	0	0	0	0	0	0	0	0	0	38	69	5.9457	36	71	5.61791	38	75	6.51521	53	128	10.8717	7.23763
Nbv5tr6229054	11.3173	ꝏ	1.78313e-11	4.46841e-10	ABC transporter G family member 6 (probable)	abc transporter g family member 20-like		899	0	0	0	0	0	0	0	0	0	0	0	0	0	217	221	9.35998	298	300	11.85	224	231	9.93917	318	339	14.12	11.3173
Nbv5tr6268580	28.0002	ꝏ	0	0	ABC transporter G family member 23 (probable)	abc transporter g family member 23	AT5G19410	2379	0	0	0	0	0	0	0	0	0	0	0	0	0	0	440	34.0259	0	401	28.475	0	325	25.3369	0	317	24.163	28.0002
Nbv5tr6257362	201.07	ꝏ	0	0	Pleiotropic drug resistance protein 1 (probable)	abc transporter g family member 40	PDR12	1445	0	0	0	0	0	0	0	0	0	0	0	0	0	0	1643	209.181	0	1708	199.68	0	1841	236.293	0	1268	159.125	201.07
Nbv5tr6370281	184.799	ꝏ	0	0	Pleiotropic drug resistance protein 1 (probable)	abc transporter g family member 40	PDR12	485	0	0	0	0	0	0	0	0	0	0	0	0	0	0	530	201.042	4	536	186.697	4	527	201.527	0	401	149.93	184.799
Nbv5tr6258065	79.5591	ꝏ	0	0	Putative pleiotropic drug resistance protein 7 (probable)	abc transporter g family member 40	PDR12	526	0	0	0	0	0	0	0	0	0	0	0	0	0	154	201	70.3011	190	268	86.0723	186	286	100.843	130	177	61.0202	79.5591
Nbv5tr6408784	55.3533	ꝏ	0	0	Pleiotropic drug resistance protein 1 (similar to)	abc transporter g family member 40	PDR12	3917	0	0	0	0	0	0	0	0	0	0	0	0	0	48	1207	56.6899	62	1309	56.4547	60	1391	65.8626	44	916	42.406	55.3533
Nbv5tr6369598	39.0379	ꝏ	0	0	Pleiotropic drug resistance protein 1 (probable)	abc transporter g family member 40	PDR12	4805	0	0	0	0	0	0	0	0	0	0	0	0	0	0	970	37.139	0	1030	36.2125	0	1186	45.778	0	981	37.0221	39.0379
Nbv5tr6266731	19.7531	ꝏ	0	0	Pleiotropic drug resistance protein 1 (probable)	abc transporter g family member 40	PDR12	1488	0	0	0	0	0	0	0	0	0	0	0	0	0	0	161	19.9056	0	169	19.1866	0	157	19.5687	0	167	20.3516	19.7531
Nbv5tr6391740	8.46029	ꝏ	6.19928e-09	5.37333e-07	Pleiotropic drug resistance protein 1 (probable)	abc transporter g family member 40	PDR12	4568	0	0	0	0	0	0	0	0	0	0	0	0	0	0	241	9.70605	0	221	8.17298	0	136	5.52177	0	263	10.4404	8.46029
Nbv5tr6389564	40.2634	ꝏ	0	0	HVA22-like protein i (probable)	abscisic acid-responsive (tb2 hva22) family protein	AT5G42560	1254	0	0	0	0	0	0	0	0	0	0	0	0	0	2	308	45.1861	16	230	30.9845	4	307	45.4052	10	273	39.4776	40.2634
Nbv5tr6313859	5.3109	ꝏ	4.06447e-06	0.000228188	Nucleobase-ascorbate transporter 4 (probable)	af466824_1 permease 1		1335	0	0	0	0	0	0	0	0	0	0	0	0	0	0	23	3.16955	0	41	5.1882	0	38	5.27919	0	56	7.60664	5.3109
Nbv5tr6404318	6.93468	ꝏ	1.30603e-07	9.24622e-06	ALA-interacting subunit 5 (probable)	ala-interacting subunit 5	ALIS5	1426	0	0	0	0	0	0	0	0	0	0	0	0	0	0	35	4.51544	0	72	8.52957	0	68	8.84412	0	46	5.84957	6.93468
Nbv5tr6292649	15.2224	ꝏ	5.77316e-15	9.34574e-13	AP2/ERF domain-containing transcription factor n=1 Tax=Populus trichocarpa RepID=B9I5W8_POPTR (probable)	ap2 domain containing protein		238	0	0	0	0	0	0	0	0	0	0	0	0	0	18	18	13.9138	25	25	17.745	16	16	12.4683	22	22	16.7622	15.2224
Nbv5tr6308051	11.3079	ꝏ	1.71276e-11	1.9847e-09	Serine/threonine-protein kinase At5g01020 (probable)	at1g61590 t25b24_6	AT1G61590	1498	0	0	0	0	0	0	0	0	0	0	0	0	0	0	106	13.018	0	121	13.6454	0	61	7.55237	0	91	11.0158	11.3079
Nbv5tr6285824	5.05241	ꝏ	6.88845e-06	0.00036987	Serine/threonine-protein kinase At5g01020 (probable)	at1g61590 t25b24_6	AT1G61590	1491	0	0	0	0	0	0	0	0	0	0	0	0	0	10	31	3.82504	19	47	5.32518	14	41	5.10001	15	49	5.95942	5.05241
Nbv5tr6253891	130.263	ꝏ	0	0	Intracellular protein transport protein USO1 (probable)	AT4G27500		2116	0	0	0	0	0	0	0	0	0	0	0	0	0	80	1669	145.108	77	1781	142.188	65	1611	141.203	66	1080	92.5537	130.263
Nbv5tr6255238	16.0566	ꝏ	3.09231e-07	2.07398e-05	Putative DNA-binding protein ESCAROLA (probable)	at-hook motif nuclear-localized protein	AHL19	1607	0	0	0	0	0	0	0	0	0	0	0	0	0	7	72	8.24268	32	172	18.0812	14	127	14.6573	22	206	23.2454	16.0566
Nbv5tr6315217	7.011	ꝏ	1.19385e-07	8.53382e-06	Putative DNA-binding protein ESCAROLA (probable)	at-hook motif nuclear-localized protein 20	AHL20	1383	0	0	0	0	0	0	0	0	0	0	0	0	0	6	38	5.05491	11	56	6.84038	13	51	6.83932	19	71	9.30941	7.011
Nbv5tr6369984	7.68959	ꝏ	2.85883e-08	2.24224e-06	Putative DNA-binding protein ESCAROLA (probable)	at-hook motif nuclear-localized protein 22	AHL22	1377	0	0	0	0	0	0	0	0	0	0	0	0	0	0	60	8.01621	2	59	7.23823	0	76	10.2363	0	40	5.26759	7.68959
Nbv5tr6208943	8.23345	ꝏ	5.44664e-08	9.17002e-07	Putative epoxide hydrolase (Fragment) n=1 Tax=Elaeis guineensis RepID=G8FGH0_ELAGV (probable)	bifunctional epoxide hydrolase 2-like	AT3G51000	251	0	0	0	0	0	0	0	0	0	0	0	0	0	61	61	9.25334	79	79	11.1766	55	55	8.47592	27	27	4.02795	8.23345
Nbv5tr6390673	7.31192	ꝏ	6.3631e-08	4.75644e-06	TGACG-sequence-specific DNA-binding protein TGA-2.1 (probable)	bzip transcription factor tga10	AT5G06839	1782	0	0	0	0	0	0	0	0	0	0	0	0	0	0	67	6.91702	0	67	6.35157	0	89	9.26291	0	66	6.71618	7.31192
Nbv5tr6306684	94.2433	ꝏ	0	0	Uncharacterized protein n=1 Tax=Glycine max RepID=I1KNH8_SOYBN (probable)	c3hc4 type ring-finger protein	AT4G03965	1394	0	0	0	0	0	0	0	0	0	0	0	0	0	101	745	98.3207	119	744	90.1622	100	790	105.106	93	641	83.3837	94.2433
Nbv5tr6361469	20.276	ꝏ	6.29928e-06	0.000340811	Putative uncharacterized protein n=1 Tax=Vitis vinifera RepID=A5AKB0_VITVI (probable)	c3hc4 type ring-finger protein	AT4G03965	1255	0	0	0	0	0	0	0	0	0	0	0	0	0	20	98	14.3659	42	247	33.2481	14	122	18.0294	18	107	15.4606	20.276
Nbv5tr6347878	15.2241	ꝏ	5.9952e-15	9.69669e-13	ADP,ATP carrier protein, mitochondrial (probable)	carrier protein 1	AAC1	1444	0	0	0	0	0	0	0	0	0	0	0	0	0	23	120	15.2885	6	134	15.6766	20	103	13.2292	26	133	16.7021	15.2241
Nbv5tr6264746	60.8554	ꝏ	0	0	17.6 kDa class I heat shock protein (probable)	class i heat shock protein	AT1G07400	699	0	0	0	0	0	0	0	0	0	0	0	0	0	0	242	63.6927	0	228	55.1026	0	237	62.8834	0	238	61.7427	60.8554
Nbv5tr6202007	5.0965	ꝏ	6.11237e-06	7.7384e-05	Cyanidin-3-O-glucoside 2-O-glucuronosyltransferase (probable)	crocetin glucoside glucosyltransferase-like	AT2G22930	426	0	0	0	0	0	0	0	0	0	0	0	0	0	64	64	5.72022	60	60	5.00148	59	59	5.35723	49	49	4.30706	5.0965
Nbv5tr6394041	24.4569	ꝏ	0	0	Vicilin-like antimicrobial peptides 2-3 (probable)	cupin domain-containing protein	AT2G28490	1668	0	0	0	0	0	0	0	0	0	0	0	0	0	2	250	27.5737	1	279	28.2568	4	233	25.9075	4	148	16.0898	24.4569
Nbv5tr6344301	12.4807	ꝏ	1.66556e-12	2.16192e-10	Blue copper protein (probable)	cupredoxin superfamily protein	AT5G07475	563	0	0	0	0	0	0	0	0	0	0	0	0	0	44	44	14.3779	36	36	10.8021	36	36	11.8593	40	40	12.8836	12.4807
Nbv5tr6318287	9.01319	ꝏ	1.90547e-09	1.75539e-07	Cytochrome P450 86A2 (probable)	cytochrome family subfamily polypeptide 8	CYP86A8	2368	0	0	0	0	0	0	0	0	0	0	0	0	0	20	88	6.8368	43	141	10.0589	27	95	7.44059	44	153	11.7164	9.01319
Nbv5tr6423768	69.9873	ꝏ	0	0	Cytochrome P450 86A1 (probable)	cytochrome p450		340	0	0	0	0	0	0	0	0	0	0	0	0	0	38	127	68.7189	48	111	55.1516	34	116	63.2768	72	174	92.8018	69.9873
Nbv5tr6405089	7.30028	ꝏ	6.73765e-08	5.01006e-06	Digalactosyldiacylglycerol synthase 2, chloroplastic (probable)	digalactosyldiacylglycerol synthase 2	DGD2	1834	0	0	0	0	0	0	0	0	0	0	0	0	0	0	72	7.22245	4	55	5.06614	0	90	9.1014	2	79	7.81113	7.30028
Nbv5tr6408219	7.06245	ꝏ	1.10782e-07	7.9713e-06	Hexaprenyldihydroxybenzoate methyltransferase, mitochondrial (similar to)	dihydroxypolyprenylbenzoate methyltransferase	COQ3	1117	0	0	0	0	0	0	0	0	0	0	0	0	0	0	53	8.7292	0	38	5.74704	0	37	6.14347	0	47	7.63011	7.06245
Nbv5tr6312801	8.33461	ꝏ	8.74936e-06	0.000462	Laccase-4 (similar to)	diphenol oxidase	IRX12	1235	0	0	0	0	0	0	0	0	0	0	0	0	0	42	42	6.25654	63	63	8.61763	33	33	4.95578	92	92	13.5085	8.33461
Nbv5tr6340603	6.07077	ꝏ	8.49212e-07	5.328e-05	Laccase-4 (similar to)	diphenol oxidase	IRX12	1206	0	0	0	0	0	0	0	0	0	0	0	0	0	41	41	6.25444	41	41	5.74316	31	31	4.76738	50	50	7.51811	6.07077
Nbv5tr6203879	24.2647	ꝏ	0	0	Putative uncharacterized protein n=1 Tax=Ricinus communis RepID=B9RWR0_RICCO (probable)	dirigent protein 11		791	0	0	0	0	0	0	0	0	0	0	0	0	0	577	577	27.7742	507	507	22.7608	569	569	27.8249	395	395	18.6988	24.2647
Nbv5tr6204616	23.0991	ꝏ	0	0	Disease resistance response protein 206 (probable)	dirigent protein 16-like	AT3G24020	955	0	0	0	0	0	0	0	0	0	0	0	0	0	534	534	21.2902	582	582	21.6409	623	623	25.2338	618	618	24.2314	23.0991
Nbv5tr6344747	9.04753	ꝏ	1.83305e-09	1.6912e-07	Disease resistance response protein 206 (probable)	disease resistance- dirigent domain-containing protein	AT3G24020	1022	0	0	0	0	0	0	0	0	0	0	0	0	0	0	34	6.1204	0	43	7.10774	0	62	11.2514	0	66	11.7106	9.04753
Nbv5tr6350474	8.00425	ꝏ	1.58459e-08	1.29336e-06	Uncharacterized protein At2g34160 (probable)	duo1-activated nucleic acid binding protein	AT3G04620	826	0	0	0	0	0	0	0	0	0	0	0	0	0	27	41	9.13178	24	35	7.15817	18	28	6.287	28	43	9.44005	8.00425
Nbv5tr6241873	29.9632	ꝏ	2.94014e-06	3.93531e-05	Embryonic protein DC-8 (probable)	embryonic protein dc-8-like	ECP63	1526	0	0	0	0	0	0	0	0	0	0	0	0	0	1776	1791	44.6872	1129	1138	26.4816	1342	1364	34.5746	570	575	14.1094	29.9632
Nbv5tr6209281	10.3989	ꝏ	9.00418e-11	2.09319e-09	not determined by homology or low homology during annotation	enolase-phosphatase e1-like		209	0	0	0	0	0	0	0	0	0	0	0	0	0	53	53	9.65544	73	73	12.4032	62	62	11.4747	45	45	8.06232	10.3989
Nbv5tr6198235	7.4564	ꝏ	4.32713e-08	7.37744e-07	AP2/ERF domain-containing transcription factor n=1 Tax=Populus trichocarpa RepID=B9I5W8_POPTR (probable)	ethylene-responsive transcription factor rap2-11-like		227	0	0	0	0	0	0	0	0	0	0	0	0	0	36	36	6.03836	48	48	7.50883	51	51	8.69045	46	46	7.58798	7.4564
Nbv5tr6342364	13.216	ꝏ	5.56135e-06	0.000304183	GDSL esterase/lipase At2g23540 (probable)	gdsl-motif lipase hydrolase	AT2G23540	1179	0	0	0	0	0	0	0	0	0	0	0	0	0	0	102	15.9161	0	31	4.44183	0	103	16.2027	0	106	16.3034	13.216
Nbv5tr6228781	7.06234	ꝏ	1.09362e-07	1.77004e-06	Germin-like protein subfamily 1 member 20 (probable)	germin-like protein subfamily 1 member 17	GER2	773	0	0	0	0	0	0	0	0	0	0	0	0	0	92	118	5.81226	127	168	7.71767	86	117	5.85469	120	183	8.86473	7.06234
Nbv5tr6269356	75.3792	ꝏ	0	0	Endoglucanase 11 (probable)	glycosyl hydrolase 9b8	GH9B8	1731	0	0	0	0	0	0	0	0	0	0	0	0	0	2	647	68.7636	4	817	79.7332	6	733	78.5366	2	711	74.4832	75.3792
Nbv5tr6391909	6.85795	ꝏ	1.30397e-05	0.000667002	Endoglucanase 5 (probable)	glycosyl hydrolase 9c1	GH9C1	1925	0	0	0	0	0	0	0	0	0	0	0	0	0	5	77	7.35888	2	35	3.07151	6	65	6.2625	8	114	10.7389	6.85795
Nbv5tr6217644	134.706	ꝏ	0	0	Heat shock 70 kDa protein (probable)	heat shock 70 kda	Hsp70b	2234	0	0	0	0	0	0	0	0	0	0	0	0	0	8325	8325	141.887	8425	8425	133.919	8964	8964	155.209	6432	6432	107.809	134.706
Nbv5tr6290072	7.09519	ꝏ	1.02428e-07	7.41929e-06	DNA helicase INO80 (probable)	helicase-like protein		419	0	0	0	0	0	0	0	0	0	0	0	0	0	0	18	7.90333	0	15	6.04772	0	15	6.63961	0	18	7.79012	7.09519
Nbv5tr6425586	8.59066	ꝏ	4.52389e-09	3.98093e-07	Homeobox-leucine zipper protein ANTHOCYANINLESS 2 (probable)	homeobox-leucine zipper protein anthocyaninless 2	ANL2	1222	0	0	0	0	0	0	0	0	0	0	0	0	0	34	60	9.03299	42	66	9.12403	31	53	8.04396	33	55	8.16164	8.59066
Nbv5tr6416735	5.79542	ꝏ	1.4344e-06	8.72963e-05	Pentatricopeptide repeat-containing protein At3g04760, chloroplastic (probable)	hypothetical protein		1921	0	0	0	0	0	0	0	0	0	0	0	0	0	0	53	5.07575	0	71	6.24374	0	73	7.04792	0	51	4.81425	5.79542
Nbv5tr6250061	5.19253	ꝏ	5.29722e-06	0.000290943	Pentatricopeptide repeat-containing protein At3g04760, chloroplastic (probable)	hypothetical protein		1921	0	0	0	0	0	0	0	0	0	0	0	0	0	0	51	4.88421	0	45	3.9573	0	60	5.79281	0	65	6.13581	5.19253
Nbv5tr6312352	26.388	ꝏ	0	0	Glutaminase kidney isoform, mitochondrial (probable)	integrin-linked protein kinase family protein	AT2G31800	682	0	0	0	0	0	0	0	0	0	0	0	0	0	0	97	26.1661	0	127	31.4582	2	99	26.9225	0	79	21.0053	26.388
Nbv5tr6311444	10.1525	ꝏ	1.91224e-10	1.96554e-08	21 kDa protein (probable)	invertase pectin methylesterase inhibitor-like protein	AT2G01610	936	0	0	0	0	0	0	0	0	0	0	0	0	0	6	46	9.04136	6	48	8.66322	6	54	10.7	5	63	12.2054	10.1525
Nbv5tr6217143	6.3967	ꝏ	4.05904e-07	6.1594e-06	Predicted protein n=1 Tax=Populus trichocarpa RepID=B9IG63_POPTR (probable)	josephin-like protein		481	0	0	0	0	0	0	0	0	0	0	0	0	0	72	72	5.69941	73	73	5.38933	98	98	7.88095	85	85	6.6171	6.3967
Nbv5tr6223497	49.1501	ꝏ	7.3584e-09	1.38594e-07	Late embryogenesis abundant protein D-11 (probable)	late embryogenesis abundant		1008	0	0	0	0	0	0	0	0	0	0	0	0	0	0	1805	68.1803	0	1002	35.2991	0	1538	59.0192	0	918	34.1017	49.1501
Nbv5tr6232589	33.3828	ꝏ	1.59308e-11	4.00627e-10	Late embryogenesis abundant protein D-11 (probable)	late embryogenesis abundant		883	0	0	0	0	0	0	0	0	0	0	0	0	0	5	1019	43.9396	1	625	25.1348	2	908	39.7762	4	582	24.6806	33.3828
Nbv5tr6203266	361.64	ꝏ	1.06581e-13	3.28569e-12	Late embryogenesis abundant protein Dc3 (probable)	late embryogenesis abundant protein	AT1G52690	850	0	0	0	0	0	0	0	0	0	0	0	0	0	5023	9944	445.435	4010	7493	313.035	4567	9591	436.458	2822	5712	251.63	361.64
Nbv5tr6363646	7.27156	ꝏ	6.73255e-08	5.00828e-06	Late embryogenesis abundant protein Dc3 (probable)	late embryogenesis abundant protein family protein	AT1G52690	811	0	0	0	0	0	0	0	0	0	0	0	0	0	0	39	8.84699	0	35	7.29057	0	40	9.14754	0	17	3.80114	7.27156
Nbv5tr6263707	6.08141	ꝏ	6.16618e-06	0.000334393	Late embryogenesis abundant protein Dc3 (probable)	late embryogenesis abundant protein family protein	AT1G52690	811	0	0	0	0	0	0	0	0	0	0	0	0	0	0	36	8.16645	0	23	4.79094	0	37	8.46147	0	13	2.90675	6.08141
Nbv5tr6408945	6.50771	ꝏ	3.3362e-07	2.22383e-05	Probable inactive leucine-rich repeat receptor-like protein kinase At5g20690 (probable)	leucine-rich repeat protein kinase-like protein	AT3G42880	990	0	0	0	0	0	0	0	0	0	0	0	0	0	3	27	5.01742	4	34	5.80174	10	46	8.61763	13	36	6.59406	6.50771
Nbv5tr6208254	5.05006	ꝏ	6.90405e-06	8.66145e-05	LOB domain-containing protein 20 (probable)	lob domain-containing protein 20	LBD20	515	0	0	0	0	0	0	0	0	0	0	0	0	0	101	101	7.46718	74	74	5.10248	59	59	4.43142	44	44	3.19919	5.05006
Nbv5tr6287459	5.98582	ꝏ	1.01404e-06	6.28737e-05	Lysine histidine transporter 1 (probable)	lysine and histidine specific transporter		470	0	0	0	0	0	0	0	0	0	0	0	0	0	15	15	5.87145	10	10	3.59432	23	23	9.07601	14	14	5.40152	5.98582
Nbv5tr6221349	69.4631	ꝏ	0	0	Lysine histidine transporter 1 (probable)	lysine histidine transporter 2-like		445	0	0	0	0	0	0	0	0	0	0	0	0	0	668	746	63.8295	802	872	69.5846	795	864	75.102	768	824	69.3364	69.4631
Nbv5tr6306624	5.54006	ꝏ	2.50391e-06	0.000146591	Hippocampus abundant transcript-like protein 1 (probable)	major facilitator protein	AT2G16990	1448	0	0	0	0	0	0	0	0	0	0	0	0	0	0	41	5.20915	0	42	4.89999	0	54	6.91656	0	41	5.13454	5.54006
Nbv5tr6414995	10.4514	ꝏ	9.82723e-11	1.04862e-08	ZF-HD homeobox protein At4g24660 (probable)	mini zinc finger 2	MIF2	400	0	0	0	0	0	0	0	0	0	0	0	0	0	23	23	10.5784	25	25	10.5583	26	26	12.0553	19	19	8.6135	10.4514
Nbv5tr6266029	57.301	ꝏ	0	0	F-box/kelch-repeat protein At3g27150 (probable)	mir2111-5p target protein	AT3G27150	1624	0	0	0	0	0	0	0	0	0	0	0	0	0	3	622	70.4622	6	484	50.347	3	560	63.9539	8	398	44.4409	57.301
Nbv5tr6315540	54.1096	ꝏ	0	0	F-box/kelch-repeat protein At3g27150 (probable)	mir2111-5p target protein	AT3G27150	1633	0	0	0	0	0	0	0	0	0	0	0	0	0	0	418	47.0914	0	486	50.2764	0	495	56.2191	0	566	62.8516	54.1096
Nbv5tr6201661	11.1103	ꝏ	2.75342e-11	6.78723e-10	Putative uncharacterized protein n=1 Tax=Vitis vinifera RepID=A5C036_VITVI (probable)	mitogen-activated protein kinase kinase kinase a-like		351	0	0	0	0	0	0	0	0	0	0	0	0	0	73	84	9.11202	81	100	10.1169	80	101	11.1304	111	132	14.0819	11.1103
Nbv5tr6290951	84.3335	ꝏ	0	0	Transcription factor RAX2 (probable)	myb transcription factor		849	0	0	0	0	0	0	0	0	0	0	0	0	0	402	402	87.1104	401	405	80.5864	405	405	88.4734	377	380	81.1637	84.3335
Nbv5tr6249425	28.4818	ꝏ	0	0	Transcription factor MYB44 (probable)	myb-like protein, putative		1117	0	0	0	0	0	0	0	0	0	0	0	0	0	28	177	29.1522	17	176	26.6179	24	186	30.8834	19	168	27.2736	28.4818
Nbv5tr6316376	21.0186	ꝏ	0	0	Transcription factor MYB44 (probable)	myb-like protein, putative		1348	0	0	0	0	0	0	0	0	0	0	0	0	0	61	140	19.1069	64	171	21.4299	68	160	22.0138	71	160	21.5237	21.0186
Nbv5tr6247873	114.112	ꝏ	0	0	not determined by homology or low homology during annotation	---NA---		209	0	0	0	0	0	0	0	0	0	0	0	0	0	115	115	101.229	129	129	104.27	142	142	126.011	144	144	124.94	114.112
Nbv5tr6410245	108.335	ꝏ	0	0	not determined by homology or low homology during annotation	---NA---		245	0	0	0	0	0	0	0	0	0	0	0	0	0	52	130	97.6178	60	163	112.392	80	164	124.149	67	134	99.1801	108.335
Nbv5tr6241399	84.8005	ꝏ	0	0	not determined by homology or low homology during annotation	---NA---		706	0	0	0	0	0	0	0	0	0	0	0	0	0	1355	1355	73.0764	1558	1558	78.3645	1821	1821	99.7707	1659	1659	87.9905	84.8005
Nbv5tr6262957	58.8942	ꝏ	2.45611e-10	2.49677e-08	not determined by homology or low homology during annotation	---NA---		313	0	0	0	0	0	0	0	0	0	0	0	0	0	0	86	50.5482	0	83	44.7969	0	90	53.329	0	150	86.9026	58.8942
Nbv5tr6420668	53.2413	ꝏ	0	0	MuDR family transposase containing protein n=1 Tax=Solanum demissum RepID=Q60D51_SOLDE (probable)	---NA---		353	0	0	0	0	0	0	0	0	0	0	0	0	0	106	106	55.2437	95	95	45.4635	111	111	58.3195	105	105	53.9387	53.2413
Nbv5tr6263028	48.297	ꝏ	0	0	not determined by homology or low homology during annotation	---NA---		403	0	0	0	0	0	0	0	0	0	0	0	0	0	106	106	48.3896	119	119	49.8834	129	129	59.3676	79	79	35.5474	48.297
Nbv5tr6263843	40.4117	ꝏ	0	0	Casparian strip membrane protein 1 (probable)	---NA---		330	0	0	0	0	0	0	0	0	0	0	0	0	0	0	61	34.0069	0	82	41.9773	1	83	46.6476	1	71	39.0149	40.4117
Nbv5tr6407219	39.6966	ꝏ	0	0	MuDR family transposase containing protein n=1 Tax=Solanum demissum RepID=Q60D51_SOLDE (probable)	---NA---		376	0	0	0	0	0	0	0	0	0	0	0	0	0	74	74	36.2072	90	90	40.4361	102	102	50.3127	66	66	31.8304	39.6966
Nbv5tr6274707	30.061	ꝏ	2.25135e-08	1.80175e-06	Putative uncharacterized protein n=1 Tax=Medicago truncatula RepID=G7JJ33_MEDTR (probable)	---NA---		342	0	0	0	0	0	0	0	0	0	0	0	0	0	75	75	40.3447	77	77	38.0346	42	42	22.7766	36	36	19.0881	30.061
Nbv5tr6416235	21.0326	ꝏ	3.93019e-14	5.97479e-12	not determined by homology or low homology during annotation	---NA---		300	0	0	0	0	0	0	0	0	0	0	0	0	0	6	21	12.878	9	43	24.2137	8	36	22.256	9	41	24.7827	21.0326
Nbv5tr6343208	20.8228	ꝏ	6.26158e-10	6.07758e-08	not determined by homology or low homology during annotation	---NA---		335	0	0	0	0	0	0	0	0	0	0	0	0	0	54	54	29.6552	25	26	13.1112	36	38	21.038	35	36	19.4869	20.8228
Nbv5tr6343684	18.4248	ꝏ	0	0	Uncharacterized protein n=2 Tax=Glycine max RepID=I1LAX2_SOYBN (probable)	---NA---		358	0	0	0	0	0	0	0	0	0	0	0	0	0	21	27	13.875	30	39	18.4033	18	34	17.6141	39	47	23.8068	18.4248
Nbv5tr6425300	15.3766	ꝏ	9.71789e-09	8.19248e-07	not determined by homology or low homology during annotation	---NA---		371	0	0	0	0	0	0	0	0	0	0	0	0	0	44	44	21.8188	36	36	16.3924	29	29	14.4974	18	18	8.79801	15.3766
Nbv5tr6270421	14.6221	ꝏ	1.9984e-14	3.10446e-12	not determined by homology or low homology during annotation	---NA---		350	0	0	0	0	0	0	0	0	0	0	0	0	0	24	24	12.6152	31	31	14.9626	29	29	15.3672	30	30	15.5432	14.6221
Nbv5tr6432420	13.7316	ꝏ	2.5121e-09	2.27009e-07	not determined by homology or low homology during annotation	---NA---		239	0	0	0	0	0	0	0	0	0	0	0	0	0	5	10	7.69757	5	18	12.723	9	21	16.2962	8	24	18.2096	13.7316
Nbv5tr6369279	13.3471	ꝏ	2.62013e-13	3.6747e-11	Putative uncharacterized protein n=2 Tax=Vitis vinifera RepID=F6HKS1_VITVI (probable)	---NA---		1093	0	0	0	0	0	0	0	0	0	0	0	0	0	1	95	15.9902	1	94	14.5285	2	81	13.7445	0	55	9.12491	13.3471
Nbv5tr6201648	12.6272	ꝏ	1.25522e-12	3.52892e-11	not determined by homology or low homology during annotation	---NA---		215	0	0	0	0	0	0	0	0	0	0	0	0	0	66	66	11.6882	79	79	13.048	60	60	10.7947	86	86	14.978	12.6272
Nbv5tr6198522	10.9509	ꝏ	3.13181e-11	7.68195e-10	not determined by homology or low homology during annotation	---NA---		300	0	0	0	0	0	0	0	0	0	0	0	0	0	83	83	10.5341	92	92	10.8899	100	100	12.8937	76	76	9.48607	10.9509
Nbv5tr6292208	10.3228	ꝏ	1.29454e-07	9.17541e-06	not determined by homology or low homology during annotation	---NA---		317	0	0	0	0	0	0	0	0	0	0	0	0	0	22	22	12.7678	10	10	5.32911	24	24	14.0416	14	16	9.15265	10.3228
Nbv5tr6409681	9.70607	ꝏ	4.49349e-10	4.45032e-08	not determined by homology or low homology during annotation	---NA---		369	0	0	0	0	0	0	0	0	0	0	0	0	0	24	24	11.9657	25	25	11.4453	16	16	8.0419	15	15	7.37141	9.70607
Nbv5tr6359093	9.36084	ꝏ	6.83579e-09	5.88911e-07	Putative uncharacterized protein n=1 Tax=Vitis vinifera RepID=A5AHM4_VITVI (probable)	---NA---		752	0	0	0	0	0	0	0	0	0	0	0	0	0	0	57	13.9447	2	35	7.86257	0	37	9.12534	2	27	6.51076	9.36084
Nbv5tr6233113	9.14754	ꝏ	1.23917e-09	2.53109e-08	not determined by homology or low homology during annotation	---NA---		211	0	0	0	0	0	0	0	0	0	0	0	0	0	42	42	7.57895	64	64	10.771	54	54	9.89941	47	47	8.34083	9.14754
Nbv5tr6342707	8.52723	ꝏ	5.50168e-09	4.7979e-07	not determined by homology or low homology during annotation	---NA---		296	0	0	0	0	0	0	0	0	0	0	0	0	0	16	17	10.566	12	12	6.84863	11	11	6.89233	16	16	9.80199	8.52723
Nbv5tr6343030	6.76866	ꝏ	5.19965e-07	3.37462e-05	PREDICTED: uncharacterized protein LOC100252715 [Vitis vinifera] (probable)	---NA---		370	0	0	0	0	0	0	0	0	0	0	0	0	0	1	6	2.98333	3	17	7.76178	2	14	7.01765	5	19	9.31189	6.76866
Nbv5tr6210492	6.38096	ꝏ	3.78214e-07	5.75676e-06	not determined by homology or low homology during annotation	---NA---		202	0	0	0	0	0	0	0	0	0	0	0	0	0	29	29	5.46624	41	41	7.20758	40	40	7.65961	28	28	5.1904	6.38096
Nbv5tr6201139	6.24048	ꝏ	5.20711e-07	7.79003e-06	not determined by homology or low homology during annotation	---NA---		222	0	0	0	0	0	0	0	0	0	0	0	0	0	21	21	3.60171	50	50	7.99786	37	37	6.44684	41	41	6.91552	6.24048
Nbv5tr6316796	5.72008	ꝏ	1.70787e-06	0.000102688	not determined by homology or low homology during annotation	---NA---		213	0	0	0	0	0	0	0	0	0	0	0	0	0	4	4	3.45487	6	6	4.75867	10	10	8.70734	7	7	5.95942	5.72008
Nbv5tr6391694	5.33911	ꝏ	3.8965e-06	0.000219693	not determined by homology or low homology during annotation	---NA---		467	0	0	0	0	0	0	0	0	0	0	0	0	0	0	11	4.33339	0	9	3.25567	0	20	7.94289	0	15	5.82452	5.33911
Nbv5tr6247585	5.10097	ꝏ	5.84033e-06	7.42228e-05	not determined by homology or low homology during annotation	---NA---		339	0	0	0	0	0	0	0	0	0	0	0	0	0	40	40	4.49265	50	51	5.34229	50	51	5.81927	43	43	4.74966	5.10097
Nbv5tr6292509	25.7069	ꝏ	0	0	NAC domain-containing protein 100 (probable)	nac domain containing protein 58	NAC058	1197	0	0	0	0	0	0	0	0	0	0	0	0	0	17	124	19.0581	37	214	30.2019	30	158	24.4809	25	192	29.0866	25.7069
Nbv5tr6283664	9.55763	ꝏ	6.40248e-10	6.21108e-08	Mitogen-activated protein kinase kinase kinase A (probable)	npk1-related map kinase	MAPKKK18	1057	0	0	0	0	0	0	0	0	0	0	0	0	0	0	68	11.8355	0	51	8.15097	0	59	10.3524	0	46	7.89167	9.55763
Nbv5tr6341074	19.3242	ꝏ	0	0	DUF246 domain-containing protein At1g04910 (probable)	o-fucosyltransferase-like protein	AT1G20550	1205	0	0	0	0	0	0	0	0	0	0	0	0	0	0	107	16.3361	0	140	19.6271	0	161	24.7802	0	110	16.5536	19.3242
Nbv5tr6263074	13.1857	ꝏ	3.90799e-13	5.3708e-11	Putative pectinesterase 11 (probable)	pectinesterase 11	PE11	1359	0	0	0	0	0	0	0	0	0	0	0	0	0	73	109	14.7557	76	95	11.8091	72	96	13.1014	83	98	13.0765	13.1857
Nbv5tr6287460	6.21229	ꝏ	6.53522e-07	4.16675e-05	Probable pectinesterase 29 (probable)	pectinesterase 29	AT3G24130	1238	0	0	0	0	0	0	0	0	0	0	0	0	0	10	37	5.49835	11	28	3.82078	10	45	6.74151	17	60	8.78854	6.21229
Nbv5tr6340966	26.325	ꝏ	0	0	Periaxin-like protein n=2 Tax=Arabidopsis thaliana RepID=Q940G9_ARATH (probable)	periaxin-like protein		633	0	0	0	0	0	0	0	0	0	0	0	0	0	11	75	21.7976	12	84	22.4176	15	98	28.7136	16	113	32.3713	26.325
Nbv5tr6402014	6.19897	ꝏ	5.26784e-06	0.000289415	Peroxidase 64 (probable)	peroxidase	AT5G42180	1046	0	0	0	0	0	0	0	0	0	0	0	0	0	0	57	10.0252	0	22	3.55308	0	31	5.49661	0	33	5.72095	6.19897
Nbv5tr6225888	8.98523	ꝏ	2.27945e-09	4.5242e-08	Peroxidase 12 (probable)	peroxidase 12-like		1598	0	0	0	0	0	0	0	0	0	0	0	0	0	0	539	12.8426	0	386	8.57763	0	263	6.36615	0	348	8.15448	8.98523
Nbv5tr6224494	774.576	ꝏ	0	0	Peroxidase 27 (probable)	peroxidase 27-like	AT3G01190	1236	0	0	0	0	0	0	0	0	0	0	0	0	0	10686	23948	737.723	11863	26438	759.568	12274	28503	892.01	10046	23403	709.001	774.576
Nbv5tr6214042	293.266	ꝏ	2.7478e-12	7.39546e-11	Peroxidase 27 (probable)	peroxidase 27-like	AT3G01190	1219	0	0	0	0	0	0	0	0	0	0	0	0	0	12	8088	252.627	23	7122	207.47	16	12426	394.299	19	10374	318.667	293.266
Nbv5tr6370712	6.6694	ꝏ	2.44216e-07	1.66004e-05	Peroxidase 3 (probable)	peroxidase 3	RCI3	1180	0	0	0	0	0	0	0	0	0	0	0	0	0	0	43	6.70406	0	34	4.86756	0	57	8.95897	0	40	6.14701	6.6694
Nbv5tr6223363	56.4087	ꝏ	0	0	Peroxidase 3 (probable)	peroxidase 3-like	RCI3	1445	0	0	0	0	0	0	0	0	0	0	0	0	0	132	1851	48.7732	252	2183	53.6466	190	2480	66.3868	186	2193	56.8283	56.4087
Nbv5tr6369451	23.0668	ꝏ	0	0	Peroxidase 72 (probable)	peroxidase 72	AT5G66390	1150	0	0	0	0	0	0	0	0	0	0	0	0	0	0	160	25.5961	0	153	22.4754	0	144	23.2236	0	133	20.972	23.0668
Nbv5tr6367970	8.00105	ꝏ	1.46738e-08	1.201e-06	Putative uncharacterized protein n=1 Tax=Ricinus communis RepID=B9S4U1_RICCO (similar to)	p-loop containing nucleoside triphosphate hydrolases superfamily protein	AT2G30630	1178	0	0	0	0	0	0	0	0	0	0	0	0	0	0	49	7.65248	0	62	8.8912	0	63	9.91883	0	36	5.5417	8.00105
Nbv5tr6393276	55.1831	ꝏ	2.55995e-12	3.26775e-10	Polyamine oxidase 1 (probable)	polyamine oxidase 1	PAO1	1721	0	0	0	0	0	0	0	0	0	0	0	0	0	0	618	66.0631	0	691	67.8284	0	315	33.9465	0	502	52.8943	55.1831
Nbv5tr6428801	5.7342	ꝏ	1.66912e-06	0.000100587	Polyamine oxidase 1 (probable)	polyamine oxidase 1	PAO1	2307	0	0	0	0	0	0	0	0	0	0	0	0	0	0	61	4.86445	0	73	5.34551	0	84	6.753	0	76	5.97382	5.7342
Nbv5tr6340324	5.07503	ꝏ	6.53204e-06	0.000352268	Probable polygalacturonase (probable)	polygalacturonase-like protein	AT3G61490	1644	0	0	0	0	0	0	0	0	0	0	0	0	0	0	41	4.58811	0	53	5.44613	0	47	5.30226	0	45	4.9636	5.07503
Nbv5tr6292106	10.5461	ꝏ	2.86581e-06	0.000165573	Oligopeptide transporter 2 (probable)	pombe isp4 (gb		469	0	0	0	0	0	0	0	0	0	0	0	0	0	0	28	10.9834	0	43	15.4885	0	28	11.0726	0	12	4.63975	10.5461
Nbv5tr6315938	6.32449	ꝏ	3.67974e-06	0.000208299	Potassium transporter 6 (similar to)	potassium transporter 6	KUP6	1591	0	0	0	0	0	0	0	0	0	0	0	0	0	9	77	8.90373	3	24	2.54833	8	65	7.57719	11	55	6.26871	6.32449
Nbv5tr6234867	34.0523	ꝏ	0	0	Uncharacterized protein At5g65660 (probable)	PREDICTED: uncharacterized protein At5g65660-like	AT5G65660	742	0	0	0	0	0	0	0	0	0	0	0	0	0	187	762	39.1015	216	670	32.0647	144	693	36.1266	117	573	28.9164	34.0523
Nbv5tr6209548	8.05254	ꝏ	1.38342e-08	2.50981e-07	Putative uncharacterized protein n=1 Tax=Beta vulgaris subsp. vulgaris RepID=F4NCG8_BETVU (probable)	PREDICTED: uncharacterized protein LOC103936764		417	0	0	0	0	0	0	0	0	0	0	0	0	0	82	82	7.48721	77	77	6.55709	100	100	9.27602	99	99	8.88982	8.05254
Nbv5tr6201374	6.61641	ꝏ	2.48939e-07	3.87188e-06	not determined by homology or low homology during annotation	PREDICTED: uncharacterized protein LOC104102589 isoform X2		333	0	0	0	0	0	0	0	0	0	0	0	0	0	63	63	7.20342	57	57	6.07837	67	68	7.89883	47	47	5.28503	6.61641
Nbv5tr6210372	8.11297	ꝏ	1.18079e-08	2.16744e-07	not determined by homology or low homology during annotation	PREDICTED: uncharacterized protein LOC104106867		365	0	0	0	0	0	0	0	0	0	0	0	0	0	92	92	9.59704	76	76	7.39397	82	82	8.68998	66	66	6.77088	8.11297
Nbv5tr6244692	21.5246	ꝏ	0	0	Predicted protein n=1 Tax=Populus trichocarpa RepID=B9N3S3_POPTR (probable)	PREDICTED: uncharacterized protein LOC104212180	AT4G19980	702	0	0	0	0	0	0	0	0	0	0	0	0	0	312	357	19.363	378	416	21.0433	415	473	26.0628	325	368	19.6293	21.5246
Nbv5tr6227805	20.4623	ꝏ	1.58569e-11	3.9917e-10	Transmembrane protein 205 (probable)	PREDICTED: uncharacterized protein LOC104217042	AT1G72100	696	0	0	0	0	0	0	0	0	0	0	0	0	0	466	466	25.4929	357	357	18.2144	452	453	25.176	241	241	12.9659	20.4623
Nbv5tr6227497	5.44853	ꝏ	2.72549e-06	3.66078e-05	not determined by homology or low homology during annotation	PREDICTED: uncharacterized protein LOC104220746		512	0	0	0	0	0	0	0	0	0	0	0	0	0	64	76	5.65179	74	81	5.61787	82	88	6.6483	48	53	3.87614	5.44853
Nbv5tr6217875	10.9115	ꝏ	3.96572e-10	8.57856e-09	Putative uncharacterized protein n=1 Tax=Vitis vinifera RepID=D7T306_VITVI (probable)	PREDICTED: uncharacterized protein LOC104226597	AT1G07985	737	0	0	0	0	0	0	0	0	0	0	0	0	0	170	298	15.3954	110	165	7.95011	142	229	12.0189	86	163	8.2816	10.9115
Nbv5tr6201081	23.4273	ꝏ	0	0	not determined by homology or low homology during annotation	PREDICTED: uncharacterized protein LOC104246635	AT2G36295	314	0	0	0	0	0	0	0	0	0	0	0	0	0	193	193	23.4029	206	206	23.2967	188	188	23.1593	200	200	23.8503	23.4273
Nbv5tr6301418	8.49187	ꝏ	6.97497e-08	5.15952e-06	Cyclin-U4-1 (probable)	preg1-like negative regulator	CYCP4	649	0	0	0	0	0	0	0	0	0	0	0	0	0	4	30	8.5041	7	21	5.46624	8	25	7.14431	9	46	12.8528	8.49187
Nbv5tr6317285	24.1779	ꝏ	0	0	Pre-mRNA-splicing factor ISY1 homolog (probable)	pre-mrna-splicing factor isy1 domain-containing protein	AT3G18790	1618	0	0	0	0	0	0	0	0	0	0	0	0	0	0	239	27.1751	0	266	27.7726	0	160	18.3403	0	209	23.4236	24.1779
Nbv5tr6211287	7.63767	ꝏ	4.67407e-08	7.93366e-07	not determined by homology or low homology during annotation	probable disease resistance protein at4g27220		492	0	0	0	0	0	0	0	0	0	0	0	0	0	0	120	9.28664	0	58	4.1862	0	133	10.4565	0	87	6.62137	7.63767
Nbv5tr6372092	380.314	ꝏ	0	0	Probable pectate lyase 8 (probable)	probable pectate lyase 15	AT4G13710	1802	0	0	0	0	0	0	0	0	0	0	0	0	0	9	4348	443.901	13	4232	396.739	7	3578	368.257	4	3104	312.358	380.314
Nbv5tr6315489	7.1343	ꝏ	9.30403e-08	6.78724e-06	Predicted protein n=1 Tax=Populus trichocarpa RepID=B9H713_POPTR (probable)	protein exordium like 2	EXL2	1339	0	0	0	0	0	0	0	0	0	0	0	0	0	0	55	7.55673	0	58	7.31748	0	39	5.40193	0	61	8.26105	7.1343
Nbv5tr6291438	5.23752	ꝏ	4.56397e-06	0.000253763	Serine/threonine-protein kinase-like protein CCR1 (probable)	protein kinase family protein	AT5G46080	1237	0	0	0	0	0	0	0	0	0	0	0	0	0	23	29	4.313	38	48	6.5552	30	34	5.0977	25	34	4.9842	5.23752
Nbv5tr6380275	21.3841	ꝏ	8.93495e-06	0.000471127	Probable serine/threonine-protein kinase abkC (probable)	protein kinase-like protein abc1k10	AT1G11390	2457	0	0	0	0	0	0	0	0	0	0	0	0	0	0	199	14.9005	0	415	28.5336	0	152	11.4737	0	415	30.6287	21.3841
Nbv5tr6325013	11.1648	ꝏ	2.45606e-11	2.79789e-09	Probable protein phosphatase 2C 60 (probable)	protein phosphatase 2c	AT3G51370	1460	0	0	0	0	0	0	0	0	0	0	0	0	0	0	112	14.1129	0	93	10.7608	0	57	7.24081	0	101	12.5445	11.1648
Nbv5tr6408772	73.9031	ꝏ	0	0	RALFL33, putative n=1 Tax=Ricinus communis RepID=B9RFA7_RICCO (probable)	protein ralf-like 33	RALFL33	566	0	0	0	0	0	0	0	0	0	0	0	0	0	191	202	65.6578	254	260	77.6017	233	243	79.626	214	227	72.7269	73.9031
Nbv5tr6232863	12.1349	ꝏ	2.69917e-12	7.26851e-11	Protein TIFY 6B (probable)	protein tify 6b-like isoform x3		1499	0	0	0	0	0	0	0	0	0	0	0	0	0	87	557	14.148	97	485	11.4894	95	570	14.7086	49	328	8.19344	12.1349
Nbv5tr6333817	10.304	ꝏ	1.37666e-10	1.44068e-08	Peroxidase 3 (probable)	putative peroxidase		967	0	0	0	0	0	0	0	0	0	0	0	0	0	69	69	13.1273	52	52	9.08429	59	59	11.3159	41	41	7.68853	10.304
Nbv5tr6351342	15.5231	ꝏ	1.05027e-11	1.25562e-09	Ras-related protein RABF1 (probable)	rab-like gtp-ase	ARA6	1171	0	0	0	0	0	0	0	0	0	0	0	0	0	0	63	9.89772	0	96	13.8493	0	115	18.214	0	130	20.1313	15.5231
Nbv5tr6288383	12.8552	ꝏ	7.18092e-13	9.66041e-11	Rho GTPase-activating protein gacA (probable)	rac gtpase activating protein		1437	0	0	0	0	0	0	0	0	0	0	0	0	0	86	94	12.0344	107	111	13.0491	114	119	15.3587	80	87	10.9786	12.8552
Nbv5tr6288381	8.11224	ꝏ	1.24686e-08	1.03229e-06	Rho GTPase-activating protein gacA (probable)	rac gtpase activating protein		1461	0	0	0	0	0	0	0	0	0	0	0	0	0	55	59	7.42939	67	68	7.86272	53	54	6.85502	80	83	10.3018	8.11224
Nbv5tr6355358	10.7168	ꝏ	5.47824e-11	6.01948e-09	IST1-like protein (probable)	regulator of vps4 activity in the mvb pathway protein	AT1G34220	2191	0	0	0	0	0	0	0	0	0	0	0	0	0	0	123	10.328	0	154	11.8739	0	162	13.7132	0	84	6.95221	10.7168
Nbv5tr6256225	9.51641	ꝏ	5.78018e-06	0.000314628	Remorin (probable)	remorin-like protein	AT1G45207	2421	0	0	0	0	0	0	0	0	0	0	0	0	0	0	54	4.10346	0	163	11.3738	0	113	8.65663	0	186	13.9317	9.51641
Nbv5tr6354676	78.8844	ꝏ	0	0	RNA-binding protein 24-A (probable)	rna binding		1291	0	0	0	0	0	0	0	0	0	0	0	0	0	0	520	74.1018	0	638	83.485	0	637	91.5121	0	473	66.4387	78.8844
Nbv5tr6300664	10.6743	ꝏ	3.24867e-10	3.25586e-08	RNA-binding protein 24-A (probable)	rna binding		1285	0	0	0	0	0	0	0	0	0	0	0	0	0	4	110	15.7486	4	65	8.54524	2	62	8.94857	0	67	9.45491	10.6743
Nbv5tr6342406	19.2801	ꝏ	0	0	not determined by homology or low homology during annotation	rop-interactive crib motif-containing protein 4	RIC4	837	0	0	0	0	0	0	0	0	0	0	0	0	0	0	77	16.9245	0	97	19.5776	0	109	24.1527	0	76	16.4655	19.2801
Nbv5tr6313124	13.1117	ꝏ	4.43423e-13	6.06695e-11	Indole-3-acetic acid-induced protein ARG7 (probable)	saur-like auxin-responsive protein	AT3G12830	746	0	0	0	0	0	0	0	0	0	0	0	0	0	18	56	13.8102	16	51	11.549	10	63	15.6627	14	47	11.4247	13.1117
Nbv5tr6283485	5.54982	ꝏ	2.46671e-06	0.000144642	CRAL-TRIO domain-containing protein C23B6.04c (probable)	sec14p-like phosphatidylinositol transfer family protein	AT1G75170	1403	0	0	0	0	0	0	0	0	0	0	0	0	0	7	29	3.8027	10	41	4.93674	10	50	6.60964	14	53	6.85021	5.54982
Nbv5tr6256750	11.6577	ꝏ	3.5595e-06	0.000202049	Serine/threonine-protein kinase ppk4 (probable)	serine threonine-protein kinase endoribonuclease ire1a	IRE1A	1889	0	0	0	0	0	0	0	0	0	0	0	0	0	0	144	14.0243	0	195	17.4388	0	88	8.64004	0	68	6.52774	11.6577
Nbv5tr6202536	18.8943	ꝏ	0	0	Extended synaptotagmin-1 (probable)	synaptotagmin-1-like isoform x1	SYTA	2246	0	0	0	0	0	0	0	0	0	0	0	0	0	0	1224	20.7498	0	940	14.8619	0	1278	22.0099	0	1077	17.9556	18.8943
Nbv5tr6421528	12.0309	ꝏ	1.72713e-11	2.00009e-09	Myb-related protein 308 (similar to)	transcription factor		520	0	0	0	0	0	0	0	0	0	0	0	0	0	0	41	14.5055	0	37	12.0202	0	41	14.6233	0	20	6.97449	12.0309
Nbv5tr6263696	10.2731	ꝏ	1.50222e-10	1.56498e-08	Transcription factor bHLH120 (probable)	transcription factor bhlh120	AT5G51790	489	0	0	0	0	0	0	0	0	0	0	0	0	0	31	31	11.6628	21	21	7.25479	35	35	13.2747	24	24	8.89996	10.2731
Nbv5tr6271044	19.4879	ꝏ	5.97895e-07	3.84392e-05	Transcription factor BIM1 (probable)	transcription factor bim1	BIM1	3199	0	0	0	0	0	0	0	0	0	0	0	0	0	0	158	9.08645	0	396	20.912	0	481	27.8866	0	354	20.0667	19.4879
Nbv5tr6342964	175.544	ꝏ	0	0	Transcription factor HEC2 (probable)	transcription factor hec2	HEC2	1201	0	0	0	0	0	0	0	0	0	0	0	0	0	220	1177	180.296	232	1275	179.342	206	1170	180.679	180	1072	161.859	175.544
Nbv5tr6315010	80.5733	ꝏ	0	0	Transcription factor HEC2 (probable)	transcription factor hec2	HEC2	1131	0	0	0	0	0	0	0	0	0	0	0	0	0	287	484	78.7289	282	528	78.8652	289	537	88.0596	271	478	76.6392	80.5733
Nbv5tr6259613	21.4983	ꝏ	0	0	UDP-glucuronate:xylan alpha-glucuronosyltransferase 2 (probable)	udp-glucuronate:xylan alpha-glucuronosyltransferase 2	PGSIP3	491	0	0	0	0	0	0	0	0	0	0	0	0	0	0	51	19.1091	0	76	26.1485	1	57	21.5307	0	52	19.2047	21.4983
Nbv5tr6369276	35.3786	ꝏ	0	0	Predicted protein n=1 Tax=Populus trichocarpa RepID=B9IF68_POPTR (probable)	uncharacterized protein	AT5G50360	1378	0	0	0	0	0	0	0	0	0	0	0	0	0	8	319	42.5886	8	264	32.3645	10	255	34.3207	22	245	32.2406	35.3786
Nbv5tr6340193	25.0605	ꝏ	0	0	ATP binding protein, putative n=1 Tax=Ricinus communis RepID=B9SLM8_RICCO (probable)	uncharacterized protein	AT2G40070	1684	0	0	0	0	0	0	0	0	0	0	0	0	0	0	234	25.5638	0	234	23.474	0	242	26.6525	0	228	24.5515	25.0605
Nbv5tr6416559	19.8416	ꝏ	0	0	Predicted protein n=1 Tax=Populus trichocarpa RepID=B9H7X5_POPTR (probable)	uncharacterized protein	AT1G71740	309	0	0	0	0	0	0	0	0	0	0	0	0	0	31	31	18.4567	30	30	16.4012	37	37	22.2079	38	38	22.3003	19.8416
Nbv5tr6310851	17.7925	ꝏ	8.27849e-12	1.00203e-09	Predicted protein n=1 Tax=Populus trichocarpa RepID=B9IF68_POPTR (probable)	uncharacterized protein	AT5G50360	1713	0	0	0	0	0	0	0	0	0	0	0	0	0	34	205	22.0165	34	189	18.6388	25	187	20.2465	20	97	10.2683	17.7925
Nbv5tr6380610	12.2077	ꝏ	3.3726e-08	2.61632e-06	Putative uncharacterized protein n=2 Tax=Vitis vinifera RepID=D7T4Z4_VITVI (probable)	uncharacterized protein	AT2G12400	1554	0	0	0	0	0	0	0	0	0	0	0	0	0	0	51	6.03769	0	147	15.9801	0	122	14.5604	0	105	12.2525	12.2077
Nbv5tr6369108	11.9522	ꝏ	4.72888e-12	5.88984e-10	Predicted protein n=1 Tax=Populus trichocarpa RepID=B9IDA4_POPTR (probable)	uncharacterized protein	AT5G52420	898	0	0	0	0	0	0	0	0	0	0	0	0	0	38	65	13.3165	33	55	10.3467	49	69	14.2508	36	49	9.89477	11.9522
Nbv5tr6264244	11.1207	ꝏ	2.46134e-11	2.80117e-09	Putative uncharacterized protein n=1 Tax=Vitis vinifera RepID=A5AEK3_VITVI (probable)	uncharacterized protein	AT1G71910	1171	0	0	0	0	0	0	0	0	0	0	0	0	0	0	70	10.9975	0	82	11.8296	0	81	12.829	0	57	8.82681	11.1207
Nbv5tr6338149	10.6802	ꝏ	5.75637e-07	3.70728e-05	Putative uncharacterized protein n=1 Tax=Vitis vinifera RepID=D7TK86_VITVI (probable)	uncharacterized protein	AT2G34580	819	0	0	0	0	0	0	0	0	0	0	0	0	0	18	63	14.1517	19	65	13.4074	8	21	4.75555	13	47	10.4064	10.6802
Nbv5tr6391560	6.42768	ꝏ	4.27778e-07	2.8059e-05	Uncharacterized protein At5g23160 (probable)	uncharacterized protein	AT5G08240	1027	0	0	0	0	0	0	0	0	0	0	0	0	0	0	44	7.88195	0	24	3.9478	0	27	4.87594	0	51	9.00504	6.42768
Nbv5tr6410463	5.39447	ꝏ	3.41838e-06	0.000194997	Putative uncharacterized protein n=1 Tax=Vitis vinifera RepID=F6I5L4_VITVI (probable)	uncharacterized protein	AT3G27250	508	0	0	0	0	0	0	0	0	0	0	0	0	0	17	17	6.15654	16	16	5.32072	13	13	4.74619	15	15	5.35443	5.39447
Nbv5tr6214970	41.3071	ꝏ	0	0	not determined by homology or low homology during annotation	uncharacterized serine-rich protein	AT4G19980	691	0	0	0	0	0	0	0	0	0	0	0	0	0	294	717	39.5079	362	778	39.9814	320	915	51.2202	256	637	34.5188	41.3071
Nbv5tr6343127	7.53836	ꝏ	3.92926e-08	3.02276e-06	LOB domain-containing protein 41 (probable)	unknown		930	0	0	0	0	0	0	0	0	0	0	0	0	0	2	48	9.49533	6	43	7.81087	4	39	7.77762	0	26	5.06963	7.53836
Nbv5tr6283667	12.7472	ꝏ	1.00009e-12	1.32609e-10	Mitogen-activated protein kinase kinase kinase A (probable)	unknown protein		733	0	0	0	0	0	0	0	0	0	0	0	0	0	0	61	15.3101	0	42	9.67965	0	48	12.1451	0	56	13.8538	12.7472
Nbv5tr6312065	31.7754	ꝏ	1.80386e-05	0.000898805	Predicted protein n=2 Tax=Populus trichocarpa RepID=B9HWN5_POPTR (probable)	unnamed protein product		1499	0	0	0	0	0	0	0	0	0	0	0	0	0	2	199	24.4232	10	363	40.909	7	378	46.7687	2	124	15.0005	31.7754
Nbv5tr6369206	8.81498	ꝏ	2.88829e-09	2.58976e-07	Uncharacterized protein n=3 Tax=Arabidopsis RepID=F4J0C4_ARATH (probable)	unnamed protein product		954	0	0	0	0	0	0	0	0	0	0	0	0	0	6	32	6.17097	16	55	9.73932	4	35	6.80432	27	66	12.5453	8.81498
Nbv5tr6264453	6.58419	ꝏ	2.9459e-07	1.98154e-05	not determined by homology or low homology during annotation	unnamed protein product		1140	0	0	0	0	0	0	0	0	0	0	0	0	0	0	46	7.42343	0	41	6.07566	0	31	5.04338	0	49	7.7943	6.58419
Nbv5tr6217652	61.0074	ꝏ	6.47881e-09	1.2271e-07	not determined by homology or low homology during annotation	vegetative cell wall protein gp1-like		570	0	0	0	0	0	0	0	0	0	0	0	0	0	1092	1136	75.8832	802	837	52.1444	1107	1176	79.805	514	551	36.1968	61.0074
Nbv5tr6203484	10.912	ꝏ	3.50231e-11	8.52776e-10	Probable transcriptional regulator RABBIT EARS (probable)	zinc finger protein 1	ZFP10	1350	0	0	0	0	0	0	0	0	0	0	0	0	0	418	418	11.7892	437	437	11.4949	399	399	11.4324	322	322	8.93133	10.912
Nbv5tr6292507	2085.91	32493.7	0	0	CASP-like protein SDM1_58t00016 (probable)	casparian strip membrane protein 5	AT5G15290	791	1	1	0.256786	0	0	0	0	0	0	0	0	0	0.0641965	4459	7279	1692.96	6061	9673	2065.85	5851	9856	2310.94	6116	9920	2274.16	2085.98
Nbv5tr6222270	391.688	25481	0	0	Transcription factor RAX3 (probable)	transcription factor rax3-like	MYB36	1221	0	0	0	0	2	0.0614894	0	0	0	0	0	0	0.0153724	0	13169	410.657	0	13147	382.356	0	13208	418.427	0	11588	355.375	391.704
Nbv5tr6214041	324.525	19244.7	0	0	Peroxidase 27 (probable)	peroxidase 27-like	AT3G01190	1113	0	0	0	0	2	0.0674561	0	0	0	0	0	0	0.016864	0	9507	325.23	0	12596	401.878	0	9088	315.843	0	7586	255.218	324.542
Nbv5tr6228198	624.834	12233.1	0	0	Casparian strip membrane protein 1 (probable)	casparian strip membrane protein 1-like	AT2G36100	968	3	3	0.126766	2	2	0.0775605	0	0	0	0	0	0	0.0510816	16261	16350	643.109	15622	15673	574.954	16913	17018	680.035	15480	15548	601.441	624.885
Nbv5tr6235477	333.398	10675.8	0	0	F-box/kelch-repeat protein At3g27150 (probable)	f-box kelch-repeat protein at3g27150-like	AT3G27150	1589	2	2	0.0514828	0	0	0	2	2	0.0500401	1	1	0.0234064	0.0312323	14080	14080	337.381	14317	14317	319.952	15353	15353	373.738	12843	12843	302.647	333.43
Nbv5tr6232617	1612.7	9057.56	0	0	Hydroxycinnamoyl-Coenzyme A shikimate/quinate hydroxycinnamoyltransferase (probable)	shikimate o-hydroxycinnamoyltransferase-like	AT1G32910	1616	7	7	0.177179	12	12	0.278757	2	2	0.0492041	9	9	0.207138	0.17807	71156	71156	1676.53	71757	71757	1576.81	72701	72701	1740.19	62920	62921	1457.97	1612.88
Nbv5tr6292315	923.814	8889.94	0	0	Disease resistance response protein 206 (probable)	dirigent protein 25	AT1G07730	964	0	0	0	0	0	0	0	2	0.415714	0	0	0	0.103928	479	4910	937.036	724	4966	870.25	467	5085	978.316	583	4838	910.07	923.918
Nbv5tr6218321	96.867	7382.82	0	0	Transcription factor RAX3 (probable)	myb-related protein 306	MYB36	1466	0	0	0	0	0	0	1	1	0.0271193	1	1	0.0253702	0.0131224	3398	3709	96.3308	3605	3929	95.171	3658	3977	104.935	3274	3566	91.0838	96.8801
Nbv5tr6203427	159.521	7232.31	6.73017e-13	1.92914e-11	Casparian strip membrane protein 1 (probable)	casparian strip membrane protein 1-like	AT2G36100	843	0	0	0	0	0	0	0	0	0	2	2	0.088239	0.0220598	3149	3166	142.997	3459	3469	146.128	4741	4790	219.789	2893	2910	129.259	159.543
Nbv5tr6224466	269.837	7091.41	0	0	CASP-like protein SDM1_58t00016 (probable)	casparian strip membrane protein 2-like	AT5G15290	784	2	2	0.104345	1	1	0.0478818	0	0	0	0	0	0	0.0380566	4646	4646	225.634	5944	5944	269.228	6022	6022	297.114	6020	6020	287.524	269.875
Nbv5tr6223584	948.379	6583.15	0	0	Disease resistance response protein 206 (probable)	dirigent protein 25-like	AT1G07730	1382	14	14	0.414358	2	2	0.054326	0	0	0	4	4	0.107649	0.144083	33848	33848	932.54	36507	36507	938.047	36495	36495	1021.46	33292	33292	902.04	948.523
Nbv5tr6369798	2491.81	5132.12	0	0	Polygalacturonase (probable)	pectin lyase-like superfamily protein	AT3G59850	1398	0	0	0	0	0	0	0	8	1.14663	1	6	0.795873	0.485627	294	16525	2174.63	287	20184	2439.01	322	21734	2883.35	331	19059	2472.17	2492.29
Nbv5tr6198873	221.424	5120.95	0	0	not determined by homology or low homology during annotation	---NA---		430	0	0	0	0	0	0	0	0	0	2	2	0.17299	0.0432474	2771	2771	245.364	2613	2613	215.788	2795	2795	251.427	1990	1990	173.292	221.468
Nbv5tr6243207	1366.52	4789.18	0	0	not determined by homology or low homology during annotation	defensin-like protein 1		365	0	0	0	7	7	0.719932	2	2	0.217846	2	2	0.203796	0.285393	11833	11833	1234.37	14392	14392	1400.18	13441	13441	1424.42	13727	13727	1408.24	1366.8
Nbv5tr6209942	391.956	4050.73	0	0	Lysine histidine transporter-like 2 (probable)	lysine histidine transporter 1-like		314	2	2	0.260529	0	0	0	1	1	0.126614	0	0	0	0.0967859	3182	3182	385.845	3154	3154	356.688	3873	3873	477.107	2923	2923	348.573	392.053
Nbv5tr6227435	112.436	4045.17	3.3075e-05	0.000365756	Oleosin 21.2 kDa (probable)	oleosin 5-like	AT3G01570	715	0	0	0	0	0	0	2	2	0.111208	0	0	0	0.027802	3305	3305	175.998	1755	1755	87.1621	2511	2511	135.843	971	971	50.8519	112.464
Nbv5tr6263697	352.372	4029.25	0	0	Transcription factor bHLH125 (probable)	transcription factor bhlh55	AT1G12540	1161	2	2	0.349901	0	0	0	0	0	0	0	0	0	0.0874753	2500	2500	396.15	2218	2218	322.733	2407	2407	384.511	1962	1962	306.445	352.46
Nbv5tr6214469	94.1301	3917.8	1.22305e-06	1.74085e-05	Late embryogenesis abundant protein Dc3 (probable)	late embryogenesis abundant protein	AT1G52690	851	0	2	0.0961295	0	0	0	0	0	0	0	0	0	0.0240324	1485	2987	133.644	996	1895	79.0745	1262	2571	116.861	540	1069	47.0373	94.1541
Nbv5tr6205063	2268.27	3713.12	0	0	Disease resistance response protein 206 (probable)	dirigent protein 24-like	AT2G39430	2895	65	67	0.946635	52	57	0.739116	15	15	0.205994	37	43	0.552431	0.611044	156700	156802	2062.27	178972	179098	2196.84	182398	182510	2438.57	183694	183839	2377.84	2268.88
Nbv5tr6257293	165.589	3650.37	0	0	Putative pleiotropic drug resistance protein 7 (probable)	abc transporter g family member 40	PDR12	1104	0	0	0	0	0	0	1	1	0.181498	0	0	0	0.0453746	245	1031	171.807	263	1049	160.517	283	1202	201.93	188	781	128.283	165.634
Nbv5tr6342855	152.454	3618.74	0	0	Transcription factor RAX3 (probable)	transcription factor rax3	MYB84	1205	1	1	0.168562	0	0	0	0	0	0	0	0	0	0.0421406	1079	1079	164.735	1074	1074	150.568	1061	1062	163.457	872	872	131.225	152.496
Nbv5tr6257022	1060.83	3331.62	0	0	Disease resistance response protein 206 (probable)	dirigent protein 25	AT1G07730	1116	2	7	1.27404	0	0	0	0	0	0	0	0	0	0.318509	2995	6512	1073.5	3320	6646	1006.03	3119	6959	1156.51	3045	6207	1008.56	1061.15
Nbv5tr6246266	51.0017	3059.29	0	0	Beta-galactosidase (probable)	beta-galactosidase precursor		596	0	0	0	0	0	0	1	1	0.0667062	0	0	0	0.0166765	21	636	40.6306	12	749	44.6264	16	823	53.4135	30	1041	65.4031	51.0184
Nbv5tr6290920	134.71	2980.15	0	0	Transcription factor HEC2 (probable)	transcription factor hec2	HEC2	1123	1	1	0.180871	0	0	0	0	0	0	0	0	0	0.0452176	561	878	143.836	565	867	130.423	533	863	142.527	489	757	122.237	134.755
Nbv5tr6204159	127.887	2770.11	0	0	Putative uncharacterized protein n=1 Tax=Vitis vinifera RepID=F6HRR5_VITVI (probable)	dirigent protein 25-like	AT4G13580	1272	3	3	0.0964696	2	2	0.059024	0	0	0	1	1	0.0292396	0.0461833	3406	3831	114.675	4131	4605	128.558	4006	4601	139.915	3836	4368	128.585	127.933
Nbv5tr6218132	677.951	2767.84	0	0	Transcription factor RAX3 (probable)	transcription factor rax3-like	MYB84	1345	7	7	0.212879	6	6	0.167462	10	10	0.29559	11	11	0.304179	0.245027	24326	24759	700.895	24621	25070	661.894	24654	25143	723.09	22111	22518	626.905	678.196
Nbv5tr6239075	79.2144	2707.21	0	0	Putative polyprotein n=1 Tax=Solanum habrochaites RepID=B3TPP6_SOLHA (probable)	PREDICTED: uncharacterized protein LOC104099121		667	1	1	0.061324	0	0	0	0	0	0	1	1	0.0557612	0.0292713	1483	1483	84.656	1400	1400	74.5348	1532	1532	88.8445	1228	1228	68.9392	79.2436
Nbv5tr6369799	1250.98	2649.85	0	0	Polygalacturonase (probable)	pectin lyase-like superfamily protein	AT3G59850	1398	0	0	0	0	0	0	1	3	0.429987	4	11	1.4591	0.472272	1883	9095	1196.87	2099	9520	1150.39	2071	10001	1326.79	2218	10267	1331.75	1251.45
Nbv5tr6218191	180.674	2635.66	0	0	Polygalacturonase (probable)	polygalacturonase-like	AT2G43870	1399	3	3	0.0877121	2	2	0.0536659	0	0	0	5	5	0.132926	0.0685761	6038	6133	166.916	6607	6717	170.496	7375	7485	206.953	6590	6673	178.607	180.743
Nbv5tr6214039	86.261	2629.84	0	0	Peroxidase 27 (probable)	peroxidase 27-like	AT3G01190	1190	0	2	0.0687447	0	0	0	0	0	0	0	2	0.0625088	0.0328134	2	2678	85.6852	0	2504	74.7212	0	3361	109.249	0	2400	75.5194	86.2938
Nbv5tr6214584	23.6447	2599.98	1.15091e-10	2.65445e-09	1-Cys peroxiredoxin (probable)	1-cys peroxiredoxin	PER1	1124	1	1	0.0363907	0	0	0	0	0	0	0	0	0	0.00909766	933	933	31.6051	753	753	23.7895	736	736	25.3285	417	417	13.892	23.6538
Nbv5tr6419108	1056.27	2467.8	0	0	not determined by homology or low homology during annotation	---NA---		218	0	0	0	0	2	1.71278	0	0	0	0	0	0	0.428195	329	1234	1041.38	383	1357	1051.57	383	1373	1168.1	306	1161	965.743	1056.7
Nbv5tr6228213	685.286	2467.75	0	0	Putative uncharacterized protein n=2 Tax=Vitis vinifera RepID=D7SR66_VITVI (probable)	protein trichome birefringence-like 34	TBL34	1577	19	19	0.492808	9	9	0.214238	2	2	0.0504209	15	15	0.353767	0.277809	27661	27664	667.922	29114	29114	655.582	30713	30713	753.335	28024	28024	665.415	685.563
Nbv5tr6228201	34.9243	2369.65	0	0	Putative uncharacterized protein n=1 Tax=Vitis vinifera RepID=F6HRR5_VITVI (probable)	dirigent protein 25-like	AT4G13580	1273	0	0	0	2	2	0.0589777	0	0	0	0	0	0	0.0147444	890	1078	32.2428	960	1145	31.9399	1026	1310	39.8053	992	1216	35.7684	34.9391
Nbv5tr6222093	466.62	2338.57	0	0	Disease resistance response protein 206 (probable)	dirigent protein 24-like	AT2G39430	1771	4	5	0.11548	19	19	0.402737	5	5	0.112244	8	8	0.168008	0.199617	21123	21132	454.323	21489	21497	431.038	23670	23683	517.268	21960	21976	464.648	466.819
Nbv5tr6409142	627.416	2336.23	0	0	Disease resistance response protein 206 (probable)	dirigent protein 25	AT1G07730	1134	0	6	1.0747	0	0	0	0	0	0	0	0	0	0.268674	88	4038	655.096	102	3509	522.738	107	4452	728.127	104	3782	604.776	627.684
Nbv5tr6213304	263.398	2295.61	0	0	Peroxidase 64 (probable)	peroxidase 64-like	AT5G42180	1474	6	12	0.332997	0	0	0	0	0	0	1	5	0.126163	0.11479	5328	10951	282.878	5508	11143	268.449	4955	10164	266.726	4434	9290	236	263.513
Nbv5tr6237236	96.1838	2196.97	0	0	Putative ROX1 n=1 Tax=Nicotiana tabacum RepID=A1BVT0_TOBAC (probable)	probable serine threonine-protein kinase clka		2260	5	5	0.0904936	1	1	0.0166103	2	2	0.0351831	2	2	0.0329139	0.0438002	6110	6110	102.938	6368	6368	100.058	5771	5771	98.7735	5018	5018	83.1412	96.2276
Nbv5tr6227695	343.065	2150.84	0	0	Peroxidase 72 (probable)	peroxidase 72-like	AT5G66390	1119	10	10	0.365533	0	0	0	3	3	0.106587	5	5	0.166187	0.159577	10226	10250	348.768	9913	9934	315.247	10401	10426	360.401	10393	10414	348.483	343.224
Nbv5tr6221412	35.3437	2098.99	0	0	not determined by homology or low homology during annotation	uncharacterized serine-rich protein	AT4G19980	607	0	1	0.0673857	0	0	0	0	0	0	0	0	0	0.0168464	383	700	43.9088	274	552	32.2929	278	593	37.7889	244	445	27.4515	35.3605
Nbv5tr6235965	270.393	2093.44	0	0	Leucine-rich repeat extensin-like protein 6 (probable)	leucine-rich repeat extensin-like protein 6	AT3G22800	1493	4	4	0.109586	8	8	0.201148	4	4	0.106515	4	4	0.0996457	0.129224	9558	9558	243.753	10280	10280	244.506	11393	11393	295.173	11908	11908	298.657	270.522
Nbv5tr6241426	298.937	2082.97	0	0	Transcription factor RAX3 (probable)	transcription factor rax3-like		822	3	4	0.199042	1	2	0.0913365	4	4	0.193464	2	2	0.0904933	0.143584	5695	6722	311.364	5711	6785	293.113	5679	6674	314.06	5199	6098	277.786	299.081
Nbv5tr6409197	1008.16	2069.23	0	0	CASP-like protein SDM1_58t00016 (probable)	cspl2_arath ame: full=casp-like protein 1a1 short= 1a1	AT1G14160	766	0	0	0	0	8	1.9498	0	0	0	0	0	0	0.487449	2096	3407	818.267	2822	4535	1000.14	2772	4633	1121.76	2886	4623	1094.41	1008.65
Nbv5tr6228633	82.5096	1971.8	0	0	Transcription factor RAX2 (probable)	transcription factor rax2-like		919	0	0	0	0	0	0	2	2	0.0865221	2	2	0.0809418	0.041866	2109	2145	88.8698	1993	2040	78.8263	2059	2103	88.516	1787	1816	73.9936	82.5514
Nbv5tr6218192	11.8448	1923.29	5.67968e-12	1.48219e-10	S-type anion channel SLAH1 (probable)	s-type anion channel slah4-like	SLAH1	1509	0	0	0	0	0	0	0	0	0	1	1	0.0246473	0.00616182	492	492	12.4142	459	459	10.8014	508	508	13.0218	450	450	11.1665	11.851
Nbv5tr6312279	316.269	1910.05	0	0	Auxin-induced in root cultures protein 12 (probable)	auxin-responsive protein	AT5G47530	1679	0	0	0	0	0	0	0	0	0	2	6	0.662675	0.165669	91	2731	299.242	122	2932	295.004	93	3222	355.91	104	2922	315.584	316.435
Nbv5tr6217850	582.748	1869.17	0	0	Polygalacturonase (probable)	polygalacturonase-like	AT3G59850	1330	7	7	0.215279	10	10	0.28225	12	12	0.358709	14	14	0.391503	0.311935	18560	18845	539.494	20652	20965	559.757	21983	22333	649.521	20448	20724	583.467	583.06
Nbv5tr6233491	24.2911	1797.08	0	0	Polygalacturonase (probable)	polygalacturonase	AT3G07820	1450	1	1	0.028209	1	1	0.0258892	0	0	0	0	0	0	0.0135246	1013	1013	26.6001	717	717	17.5593	1019	1019	27.1834	1002	1002	25.8758	24.3047
Nbv5tr6203264	146.327	1791.45	0	0	Transcription factor bHLH125 (probable)	transcription factor bhlh118-like	AT5G51790	1095	4	4	0.149418	2	2	0.0685649	3	3	0.108923	0	0	0	0.0817264	4529	4529	157.482	4094	4094	132.767	4814	4814	170.055	3665	3665	125.33	146.408
Nbv5tr6226764	11.4498	1752.05	1.10305e-11	2.81083e-10	Probable protein phosphatase 2C 72 (probable)	probable protein phosphatase 2c 72	AT4G32950	1422	0	0	0	0	0	0	0	0	0	1	1	0.0261552	0.00653881	256	369	9.88028	346	454	11.3374	363	530	14.417	267	387	10.1907	11.4563
Nbv5tr6232356	9.62984	1707.42	4.37921e-10	9.44431e-09	Deacetylvindoline O-acetyltransferase (probable)	deacetylvindoline o-acetyltransferase-like	AT3G26040	1663	0	0	0	0	1	0.0225732	0	0	0	0	0	0	0.00564331	260	418	9.57032	303	479	10.2282	292	528	12.2812	157	287	6.46225	9.63549
Nbv5tr6237784	1450.1	1700.96	0	0	Auxin-induced in root cultures protein 12 (probable)	cytochrome b561 and domon domain-containing protein at5g47530-like	AT4G17280	1415	36	38	1.09846	29	32	0.848945	22	25	0.702418	28	29	0.762254	0.853019	51871	52789	1420.46	55744	56493	1417.73	55366	56530	1545.33	52601	53671	1420.29	1450.95
Nbv5tr6202151	221.096	1660.36	0	0	Putative pectinesterase 11 (probable)	pectinesterase 11	PE11	1354	2	2	0.0604182	7	7	0.194073	2	2	0.0587251	8	8	0.21975	0.133242	7391	7391	207.839	7742	7742	203.044	8602	8602	245.742	8255	8255	228.293	221.229
Nbv5tr6315850	987.019	1655.26	0	0	Polygalacturonase (probable)	pectin lyase-like superfamily protein	AT3G59850	1407	0	0	0	3	16	2.12302	0	0	0	2	2	0.263594	0.596653	1243	6960	910.053	1383	7544	905.778	1357	8066	1063.24	1556	8313	1071.39	987.615
Nbv5tr6222888	399.717	1598.9	0	0	Peroxidase 72 (probable)	peroxidase 72-like	AT5G66390	1305	13	18	0.564181	3	4	0.115063	4	4	0.12186	6	7	0.199501	0.250151	11096	12968	378.36	13267	15433	419.949	11882	14156	419.593	11344	13312	381.968	399.967
Nbv5tr6223622	33.1054	1565.21	0	0	Transcription factor MYB39 (probable)	transcription factor myb39-like	MYB92	1318	0	0	0	0	0	0	0	0	0	2	3	0.0846573	0.0211643	620	1019	29.4375	724	1160	31.2535	649	1114	32.694	817	1377	39.1212	33.1266
Nbv5tr6235112	1047.23	1517.86	0	0	Annexin-like protein RJ4 (probable)	annexin-like protein rj4	ANNAT8	1118	12	12	0.439031	32	32	1.07447	22	22	0.782336	14	14	0.465741	0.690395	29436	29694	1011.27	33862	34021	1080.59	34633	35019	1211.6	26257	26520	888.231	1047.92
Nbv5tr6210570	125.959	1515.41	0	0	not determined by homology or low homology during annotation	---NA---		239	0	0	0	0	0	0	2	2	0.332694	0	0	0	0.0831734	711	711	113.27	878	878	130.453	798	798	129.152	838	838	131.293	126.042
Nbv5tr6214831	714.395	1496.79	0	0	Auxin-induced in root cultures protein 12 (probable)	cytochrome b561 and domon domain-containing protein at5g47530-like	AT5G47530	1690	35	35	0.847106	7	8	0.177701	17	18	0.423446	20	21	0.462158	0.477603	29814	30310	682.876	31311	31657	665.181	33743	34488	789.367	31988	32589	722.068	714.873
Nbv5tr6233058	1322.24	1477.25	0	0	Uncharacterized protein n=1 Tax=Glycine max RepID=I1JQ00_SOYBN (probable)	PREDICTED: uncharacterized protein LOC104225788	AT3G52790	556	4	6	0.4414	23	29	1.95798	7	10	0.715052	6	7	0.468254	0.895673	14392	18609	1274.36	15383	19358	1236.35	15921	21024	1462.64	15099	19588	1319.2	1323.14
Nbv5tr6223729	132.735	1455.54	0	0	Blue copper protein (probable)	blue copper protein	AT5G07475	554	2	3	0.221497	0	0	0	2	2	0.143527	0	0	0	0.0912559	1277	1958	134.569	1327	1957	125.44	1298	2085	145.577	1210	1860	125.718	132.826
Nbv5tr6232694	18.7569	1435.28	0	0	Actin cytoskeleton-regulatory complex protein SLA1 (probable)	extensin-2-like		1422	0	0	0	0	0	0	0	0	0	2	2	0.0523105	0.0130776	440	550	14.7267	642	778	19.4284	613	762	20.7278	585	767	20.1971	18.77
Nbv5tr6228735	662.302	1414.44	0	0	Laccase-12 (probable)	laccase-12-like	LAC12	2138	2	12	0.229578	1	29	0.509186	6	33	0.613647	10	30	0.521881	0.468573	5903	36229	645.195	7784	41294	685.861	5421	38858	703.025	5382	35229	617.002	662.771
Nbv5tr6223226	53.8122	1394.35	0	0	Putative uncharacterized protein n=1 Tax=Populus trichocarpa RepID=B9H3S5_POPTR (probable)	protein trichome birefringence-like 19	TBL19	1458	0	0	0	4	6	0.154483	0	0	0	0	0	0	0.0386207	1171	2106	54.9975	1367	2214	53.9233	1097	2094	55.5542	1098	1983	50.9283	53.8508
Nbv5tr6223385	91.0404	1366.57	0	0	Casparian strip membrane protein 1 (probable)	casparian strip membrane protein 1	AT5G15290	916	5	5	0.22327	0	0	0	1	1	0.0434027	0	0	0	0.0666682	2300	2300	95.6037	1739	1739	67.4157	2544	2544	107.428	2299	2299	93.9804	91.1071
Nbv5tr6199034	539.774	1344.71	0	0	Blue copper protein (probable)	cupredoxin superfamily	AT5G07475	618	4	4	0.264745	8	10	0.607432	2	3	0.192995	8	9	0.541642	0.401703	5994	8781	541.001	6254	8835	507.662	6219	9401	588.415	5880	8642	523.624	540.175
Nbv5tr6242242	970.142	1321.3	0	0	Laccase-3 (probable)	laccase-3-like	LAC3	2028	44	44	0.887444	42	42	0.777441	36	36	0.705744	31	31	0.568528	0.734789	63168	63168	1185.96	37501	37501	656.646	54521	54522	1039.92	54212	54212	1000.97	970.876
Nbv5tr6312387	121.264	1316.18	0	0	Uclacyanin-2 (probable)	uclacyanin 3	UCC3	1009	0	0	0	1	1	0.185028	0	0	0	1	1	0.183784	0.0922031	497	649	118.333	463	613	102.632	535	681	125.176	597	775	139.282	121.356
Nbv5tr6224634	149.155	1288.04	0	0	Predicted protein n=1 Tax=Populus trichocarpa RepID=B9H7X5_POPTR (probable)	PREDICTED: uncharacterized protein LOC104248994	AT1G71740	340	1	1	0.120303	0	0	0	2	2	0.233864	1	1	0.10939	0.115889	1247	1247	139.646	1315	1315	137.342	1407	1407	160.071	1453	1453	160.022	149.27
Nbv5tr6224128	12.8723	1262.87	6.27942e-13	1.80513e-11	UDP-glycosyltransferase 91A1 (probable)	udp-glycosyltransferase 91a1-like	AT2G22590	1823	0	0	0	0	0	0	0	0	0	2	2	0.0408039	0.010201	536	536	11.1949	697	697	13.577	688	688	14.5982	592	592	12.1599	12.8825
Nbv5tr6292424	1339.49	1252.11	0	0	Polygalacturonase (similar to)	pectin lyase-like superfamily protein	AT3G59850	1143	0	10	1.77706	0	6	0.980016	1	5	0.876527	1	4	0.648954	1.07064	373	7996	1287	409	8352	1234.41	443	9236	1498.66	462	8460	1342.18	1340.56
Nbv5tr6258946	261.621	1228.65	0	0	Pleiotropic drug resistance protein 1 (probable)	abc transporter g family member 40	PDR12	1545	0	1	0.131468	0	1	0.120837	0	0	0	0	5	0.600125	0.213107	70	2276	271.016	102	2370	259.14	50	2433	292.065	58	1918	225.116	261.834
Nbv5tr6205463	844.127	1206.92	0	0	Peroxidase 64 (probable)	peroxidase 64-like	AT5G42180	1423	16	41	1.17852	2	15	0.395706	8	13	0.363204	8	33	0.862516	0.699985	8597	33376	893.042	9699	33547	837.154	7998	32603	886.238	7239	28991	762.873	844.827
Nbv5tr6209223	54.6562	1145.28	0	0	Putative uncharacterized protein n=1 Tax=Ricinus communis RepID=B9RAW8_RICCO (probable)	lysm domain receptor-like kinase 3	LYM1	584	0	0	0	0	0	0	0	0	0	3	3	0.191059	0.0477647	847	847	55.2221	870	870	52.9009	951	951	62.9891	744	744	47.7039	54.704
Nbv5tr6231960	116.59	1141.4	0	0	ZF-HD homeobox protein At4g24660 (probable)	mini zinc finger protein 2-like	MIF2	682	5	5	0.299876	0	0	0	0	0	0	2	2	0.10907	0.102236	1878	1878	104.846	2147	2147	111.79	2114	2114	119.9	2372	2372	130.234	116.693
Nbv5tr6242859	7.63341	1100.58	3.11114e-08	5.41547e-07	Lysine histidine transporter-like 5 (probable)	lysine histidine transporter-like 5	AT1G71680	1473	0	1	0.0277686	0	0	0	0	0	0	0	0	0	0.00694214	13	285	7.36689	14	304	7.32871	22	337	8.84963	6	276	7.01617	7.64035
Nbv5tr6238142	25.2122	1095.56	9.34808e-14	2.89436e-12	Disease resistance response protein 206 (probable)	dirigent protein 16-like	AT3G24020	863	0	0	0	0	0	0	2	2	0.0921365	0	0	0	0.0230341	516	516	22.7657	410	410	16.8706	633	633	28.3721	759	759	32.9325	25.2352
Nbv5tr6206441	24.6239	1003.86	0	0	Putative clathrin assembly protein At1g03050 (probable)	clathrin assembly protein at1g03050	AT1G03050	2389	3	3	0.0513643	1	1	0.0157134	0	0	0	2	2	0.0311367	0.0245536	1566	1566	24.9585	1554	1554	23.0989	1643	1643	26.6023	1527	1527	23.9341	24.6484
Nbv5tr6368466	18.9515	988.894	0	0	ABC transporter G family member 1 (probable)	abc transporter g family member 1	AT2G39350	2647	0	1	0.076735	0	0	0	0	0	0	0	0	0	0.0191838	0	282	19.5996	0	247	15.7637	0	328	22.9819	0	256	17.5377	18.9707
Nbv5tr6306683	45.6105	974.657	0	0	Putative uncharacterized protein n=1 Tax=Vitis vinifera RepID=A5AKB0_VITVI (probable)	c3hc4 type ring-finger protein	AT4G03965	1084	0	1	0.187378	0	0	0	0	0	0	0	0	0	0.0468445	45	284	48.1993	41	223	34.7528	31	257	43.9713	51	333	55.7059	45.6573
Nbv5tr6412331	202.342	972.104	2.67608e-11	3.03062e-09	not determined by homology or low homology during annotation	late embryogenesis abundant protein 4-5	LEA4-5	448	0	0	0	2	2	0.833451	0	0	0	0	0	0	0.208363	618	618	253.783	457	457	172.327	611	611	252.946	324	324	131.145	202.55
Nbv5tr6227781	13.7749	961.58	5.76857e-08	9.66954e-07	B3 domain-containing transcription factor ABI3 (probable)	b3 domain-containing transcription factor abi3-like		2683	0	0	0	0	0	0	2	2	0.0296361	2	2	0.0277247	0.0143402	1193	1388	19.6975	884	996	13.1824	877	1036	14.9361	436	526	7.34106	13.7893
Nbv5tr6205423	64.6054	937.654	1.29375e-05	0.000155231	Embryonic protein DC-8 (probable)	embryonic protein dc-8-like	ECP63	1536	1	1	0.0266296	2	2	0.0488793	4	4	0.103534	4	4	0.0968561	0.0689746	3712	3763	93.2793	2175	2200	50.8614	3317	3367	84.791	1187	1221	29.7659	64.6744
Nbv5tr6264775	97.1585	933.6	0	0	GDSL esterase/lipase At1g74460 (probable)	At1g74460		893	0	0	0	1	1	0.209063	0	0	0	1	1	0.207658	0.10418	470	470	96.8273	535	535	101.208	512	512	106.337	417	417	84.678	97.2626
Nbv5tr6237977	66.7762	930.691	0	0	Peroxidase 72 (probable)	peroxidase 72-like	AT5G66390	1178	1	1	0.0347225	0	0	0	0	0	0	8	8	0.252582	0.0718262	1465	1721	55.626	2143	2543	76.658	1537	1861	61.1081	1946	2328	74	66.848
Nbv5tr6265464	35.4969	896.086	0	0	Predicted protein n=1 Tax=Populus trichocarpa RepID=B9H713_POPTR (probable)	protein exordium like 2	EXL2	1169	0	0	0	0	0	0	0	0	0	0	1	0.15863	0.0396575	56	215	33.8357	73	242	34.9716	59	254	40.2981	42	213	33.0408	35.5366
Nbv5tr6208028	7.46983	892.198	4.17163e-08	7.13921e-07	Tetraketide alpha-pyrone reductase 2 (probable)	tetraketide alpha-pyrone reductase 2-like	AT1G68540	1220	1	1	0.0335271	0	0	0	0	0	0	0	0	0	0.00838178	271	271	8.45769	305	305	8.87762	235	236	7.48256	166	166	5.09498	7.47821
Nbv5tr6378294	15.0657	880.925	8.88178e-15	1.42408e-12	ABC transporter G family member 1 (probable)	abc transporter g family member 1	AT2G39350	2726	0	0	0	0	1	0.0684861	0	0	0	0	0	0	0.0171215	2	204	13.7675	0	233	14.4392	0	216	14.6958	1	262	17.4286	15.0828
Nbv5tr6204571	1181.37	851.376	0	0	Anthocyanidin 3-O-glucosyltransferase (probable)	flavonoid 3-glucosyl transferase	UGT78D2	1552	104	106	2.79364	46	48	1.16101	26	27	0.691647	38	38	0.910647	1.38924	47548	48488	1189.56	51448	51991	1189.58	49174	50315	1254.02	44631	45505	1097.9	1182.76
Nbv5tr6215803	259.829	843.93	0	0	4-coumarate--CoA ligase 2 (probable)	4-coumarate-- ligase 2-like	4CL1	1964	10	10	0.208264	12	12	0.229364	29	29	0.587042	11	11	0.20831	0.308245	13166	13169	255.302	14238	14239	257.451	14324	14330	282.23	12878	12880	245.566	260.137
Nbv5tr6228973	489.675	838.612	0	0	Receptor-like protein kinase, putative n=1 Tax=Solanum demissum RepID=Q6L3Z5_SOLDE (probable)	rna-binding protein 12-like		723	4	4	0.226297	10	10	0.519216	13	14	0.769843	14	16	0.823076	0.584608	7215	8414	443.105	8934	9931	487.766	8089	9597	513.446	8562	9977	516.72	490.259
Nbv5tr6217884	76.6991	834.416	3.44169e-14	1.10262e-12	not determined by homology or low homology during annotation	PREDICTED: uncharacterized protein LOC101265954		432	0	0	0	0	0	0	4	4	0.368119	0	0	0	0.0920298	628	628	55.3501	808	808	66.4178	906	906	81.1227	1203	1203	104.274	76.7911
Nbv5tr6223619	30.3399	823.127	9.35645e-07	1.35225e-05	AWPM-19-like family protein n=2 Tax=Arabidopsis RepID=O23029_ARATH (probable)	late embryogenesis abundant protein group 9 partial	AT1G04560	781	1	1	0.0523727	0	0	0	0	0	0	2	2	0.0952439	0.0369042	776	776	37.8315	513	513	23.3251	871	871	43.1385	359	359	17.2122	30.3768
Nbv5tr6222894	209.401	790.013	0	0	Lipid transfer-like protein VAS (probable)	lipid transfer-like protein vas	AT5G13900	792	9	9	0.464808	2	2	0.0947962	10	10	0.501981	0	0	0	0.265396	4272	4272	205.375	4409	4409	197.684	4742	4742	231.598	4315	4315	204.009	209.667
Nbv5tr6403314	144.794	785.88	0	0	Putative uncharacterized protein n=1 Tax=Vitis vinifera RepID=A5AHM4_VITVI (probable)	---NA---		506	0	0	0	0	2	0.737917	0	0	0	0	0	0	0.184479	139	428	155.613	156	453	151.238	133	437	160.176	110	315	112.888	144.978
Nbv5tr6217812	428.406	776.552	0	0	Non-specific lipid-transfer protein-like protein At2g13820 (probable)	non-specific lipid transfer protein gpi-anchored 2-like isoform x2	AT3G22600	773	7	7	0.370403	13	13	0.631321	16	16	0.822911	8	8	0.384919	0.552388	8413	8413	414.394	8821	8821	405.224	9637	9637	482.237	8546	8546	413.978	428.958
Nbv5tr6209914	23.9421	767.013	0	0	not determined by homology or low homology during annotation	PREDICTED: uncharacterized protein LOC104244620		318	0	0	0	0	0	0	1	1	0.125022	0	0	0	0.0312554	178	179	21.4323	212	213	23.7853	222	223	27.1254	200	200	23.5503	23.9733
Nbv5tr6205048	31.3094	765.45	0	0	Transcription factor RAX2 (probable)	transcription factor rax2-like		1162	1	1	0.0352006	2	2	0.0646115	0	0	0	1	2	0.0640151	0.0409568	2	986	32.3082	0	893	27.2899	2	1061	35.3189	1	946	30.4845	31.3504
Nbv5tr6226302	509.234	760.673	7.12985e-13	2.038e-11	not determined by homology or low homology during annotation	protein le25-like		464	2	2	0.176306	27	27	2.1844	0	0	0	4	4	0.320627	0.670333	7611	7611	624.548	5780	5780	442.351	7496	7496	624.898	4310	4310	347.819	509.904
Nbv5tr6257284	136.309	758.046	0	0	Disease resistance response protein 206 (probable)	dirigent protein 25	AT1G07730	1079	0	2	0.376492	0	0	0	0	0	0	0	2	0.343723	0.180054	154	643	109.633	263	1151	180.206	186	789	135.619	180	717	120.499	136.489
Nbv5tr6263818	5618.45	754.679	0	0	Putative uncharacterized protein n=1 Tax=Vitis vinifera RepID=F6HI51_VITVI (probable)	unknown		877	2	24	5.55852	10	59	12.5597	8	29	6.62582	6	24	5.07471	7.4547	3292	25693	5389.73	3930	29351	5653.76	3502	28350	5995.41	3174	26429	5464.71	5625.9
Nbv5tr6222936	64.4862	751.693	1.58443e-05	0.000187001	Gamma-gliadin, putative n=1 Tax=Ricinus communis RepID=B9S9H9_RICCO (probable)	vegetative cell wall protein gp1-like	AT5G09520	437	0	0	0	2	4	0.343609	0	0	0	0	0	0	0.0859023	164	903	78.6772	106	253	20.5587	126	976	86.3905	170	848	72.6622	64.5721
Nbv5tr6221623	214.178	740.806	0	0	Protein CUP-SHAPED COTYLEDON 3 (probable)	cup-shaped cotyledon3	CUC3	1776	23	23	0.529714	4	4	0.084548	13	14	0.313399	11	11	0.230361	0.289505	10398	10399	222.942	10870	10872	217.382	11024	11027	240.166	8411	8413	177.379	214.467
Nbv5tr6237312	215.919	738.649	0	0	1-aminocyclopropane-1-carboxylate oxidase 5 (probable)	1-aminocyclopropane-1-carboxylate oxidase 5-like	AT1G77330	1311	5	20	0.623998	0	0	0	2	4	0.121302	4	15	0.425546	0.292712	2162	6686	194.181	2628	7403	200.522	2670	8159	240.731	2561	8032	229.411	216.211
Nbv5tr6247277	17.4658	737.338	0	0	GRAS family transcription factor n=1 Tax=Populus trichocarpa RepID=B9GRN9_POPTR (probable)	protein scarecrow-like		392	0	0	0	0	0	0	0	0	0	1	1	0.0948795	0.0237199	154	154	14.9581	178	178	16.1247	181	181	17.8604	220	220	21.0151	17.4896
Nbv5tr6267165	28.5543	732.09	0	0	Cytochrome P450 86A2 (similar to)	cytochrome family subfamily polypeptide 8	CYP86A8	1195	0	0	0	0	1	0.156228	0	0	0	0	0	0	0.0390571	33	160	24.6322	53	230	32.5143	32	181	28.0916	35	192	29.1353	28.5933
Nbv5tr6232053	1230.81	730.277	0	0	Uclacyanin-2 (probable)	blue copper	UCC3	940	24	58	2.52381	16	34	1.3578	15	22	0.93048	20	49	1.93877	1.68772	13973	30674	1242.47	13893	28441	1074.42	13985	31032	1276.97	15216	33542	1336.15	1232.5
Nbv5tr6289722	143.975	719.948	0	0	Disease resistance response protein 206 (probable)	disease resistance-responsive (dirigent-like protein) family protein	AT2G39430	1389	0	0	0	0	0	0	0	0	0	0	6	0.80103	0.200258	0	911	120.661	0	1239	150.69	0	1050	140.201	0	1265	165.148	144.175
Nbv5tr6420943	31.4812	716.735	0	0	Probable polygalacturonase (similar to)	polygalacturonase-like protein	AT3G61490	1054	0	0	0	0	0	0	0	0	0	0	1	0.175938	0.0439845	0	191	33.3384	0	189	30.2925	0	180	31.6736	0	179	30.7963	31.5252
Nbv5tr6243182	68.7758	715.19	4.62075e-13	1.34461e-11	Putative uncharacterized protein n=1 Tax=Vitis vinifera RepID=D7T306_VITVI (probable)	PREDICTED: uncharacterized protein LOC104226597	AT1G07985	691	0	0	0	2	2	0.108652	0	2	0.115071	2	3	0.161474	0.0962991	1027	1501	82.7075	846	1146	58.8929	986	1537	86.0387	598	883	47.8494	68.8721
Nbv5tr6222730	391.035	700.914	0	0	GDSL esterase/lipase At1g74460 (probable)	gdsl esterase lipase at1g74460	AT1G74460	1423	16	16	0.459908	27	27	0.712271	24	24	0.670531	15	15	0.392053	0.558691	14145	14145	378.478	15479	15479	386.273	15532	15532	422.202	14419	14419	379.424	391.594
Nbv5tr6410117	42.2047	675.053	0	0	Casparian strip membrane protein 1 (probable)	casparian strip membrane protein 5	AT5G15290	811	0	1	0.250453	0	0	0	0	0	0	0	0	0	0.0626133	10	183	41.5128	4	154	32.0785	19	220	50.3115	16	202	45.1665	42.2673
Nbv5tr6332501	31.827	673.565	0	0	Leucine-rich repeat receptor-like protein kinase PXL2 (probable)	leucine-rich repeat transmembrane protein kinase	AT4G28650	2939	0	0	0	0	0	0	0	0	0	1	3	0.189287	0.0473218	122	586	36.6817	122	626	35.9823	100	514	32.4361	61	363	22.3972	31.8743
Nbv5tr6217581	55.5233	673.328	0	0	not determined by homology or low homology during annotation	---NA---		368	2	2	0.222299	0	0	0	0	1	0.108035	0	0	0	0.0825836	510	510	52.7673	649	649	62.6258	511	511	53.7119	524	524	53.3184	55.6059
Nbv5tr6201592	96.0863	653.077	0	0	Putative uncharacterized protein n=1 Tax=Ricinus communis RepID=B9S8X6_RICCO (similar to)	PREDICTED: uncharacterized protein LOC104092105	AT1G09157	661	2	2	0.123761	0	0	0	4	4	0.240586	4	4	0.22507	0.147354	1720	1720	99.0762	1748	1748	93.9067	2043	2043	119.554	1278	1278	72.3975	96.2336
Nbv5tr6216294	5.54344	650.841	2.35325e-06	3.19701e-05	B3 domain-containing transcription factor ABI3 (probable)	b3 domain-containing transcription factor abi3-like		1090	0	0	0	0	0	0	0	0	0	1	1	0.0341218	0.00853045	122	186	6.49724	116	181	5.8967	88	172	6.10379	63	108	3.71015	5.55197
Nbv5tr6344001	43.0574	637.294	0	0	Glycogenin-2 (probable)	galactinol synthase 2	GolS2	1430	0	0	0	0	1	0.130555	0	1	0.140122	0	0	0	0.0676691	3	281	36.1511	5	358	42.2923	6	383	49.6739	1	350	44.3831	43.1251
Nbv5tr6202839	35.9835	636.91	0	0	Uncharacterized protein n=2 Tax=Glycine max RepID=I1JPD2_SOYBN (probable)	PREDICTED: uncharacterized protein LOC104112085	AT2G37530	683	0	0	0	2	2	0.109925	2	2	0.116418	0	0	0	0.0565858	707	707	39.4131	628	628	32.6509	698	698	39.5305	594	594	32.5656	36.0401
Nbv5tr6244774	207.279	622.131	0	0	Protein SCARECROW (probable)	scarecrow-like protein 21	SCL21	1596	11	11	0.281914	16	16	0.376334	15	15	0.373655	13	13	0.302948	0.333713	9077	9077	216.547	9222	9222	205.187	9198	9198	222.925	7919	7919	185.794	207.613
Nbv5tr6395257	21.0897	615.527	2.96891e-11	3.34788e-09	Isoflavone reductase homolog P3 (probable)	isoflavone reductase	AT1G75280	1360	0	0	0	0	1	0.137274	0	0	0	0	0	0	0.0343186	0	189	25.5667	0	111	13.7879	0	200	27.2745	0	134	17.867	21.124
Nbv5tr6232541	369.381	606.854	1.25148e-07	2.00988e-06	Germin-like protein subfamily 1 member 14 (probable)	germin-like protein 2-1	AT5G39110	1008	20	26	1.05504	2	2	0.0744827	4	7	0.276089	16	28	1.03313	0.609686	4353	7142	269.775	6595	10292	362.573	4247	6917	265.433	9385	15672	582.181	369.991
Nbv5tr6214711	60.1224	604.267	0	0	1-aminocyclopropane-1-carboxylate oxidase 5 (probable)	1-aminocyclopropane-1-carboxylate oxidase 5-like	AT1G77330	1330	1	2	0.0615084	0	6	0.16935	0	0	0	4	6	0.167787	0.0996614	1334	1926	55.1375	1529	2206	58.8994	1562	2230	64.8561	1530	2202	61.9954	60.2221
Nbv5tr6222646	143.986	603.695	0	0	Transcription factor RAX3 (probable)	transcription factor rax3-like	MYB84	1293	1	5	0.158171	7	11	0.31936	5	9	0.27673	5	7	0.201353	0.238904	9	5038	148.355	6	5301	145.585	0	4416	132.108	14	5209	150.852	144.225
Nbv5tr6289420	199.293	590.047	0	0	Axi 1 protein n=1 Tax=Nicotiana tabacum RepID=Q40474_TOBAC (probable)	---NA---		412	0	0	0	0	1	0.453138	0	0	0	0	2	0.900187	0.338331	0	469	209.424	0	442	181.234	0	469	211.126	0	447	196.742	199.631
Nbv5tr6235315	741.045	579.335	0	0	Peroxidase 72 (probable)	peroxidase 72-like	AT5G66390	1371	79	92	2.74477	16	18	0.492857	18	23	0.666965	39	45	1.22077	1.28134	15636	21389	594.012	21300	27727	718.162	19209	26711	753.617	24055	33081	903.515	742.326
Nbv5tr6215340	31.6483	578.93	0	0	Transposon Ty3-I Gag-Pol polyprotein (probable)	dna rna polymerases superfamily protein		1452	0	0	0	0	0	0	3	8	0.219046	0	0	0	0.0547615	1068	1277	33.4863	1052	1240	30.3258	1136	1362	36.2834	851	1036	26.717	31.7031
Nbv5tr6231622	153.247	561.333	0	0	Putative uncharacterized protein n=1 Tax=Vitis vinifera RepID=A5AEK3_VITVI (probable)	PREDICTED: uncharacterized protein LOC104109315	AT1G71910	851	6	6	0.288388	2	2	0.088224	6	6	0.280307	10	10	0.437048	0.273492	3542	3542	158.475	3546	3546	147.967	3653	3653	166.042	3218	3218	141.596	153.52
Nbv5tr6217345	20.8467	554.778	0	0	Transcription factor bHLH89 (probable)	transcription factor bhlh91-like	AT1G06170	1049	1	1	0.0389925	1	1	0.0357858	2	2	0.0757996	0	0	0	0.0376445	666	666	24.1736	581	581	19.6679	547	547	20.1702	547	547	19.5257	20.8843
Nbv5tr6216343	25.9341	543.49	0	0	not determined by homology or low homology during annotation	---NA---		389	0	0	0	0	0	0	0	0	0	2	2	0.191222	0.0478056	257	257	25.1551	275	275	25.1038	289	289	28.7373	259	259	24.9313	25.9819
Nbv5tr6234491	370.957	533.754	0	0	Anthocyanidin 3-O-glucosyltransferase (probable)	flavonoid 3-glucosyl transferase	UGT78D2	1494	32	32	0.876104	22	22	0.552787	32	36	0.957997	16	16	0.398316	0.696301	14149	14371	366.251	15346	15526	369.033	15847	16205	419.562	12976	13237	331.767	371.653
Nbv5tr6295364	262.007	529.37	0	0	E3 ubiquitin-protein ligase RGLG2 (probable)	e3 ubiquitin-protein ligase rglg2	RGLG2	1626	1	7	0.87443	0	0	0	2	9	1.10908	0	0	0	0.495878	1448	2339	264.644	1568	2523	262.126	1470	2493	284.359	1274	2142	238.883	262.503
Nbv5tr6202931	27.724	521.717	0	0	Pectinesterase QRT1 (similar to)	pectinesterase qrt1	QRT1	1096	0	0	0	0	0	0	4	4	0.145098	2	2	0.06787	0.053242	847	847	29.4249	975	975	31.5901	825	825	29.1166	614	614	20.9774	27.7773
Nbv5tr6220770	1377.49	509.194	0	0	Peroxidase 3 (probable)	peroxidase 3-like	RCI3	1567	51	93	2.42756	34	79	1.89254	94	171	4.3385	53	92	2.18362	2.71055	26848	54229	1317.66	29174	57821	1310.31	29675	60554	1494.76	28534	58506	1398.06	1380.2
Nbv5tr6199249	15.5599	508.774	2.66454e-15	9.29565e-14	Xylem serine proteinase 1 (probable)	xylem serine proteinase 1	AT5G03620	1850	0	0	0	3	3	0.0608745	1	1	0.0214902	2	2	0.0402084	0.0306433	868	868	17.8645	893	893	17.141	805	805	16.8315	520	520	10.5251	15.5905
Nbv5tr6203068	66.4685	501.118	0	0	Putative uncharacterized protein n=1 Tax=Vitis vinifera RepID=F6H5R5_VITVI (probable)	PREDICTED: uncharacterized protein LOC100242238		777	0	0	0	4	4	0.193252	1	1	0.0511672	6	6	0.287203	0.132906	1245	1245	61.0085	1353	1353	61.8349	1605	1605	79.9009	1321	1321	63.6613	66.6014
Nbv5tr6208372	17.7455	486.629	0	0	Uncharacterized mitochondrial protein AtMg00810 (probable)	copia protein isoform x1		816	0	0	0	0	0	0	3	3	0.146165	0	0	0	0.0365413	431	431	20.1108	389	389	16.9284	420	420	19.9093	309	309	14.1795	17.782
Nbv5tr6217586	5.86993	485.206	2.39851e-05	0.000272993	Embryogenic cell protein 40 (probable)	late embryogenesis abundant	AT4G39130	767	0	0	0	0	0	0	0	0	0	1	1	0.0484912	0.0121228	145	145	7.19805	119	119	5.50945	171	171	8.6238	45	45	2.1969	5.88205
Nbv5tr6232718	34.2904	482.863	0	0	Glycerol-3-phosphate acyltransferase 5 (probable)	glycerol-3-phosphate acyltransferase 5-like	GPAT5	1797	2	4	0.0910475	1	1	0.02089	3	5	0.11062	3	3	0.0620914	0.0711623	778	1427	30.2356	1069	1780	35.1746	974	1698	36.55	996	1703	35.4863	34.3616
Nbv5tr6245130	41.2973	472.055	0	0	Putative uncharacterized protein n=1 Tax=Ricinus communis RepID=B9S4U1_RICCO (probable)	PREDICTED: uncharacterized protein LOC104089285 isoform X1	AT2G30630	1883	2	7	0.152056	2	6	0.119615	0	0	0	2	4	0.0790074	0.0876697	880	2090	42.2609	1157	2613	49.2772	859	2070	42.5224	598	1583	31.4793	41.3849
Nbv5tr6220642	6.15077	461.145	6.75077e-07	9.96473e-06	Predicted protein n=1 Tax=Populus trichocarpa RepID=B9GUJ3_POPTR (probable)	PREDICTED: uncharacterized protein LOC104235421	AT1G22110	765	1	1	0.0534681	0	0	0	0	0	0	0	0	0	0.013367	127	127	6.32098	136	136	6.31298	140	140	7.07888	101	101	4.94372	6.16414
Nbv5tr6228464	49.2802	455.797	0	0	Putative DNA-binding protein ESCAROLA (probable)	dna-binding protein escarola	AHL22	1547	5	5	0.132201	5	5	0.121329	7	7	0.179895	0	0	0	0.108357	2171	2171	53.4333	2090	2090	47.9747	2217	2217	55.4336	1682	1682	40.7127	49.3886
Nbv5tr6214002	35.358	448.73	0	0	Myricetin O-methyltransferase (probable)	trans-resveratrol di-o-methyltransferase-like	AT4G35160	1131	4	4	0.144662	0	0	0	2	3	0.105456	2	2	0.0657697	0.0789718	84	938	31.5779	172	1203	37.7711	95	932	31.8751	138	1224	40.524	35.437
Nbv5tr6256067	752.026	447.032	0	0	Probable pectate lyase 8 (probable)	pectate lyase 8	AT3G07010	1836	0	0	0	0	17	1.72864	0	33	3.60149	0	14	1.41402	1.68604	118	7327	734.184	110	7698	708.304	148	7898	797.829	112	7842	774.533	753.712
Nbv5tr6223655	30.3874	441.913	0	0	Putative uncharacterized protein n=1 Tax=Vitis vinifera RepID=D7T919_VITVI (probable)	PREDICTED: uncharacterized protein LOC104218269 isoform X2		406	0	0	0	1	1	0.0924613	0	0	0	2	2	0.183216	0.0689192	348	348	32.6359	366	366	32.0119	362	362	34.489	246	246	22.6884	30.4563
Nbv5tr6231050	263.383	439.333	0	0	Serine/threonine-protein kinase At5g01020 (probable)	serine threonine-protein kinase at5g01020	AT1G61590	1345	25	25	0.760281	27	27	0.753577	17	17	0.502503	14	14	0.387136	0.600874	8461	8461	239.52	9680	9681	255.596	9854	9854	283.392	9965	9965	277.427	263.984
Nbv5tr6416588	68.585	437.756	0	0	not determined by homology or low homology during annotation	---NA---		319	0	0	0	0	0	0	1	1	0.628132	0	0	0	0.157033	130	130	74.9729	111	111	58.7823	150	150	87.2099	95	95	54.0031	68.742
Nbv5tr6370143	2255.39	425.323	0	0	Non-specific lipid-transfer protein-like protein At2g13820 (probable)	protease inhibitor seed storage lipid transfer protein family protein	AT3G22600	906	0	0	0	6	56	11.5395	2	31	6.85607	0	14	2.8655	5.31527	848	10690	2170.71	940	11036	2057.77	901	13197	2701.54	780	10556	2112.79	2260.7
Nbv5tr6214993	231.897	422.238	0	0	Glutathione S-transferase PARB (probable)	glutathione s-transferase		845	6	6	0.290436	13	13	0.577528	19	19	0.893942	10	10	0.440151	0.550514	4408	4408	198.622	5540	5540	232.814	5183	5183	237.259	5892	5892	261.096	232.448
Nbv5tr6209482	38.0097	416.742	0	0	Transcription factor bHLH18 (probable)	transcription factor bhlh18-like		307	0	0	0	2	2	0.244556	0	0	0	1	1	0.121149	0.0914262	305	305	37.8272	273	273	31.5777	348	348	43.8469	321	321	39.1526	38.1011
Nbv5tr6222647	76.9039	411.876	5.33347e-09	1.02012e-07	Transcription factor RAX3 (probable)	transcription factor rax3-like	MYB84	1295	2	6	0.189512	6	6	0.173927	4	6	0.184202	7	7	0.201042	0.187171	10	2960	87.0291	3	2238	61.3687	8	3614	107.948	5	1799	52.0182	77.0911
Nbv5tr6231653	27.4167	409.968	0	0	Laccase-4 (similar to)	laccase-4-like	IRX12	1293	0	0	0	2	5	0.145164	2	4	0.122991	0	0	0	0.0670387	568	954	28.0926	597	971	26.6672	495	825	24.6805	671	1053	30.4947	27.4837
Nbv5tr6244413	14.9463	402.755	1.15463e-14	3.83366e-13	PTI1-like tyrosine-protein kinase At3g15890 (probable)	pti1-like tyrosine-protein kinase at3g15890	AT3G15890	802	2	2	0.102003	1	1	0.0468071	0	0	0	0	0	0	0.0372025	381	381	18.0881	315	315	13.9474	319	319	15.3856	268	268	12.5128	14.9835
Nbv5tr6201454	70.7506	402.369	0	0	not determined by homology or low homology during annotation	ribonuclease h protein at1g65750		328	2	2	0.249409	2	2	0.228898	0	0	0	2	2	0.226785	0.176273	692	692	80.3294	718	718	77.7333	654	654	77.1262	425	425	48.5187	70.9269
Nbv5tr6267676	34.355	397.745	0	0	Peroxidase 64 (probable)	peroxidase	AT5G42180	539	0	0	0	0	1	0.346369	0	0	0	0	0	0	0.0865923	6	98	33.4494	8	121	37.9237	2	103	35.4416	4	92	30.9517	34.4416
Nbv5tr6254072	34.7345	397.736	0	0	Peroxidase 55 (probable)	peroxidase 55	AT5G14130	580	0	1	0.350203	0	0	0	0	0	0	0	0	0	0.0875507	0	87	27.5958	0	145	42.2332	0	95	30.3781	0	125	39.0812	34.8221
Nbv5tr6214371	12.8015	395.168	6.86513e-11	1.61705e-09	Transmembrane protein 205 (probable)	PREDICTED: uncharacterized protein LOC104217042	AT1G72100	1190	0	0	0	2	2	0.0630913	2	2	0.0668183	0	0	0	0.0324774	497	497	15.902	390	390	11.6379	492	492	15.9925	248	248	7.80367	12.834
Nbv5tr6344094	3197.69	394.018	0	0	Putative uncharacterized protein n=1 Tax=Vitis vinifera RepID=F6HI51_VITVI (probable)	unknown		830	0	25	6.118	4	26	5.84822	4	51	12.3121	8	37	8.26654	8.13622	1416	14738	3266.72	1444	13559	2759.71	1612	17477	3905.3	1318	13235	2891.56	3205.82
Nbv5tr6207983	8.14256	391.176	1.13939e-08	2.09532e-07	Uncharacterized protein n=1 Tax=Glycine max RepID=I1MWZ6_SOYBN (probable)	beta- -n-acetylglucosaminyltransferase family	AT4G32105	490	1	1	0.0834757	0	0	0	0	0	0	0	0	0	0.0208689	89	91	7.07111	116	116	8.40657	114	114	8.99926	107	107	8.17677	8.16343
Nbv5tr6293928	229.701	380.009	0	0	Probable pectate lyase 10 (probable)	probable pectate lyase 15	AT4G13710	1993	0	0	0	4	13	1.21777	4	12	1.20647	0	0	0	0.606058	273	2335	215.542	262	2642	223.944	290	2883	268.289	260	2346	213.455	230.307
Nbv5tr6235739	9.49047	370.376	6.89574e-10	1.45564e-08	Peroxidase 3 (probable)	peroxidase 3-like	RCI3	1114	0	0	0	1	1	0.0336978	1	1	0.0356884	1	1	0.0333867	0.0256932	206	206	7.04084	330	331	10.5511	303	305	10.5904	294	294	9.88226	9.51616
Nbv5tr6232602	73.1773	369.603	0	0	Glycogenin-2 (probable)	galactinol synthase	GolS1	1352	2	2	0.0605075	5	5	0.138829	9	9	0.264654	12	12	0.330113	0.198526	1833	2283	64.2942	2248	2647	69.5239	2392	2958	84.629	2203	2710	75.0562	73.3758
Nbv5tr6390002	109.053	365.983	0	0	Probable polygalacturonase (probable)	polygalacturonase-like protein	AT3G61490	1647	1	3	0.369977	1	1	0.113353	2	4	0.48664	2	2	0.225183	0.298789	461	863	96.3982	642	1168	119.802	583	1015	114.298	546	971	106.908	109.352
Nbv5tr6346223	1645.31	365.759	0	0	Probable pectate lyase 8 (probable)	probable pectate lyase 15	AT4G13710	2186	0	46	4.2742	0	77	6.5761	0	47	4.30813	0	34	2.88422	4.51067	6	19673	1655.66	4	19422	1500.92	0	21438	1818.86	0	19575	1623.82	1649.82
Nbv5tr6222231	5.34158	365.611	3.4539e-06	4.56047e-05	Nucleobase-ascorbate transporter 4 (probable)	nucleobase-ascorbate transporter 4-like		698	1	1	0.0586004	0	0	0	0	0	0	0	0	0	0.0146501	22	42	2.29106	49	125	6.35933	46	125	6.92712	37	109	5.84743	5.35623
Nbv5tr6219418	17.4458	365.235	0	0	Predicted protein n=1 Tax=Populus trichocarpa RepID=B9N6K1_POPTR (probable)	protein upstream of flc isoform x1	AT1G05577	1417	3	3	0.0865979	0	0	0	0	0	0	4	4	0.10499	0.047897	566	566	15.2086	654	654	16.3895	765	765	20.8828	662	662	17.4937	17.4936
Nbv5tr6263606	41.0669	360.319	4.55622e-06	0.000253562	Oleosin 21.2 kDa (probable)	oleosin 5	AT3G01570	814	0	0	0	1	1	0.229353	0	0	0	1	1	0.227811	0.114291	275	280	63.2827	143	152	31.5452	197	209	47.6197	93	100	22.2772	41.1812
Nbv5tr6216797	42.894	359.007	1.22125e-14	4.0506e-13	Transcription factor MYB39 (probable)	transcription factor myb39-like		1134	3	3	0.108209	4	4	0.132414	4	4	0.140236	3	3	0.0983935	0.119813	896	896	30.0841	1388	1388	43.4643	1188	1188	40.523	1756	1756	57.9836	43.0138
Nbv5tr6216417	5.89959	358.772	1.26504e-06	1.79498e-05	ZF-HD homeobox protein At4g24660 (probable)	zinc-finger homeodomain protein 2-like	HB22	1184	1	1	0.0345465	0	0	0	0	0	0	1	1	0.0314128	0.0164898	179	179	5.7563	163	163	4.88869	202	202	6.59929	203	203	6.42005	5.91608
Nbv5tr6202957	54.6367	353.522	0	0	Protein TOO MANY MOUTHS (probable)	protein too many mouths-like	RLP29	1589	2	2	0.0514828	16	16	0.377992	2	2	0.0500401	6	6	0.140438	0.154988	2333	2333	55.9028	2486	2486	55.5564	2352	2352	57.2547	2141	2141	50.453	54.7917
Nbv5tr6205672	27.0898	352.149	0	0	O-acyltransferase WSD1 (probable)	o-acyltransferase wsd1-like	AT3G49210	1795	6	6	0.136723	2	2	0.0418265	4	4	0.0885947	2	2	0.0414404	0.0771463	1291	1298	27.5329	1262	1275	25.2233	1422	1431	30.8371	1198	1202	25.0746	27.167
Nbv5tr6208418	70.2177	342.048	0	0	Retrovirus-related Pol polyprotein from transposon TNT 1-94 (probable)	gag-pol identical		561	1	1	0.072911	5	5	0.334575	4	4	0.283472	2	2	0.132594	0.205888	1083	1083	73.5035	1132	1132	71.654	1048	1048	72.2597	963	963	64.2773	70.4236
Nbv5tr6203661	5.6196	334.955	2.25841e-06	3.08161e-05	Omega-hydroxypalmitate O-feruloyl transferase (probable)	shikimate o-hydroxycinnamoyltransferase-like	AT1G32910	1789	1	1	0.0228637	0	0	0	2	2	0.0444459	0	0	0	0.0168274	171	171	3.63939	341	341	6.76863	209	209	4.51891	364	364	7.61877	5.63642
Nbv5tr6223364	26.4908	334.739	0	0	Peroxidase 3 (probable)	peroxidase 3-like	RCI3	1263	0	3	0.097157	0	0	0	4	7	0.220347	0	0	0	0.079376	186	726	21.8865	303	805	22.6334	235	1126	34.4852	210	920	27.2759	26.5702
Nbv5tr6292075	21.8016	334.05	0	0	Agmatine coumaroyltransferase-2 (probable)	anthranilate n-hydroxycinnamoyl benzoyltransferase-like protein	AT5G57840	713	0	0	0	1	1	0.261842	0	0	0	0	0	0	0.0654604	56	61	15.7395	77	88	20.8501	86	90	23.4109	102	108	27.4676	21.867
Nbv5tr6227836	702.684	332.063	0	0	Receptor-like protein kinase, putative n=1 Tax=Solanum demissum RepID=Q6L3Z5_SOLDE (probable)	rna-binding protein 12-like		628	22	22	1.43291	66	69	4.12454	22	22	1.39276	26	26	1.53983	2.12251	11760	11926	723.065	13297	13482	762.345	11553	11778	725.454	10020	10203	608.362	704.806
Nbv5tr6238064	19.6754	331.661	0	0	Casparian strip membrane protein 1 (probable)	casparian strip membrane protein 2-like	AT2G36100	840	1	1	0.0486942	0	0	0	4	4	0.189319	0	0	0	0.0595032	429	429	19.4456	549	549	23.2086	454	454	20.9062	345	345	15.3792	19.7349
Nbv5tr6200805	519.003	330.995	0	0	Uclacyanin-2 (probable)	blue copper	UCC3	835	10	39	1.91044	18	41	1.84325	9	14	0.666583	14	42	1.87077	1.57276	4107	10576	482.256	4225	9810	417.195	4166	10902	505.03	5921	15115	677.822	520.576
Nbv5tr6203869	11.2264	330.137	3.06217e-05	0.000340897	SNF1-related protein kinase regulatory subunit gamma-like PV42a (probable)	snf1-related protein kinase regulatory subunit gamma-like pv42a	AT1G15330	1457	0	0	0	0	0	0	2	5	0.136434	0	0	0	0.0341085	208	635	16.5942	151	432	10.5288	140	522	13.8583	52	158	4.06061	11.2605
Nbv5tr6217710	160.006	329.617	0	0	Rhamnogalacturonate lyase (probable)	rhamnogalacturonate lyase b-like	AT1G09910	2290	32	41	0.732326	20	26	0.42621	16	23	0.399305	13	24	0.389793	0.486909	5009	8786	146.082	5745	9895	153.439	5980	10212	172.494	6030	10394	169.958	160.493
Nbv5tr6245524	20.9884	326.797	0	0	Predicted protein n=1 Tax=Populus trichocarpa RepID=B9H244_POPTR (similar to)	PREDICTED: uncharacterized protein LOC104120968	AT1G11170	1299	0	0	0	0	0	0	0	0	0	4	9	0.257687	0.0644216	0	684	20.0488	16	824	22.5255	0	861	25.6385	4	555	15.9984	21.0528
Nbv5tr6313931	11.7484	326.761	7.93521e-12	9.63007e-10	ABC transporter G family member 1 (probable)	abc transporter g family member 1	AT2G39350	2778	0	0	0	0	0	0	0	2	0.144258	0	0	0	0.0360644	0	151	9.99992	0	215	13.0744	0	160	10.682	0	205	13.3816	11.7845
Nbv5tr6392416	45.1804	325.529	5.3535e-13	7.28154e-11	Nam-like protein 15 (Fragment) n=1 Tax=Petunia x hybrida RepID=Q8LKN9_PETHY (probable)	---NA---		666	0	0	0	0	0	0	0	0	0	0	2	0.556872	0.139218	0	167	46.1311	0	152	38.5553	0	121	33.6958	0	231	62.8961	45.3196
Nbv5tr6217568	16.9897	322.36	2.22045e-16	8.31091e-15	not determined by homology or low homology during annotation	---NA---		376	0	0	0	0	0	0	2	2	0.211473	0	0	0	0.0528682	176	176	17.8224	210	210	19.833	164	164	16.8715	137	137	13.6435	17.0426
Nbv5tr6215719	31.4259	321.702	7.6904e-06	9.5972e-05	Embryonic protein DC-8 (probable)	seed biotin-containing protein sbp65-like isoform x1		2090	3	3	0.0587126	4	4	0.0718455	10	10	0.190224	4	4	0.0711823	0.0979912	2572	2572	46.8562	1560	1560	26.5054	2071	2071	38.3294	804	804	14.4047	31.5239
Nbv5tr6312482	9.26714	318.487	1.22846e-09	1.15415e-07	Probable polygalacturonase (probable)	polygalacturonase-like protein	AT3G61490	1599	0	0	0	0	1	0.116756	0	0	0	0	0	0	0.029189	0	63	7.24843	0	109	11.5157	0	63	7.30731	0	98	11.1138	9.29633
Nbv5tr6360392	76.8891	318.437	0	0	Tabersonine 16-O-methyltransferase (probable)	o-methyltransferase-like protein	AT4G35160	1207	1	3	0.504849	1	3	0.464026	0	0	0	0	0	0	0.242219	206	483	73.6193	289	644	90.1349	209	510	78.3661	192	442	66.405	77.1313
Nbv5tr6234256	537.902	312.872	0	0	Germin-like protein subfamily 1 member 18 (probable)	germin-like protein subfamily 1 member 20	GER2	1030	62	108	4.28887	12	12	0.437351	9	17	0.656182	22	42	1.5166	1.72475	5452	10963	405.261	8944	16825	580.062	5827	12292	461.618	9602	19573	711.564	539.626
Nbv5tr6214654	8.79192	310.867	2.87822e-09	5.66076e-08	Transcription factor MYB39 (probable)	transcription factor myb39-like	MYB93	1320	0	0	0	0	3	0.0853166	0	0	0	0	1	0.0281763	0.0283732	0	209	6.02858	0	335	9.01213	0	379	11.1061	0	322	9.13431	8.82029
Nbv5tr6215111	10.3948	310.123	1.14084e-10	2.63366e-09	Poly [ADP-ribose] polymerase 3 (probable)	poly		2863	0	0	0	1	1	0.0131119	5	5	0.0694322	4	4	0.0519633	0.0336269	794	794	10.5595	803	803	9.95981	894	894	12.0785	697	697	9.11602	10.4285
Nbv5tr6333027	754.882	308.633	0	0	Ankyrin repeat domain-containing protein 29 (probable)	uncharacterized protein	AT5G14230	1025	4	8	1.58531	3	18	3.27851	1	17	3.32328	2	9	1.62824	2.45383	2	4165	747.554	2	4499	741.492	4	4324	782.397	0	4284	757.899	757.336
Nbv5tr6231036	26.4783	307.568	0	0	not determined by homology or low homology during annotation	formin-like protein 20		1573	2	4	0.104013	4	8	0.190918	2	2	0.0505491	0	0	0	0.0863701	798	1107	26.7955	807	1122	25.3292	862	1214	29.853	719	1020	24.2809	26.5646
Nbv5tr6220939	70.6652	307.273	0	0	Transcription factor bHLH120 (probable)	transcription factor bhlh36-like	AT5G51790	940	4	6	0.261084	2	4	0.159742	8	10	0.422946	2	2	0.0791335	0.230726	1463	1750	70.8847	1481	1824	68.9055	1567	1991	81.9297	1260	1553	61.8639	70.8959
Nbv5tr6207996	22.1823	306.756	0	0	Predicted protein n=1 Tax=Populus trichocarpa RepID=B9HH37_POPTR (probable)	hypothetical protein JCGZ_20868		548	0	0	0	0	0	0	4	4	0.290196	0	0	0	0.0725491	260	260	18.0649	398	398	25.7905	302	302	21.3169	349	349	23.8473	22.2549
Nbv5tr6225646	77.5302	305.144	0	0	RNA-binding protein 38 (probable)	rna recognition motif-containing family protein		950	3	3	0.129168	6	6	0.23709	10	10	0.418494	6	6	0.234902	0.254913	2086	2086	83.6052	2110	2110	78.8707	1930	1930	78.5835	1778	1778	70.0813	77.7852
Nbv5tr6313366	17.8516	296.147	0	0	Pleiotropic drug resistance protein 1 (probable)	abc transporter g family member 40	PDR12	4630	0	0	0	0	6	0.241935	0	0	0	0	0	0	0.0604837	188	450	17.8806	218	567	20.6879	194	466	18.6668	164	368	14.4129	17.9121
Nbv5tr6223306	896.942	295.693	0	0	Predicted protein n=1 Tax=Populus trichocarpa RepID=B9NF94_POPTR (probable)	rna-binding protein 12-like		916	27	27	1.20566	116	116	4.75388	88	88	3.81944	59	59	2.3956	3.04365	21565	21580	897.012	22267	22291	864.153	21252	21272	898.278	22984	23007	940.499	899.986
Nbv5tr6237939	243.94	294.546	0	0	Predicted protein n=1 Tax=Populus trichocarpa RepID=B9GUA0_POPTR (probable)	crib domain-containing protein ric4-like	RIC4	710	18	18	1.03698	19	19	1.00457	7	7	0.391969	17	17	0.890531	0.831013	4845	4845	259.823	4936	4936	246.873	4909	4909	267.444	3886	3886	204.946	244.771
Nbv5tr6231673	372.251	291.378	0	0	Blue copper protein (probable)	blue copper	AT1G72230	955	23	23	0.985101	29	29	1.13994	45	45	1.87336	29	29	1.12941	1.28195	9037	9037	360.299	9917	9917	368.751	9807	9807	397.22	9382	9382	367.863	373.533
Nbv5tr6202606	7.27005	290.055	6.73347e-08	1.11742e-06	BTB/POZ domain-containing protein At5g03250 (probable)	btb poz domain-containing protein at5g03250-like	AT5G03250	1966	3	3	0.0624157	2	2	0.0381885	0	0	0	0	0	0	0.0251511	516	516	9.99329	436	436	7.87517	392	392	7.71259	189	189	3.59975	7.2952
Nbv5tr6370137	28.9559	289.729	0	0	Predicted protein n=1 Tax=Populus trichocarpa RepID=B9HIR7_POPTR (probable)	glycine-rich protein	AT5G49350	999	0	0	0	0	0	0	2	2	0.401149	0	0	0	0.100287	2	186	34.253	2	150	25.3653	0	169	31.3752	0	139	25.231	29.0561
Nbv5tr6207917	43.5971	288.57	0	0	CASP-like protein RCOM_0936380 (probable)	casp-like protein 1c1	AT4G03540	895	4	4	0.182807	6	6	0.25166	2	2	0.0888422	2	2	0.0831123	0.151605	1022	1022	43.4781	1042	1042	41.3429	1100	1100	47.5409	1019	1019	42.6329	43.7487
Nbv5tr6201676	17.1936	284.913	2.22045e-16	8.31091e-15	Omega-hydroxypalmitate O-feruloyl transferase (probable)	omega-hydroxypalmitate o-feruloyl transferase	AT1G03390	1733	2	2	0.047205	2	2	0.0433229	1	1	0.0229411	6	6	0.128769	0.0605595	768	768	16.8735	846	846	17.3352	756	756	16.8741	830	830	17.9338	17.2542
Nbv5tr6239677	5.21577	281.473	4.30002e-05	0.00046438	Late embryogenesis abundant protein D-29 (probable)	late embryogenesis abundant protein d-29	AT3G17520	500	0	0	0	0	0	0	0	0	0	1	1	0.0743855	0.0185964	105	105	7.99579	58	58	4.11922	85	85	6.57577	30	30	2.2467	5.23437
Nbv5tr6220112	38.8437	280.676	0	0	Peroxidase 64 (probable)	peroxidase 64-like	AT5G42180	2067	1	3	0.0593659	6	10	0.181612	6	7	0.134639	5	10	0.179936	0.138888	1028	2101	38.7015	1215	2464	42.3308	971	1952	36.5289	979	2118	38.3689	38.9826
Nbv5tr6217608	424.052	277.47	0	0	Predicted protein n=1 Tax=Populus trichocarpa RepID=B9HUV9_POPTR (probable)	PREDICTED: uncharacterized protein LOC104111134	AT3G52790	615	18	29	1.92876	10	19	1.15975	14	20	1.29291	20	29	1.7538	1.53381	5457	6305	390.348	6125	7020	405.339	6125	7210	453.48	6296	7443	453.176	425.586
Nbv5tr6235488	52.9644	274.967	0	0	not determined by homology or low homology during annotation	uncharacterized loc101244159		912	6	6	0.269099	2	2	0.082323	5	5	0.217965	5	5	0.203908	0.193324	1221	1221	50.9757	1321	1321	51.4357	1196	1196	50.7264	1449	1449	59.4932	53.1578
Nbv5tr6332500	21.2114	269.943	0	0	Leucine-rich repeat receptor-like protein kinase PXL2 (probable)	leucine-rich repeat transmembrane protein kinase	AT4G28650	2939	0	0	0	0	0	0	0	0	0	1	5	0.315479	0.0788697	45	325	20.344	73	388	22.3021	49	310	19.5626	60	372	22.9525	21.2903
Nbv5tr6202513	6.88032	269.607	1.64293e-07	2.60578e-06	not determined by homology or low homology during annotation	protein trichome birefringence-like 42	TBL3	363	0	0	0	0	0	0	0	0	0	1	1	0.102459	0.0256148	66	66	6.92277	69	69	6.74993	68	68	7.24603	65	65	6.70503	6.90594
Nbv5tr6231543	5.67863	268.031	1.93153e-06	2.66626e-05	Probable WRKY transcription factor 4 (probable)	probable wrky transcription factor 4 isoform x1	WRKY4	1883	1	1	0.0217223	0	0	0	1	3	0.0633408	0	0	0	0.0212658	180	339	6.85475	168	279	5.26151	161	310	6.36809	124	217	4.31522	5.69989
Nbv5tr6223409	8.96351	267.828	2.2239e-09	4.42099e-08	Oligopeptide transporter 2 (probable)	oligopeptide transporter 2-like		1190	3	3	0.103117	0	0	0	0	0	0	1	1	0.0312544	0.0335929	232	258	8.25496	299	326	9.72808	244	279	9.06891	245	284	8.93646	8.9971
Nbv5tr6427955	101.784	265.751	0	0	not determined by homology or low homology during annotation	---NA---		382	0	0	0	1	1	0.488725	1	2	1.04908	0	0	0	0.384451	199	201	96.802	222	224	99.0601	187	189	91.7622	253	255	121.049	102.168
Nbv5tr6216437	72.323	263.527	0	0	IST1-like protein (probable)	regulator of vps4 activity in the mvb pathway	AT2G14830	2281	16	16	0.286913	17	17	0.279776	12	12	0.209155	20	20	0.326109	0.275488	3935	3935	65.6843	4641	4641	72.2509	4792	4792	81.2623	4337	4337	71.1964	72.5985
Nbv5tr6224073	92.2581	261.393	0	0	not determined by homology or low homology during annotation	proteoglycan 4-like		351	2	2	0.233066	4	4	0.427798	2	2	0.226535	5	5	0.529811	0.354303	661	747	81.0319	772	894	90.4455	752	882	97.1984	827	954	101.774	92.6124
Nbv5tr6418723	18.4404	259.742	0	0	Transcription factor bHLH66 (probable)	bhlh protein ljrhl1-like 1	LRL1	1425	0	2	0.285077	0	0	0	0	0	0	0	0	0	0.0712693	13	99	12.7812	13	190	22.5244	6	151	19.6529	6	150	19.0881	18.5117
Nbv5tr6252388	64.9626	252.806	0	0	Transcription factor HEC1 (probable)	transcription factor hec2	HEC2	391	0	1	0.519482	0	0	0	0	1	0.512466	0	0	0	0.257987	34	147	69.1659	36	157	67.8324	42	137	64.9844	32	127	58.8997	65.2206
Nbv5tr6203654	41.9613	248.376	0	0	Probable WRKY transcription factor 56 (probable)	probable wrky transcription factor 24		985	4	4	0.166104	2	2	0.0762219	8	8	0.322899	3	3	0.113277	0.169625	1080	1081	41.7861	1272	1273	45.8933	1047	1049	41.1943	1043	1043	39.6499	42.1309
Nbv5tr6231460	143.631	246.933	0	0	Putative uncharacterized protein n=2 Tax=Vitis vinifera RepID=A5APC4_VITVI (probable)	PREDICTED: uncharacterized protein LOC104109549	AT5G61340	1626	25	31	0.779825	21	30	0.692607	7	11	0.268958	14	26	0.594718	0.584027	3933	5927	138.79	4049	6087	132.935	4137	6306	150.014	4229	6736	155.123	144.215
Nbv5tr6206590	188.8	244.356	0	0	not determined by homology or low homology during annotation	cornifin alpha-like		653	3	9	0.563749	15	26	1.49467	1	5	0.304417	5	13	0.740438	0.775819	1639	2873	167.519	2225	3749	203.873	1753	3221	190.799	1878	3420	196.113	189.576
Nbv5tr6217020	21.8899	244.253	0	0	ABC transporter G family member 11 (probable)	abc transporter g family member 11-like	WBC11	2388	6	8	0.137029	4	4	0.0628799	2	4	0.0665944	6	6	0.0934491	0.0899881	938	1103	17.5867	1251	1508	22.4245	1113	1311	21.2357	1463	1701	26.6725	21.9799
Nbv5tr6391396	6.55756	244.093	3.26098e-07	2.17683e-05	4-coumarate--CoA ligase 2 (probable)	4-coumarate-- ligase 1	4CL1	1857	0	0	0	0	0	0	0	1	0.107902	0	0	0	0.0269755	0	74	7.33114	0	84	7.64155	0	61	6.09233	0	54	5.27312	6.58453
Nbv5tr6418146	13.2536	243.473	3.97682e-13	5.45323e-11	Serine carboxypeptidase 24 (probable)	serine carboxypeptidase 24	BRS1	929	1	1	0.218641	0	0	0	0	0	0	0	0	0	0.0546603	58	58	11.4859	71	71	12.9109	76	76	15.1727	70	70	13.6637	13.3083
Nbv5tr6231824	59.7105	241.485	0	0	Probable pectinesterase 29 (probable)	probable pectinesterase 29	AT3G24130	1176	13	13	0.45216	4	4	0.127685	1	1	0.0338069	12	12	0.379518	0.248292	1844	1844	59.703	1896	1896	57.2516	1975	1975	64.9617	1819	1819	57.9188	59.9588
Nbv5tr6203614	122.94	240.858	5.35127e-13	1.54724e-11	Germin-like protein subfamily 1 member 14 (probable)	germin-like protein 2-1	AT5G39110	1335	10	24	0.735337	8	10	0.281193	5	16	0.476487	7	20	0.557195	0.512553	1302	3426	97.7121	2097	4949	131.642	1213	3226	93.4719	2374	6096	170.985	123.453
Nbv5tr6229315	30.6202	238.654	0	0	Agmatine coumaroyltransferase-2 (probable)	agmatine coumaroyltransferase-2-like		433	0	0	0	0	0	0	0	0	0	5	6	0.515373	0.128843	214	295	25.9404	298	369	30.2618	289	375	33.4997	288	385	33.2941	30.749
Nbv5tr6302839	5.80229	233.353	1.55155e-06	9.39892e-05	Putative uncharacterized protein n=2 Tax=Populus trichocarpa RepID=A9PBE4_POPTR (probable)	protein reticulata-related 3	AT3G08640	2006	0	0	0	0	0	0	0	1	0.0998874	0	0	0	0.0249718	0	80	7.33687	2	82	6.90553	0	57	5.26998	0	42	3.79668	5.82727
Nbv5tr6391330	33.2501	233.308	0	0	Respiratory burst oxidase homolog protein E (probable)	respiratory burst oxidase protein e		3587	0	0	0	0	11	0.572518	0	0	0	0	0	0	0.14313	0	672	34.4659	0	690	32.4961	0	730	37.7448	0	571	28.8663	33.3933
Nbv5tr6226814	57.8825	233.088	4.54081e-13	1.32212e-11	Disease resistance response protein 206 (probable)	disease resistance response protein 206-like	AT4G23690	806	2	2	0.101497	8	8	0.372598	5	5	0.246631	6	6	0.276869	0.249399	1365	1365	64.4822	1358	1358	59.8303	1494	1494	71.699	786	786	36.5159	58.1319
Nbv5tr6206522	167.004	231.012	0	0	DUF246 domain-containing protein At1g04910 (probable)	axi 1	AT1G20550	1948	28	43	0.902892	26	44	0.84791	24	35	0.714318	17	23	0.439134	0.726063	6915	8445	165.064	7525	8904	162.313	7515	9241	183.497	6770	8326	160.045	167.73
Nbv5tr6240195	15.9634	230.653	3.17124e-12	8.4665e-11	Ty1-copia retrotransposon protein n=1 Tax=Cucumis melo subsp. melo RepID=E5GBG5_CUCME (probable)	PREDICTED: uncharacterized protein LOC104119839		278	0	0	0	1	1	0.135033	1	1	0.14301	0	0	0	0.069511	150	151	20.6811	110	113	14.4341	131	134	18.6448	76	77	10.3715	16.0329
Nbv5tr6246189	9.76981	229.516	4.12782e-10	8.90987e-09	Transcription factor TT8 (probable)	basic helix-loop-helix protein a		2624	0	0	0	7	7	0.100143	0	0	0	5	5	0.0708703	0.0427533	803	803	11.6518	707	707	9.5678	773	773	11.395	465	465	6.63564	9.81256
Nbv5tr6248603	40.7144	227.806	1.08358e-13	1.57843e-11	Indole-3-acetic acid-induced protein ARG7 (probable)	saur-like auxin-responsive protein	AT3G12830	520	0	0	0	0	2	0.71805	0	0	0	0	0	0	0.179513	54	150	53.0688	41	117	38.0099	47	127	45.2966	20	78	27.2005	40.894
Nbv5tr6223217	217.605	223.135	0	0	not determined by homology or low homology during annotation	cornifin alpha-like		602	1	1	0.0679453	15	20	1.24715	21	31	2.04728	5	9	0.556038	0.979604	2216	3397	214.853	2788	4085	240.964	2284	3560	228.745	1989	3051	189.775	218.584
Nbv5tr6227326	59.478	222.34	0	0	Putative uncharacterized protein n=1 Tax=Vitis vinifera RepID=A5AV22_VITVI (probable)	PREDICTED: uncharacterized protein LOC104099463		329	5	5	0.621628	1	1	0.114101	0	0	0	3	3	0.339144	0.268718	439	509	58.9066	467	519	56.0181	513	607	71.3659	395	463	52.6962	59.7467
Nbv5tr6238019	46.797	221.198	0	0	Putative uncharacterized protein n=1 Tax=Vitis vinifera RepID=F6H5R5_VITVI (probable)	PREDICTED: uncharacterized protein LOC100242238		715	10	10	0.572071	0	0	0	5	5	0.27802	0	0	0	0.212523	804	804	42.8146	871	871	43.2582	939	939	50.7993	977	977	51.1661	47.0096
Nbv5tr6223897	6.47968	220.561	3.5327e-07	5.39523e-06	Protein yippee-like At4g27745 (probable)	protein yippee-like at4g27745	AT4G27745	636	0	0	0	2	2	0.118048	0	0	0	0	0	0	0.029512	94	98	5.86694	96	102	5.69508	131	147	8.94042	89	94	5.53433	6.50919
Nbv5tr6236478	327.613	219.648	0	0	ABC transporter G family member 1 (probable)	abc transporter g family member 1-like	AT2G39350	2712	53	53	0.79936	172	172	2.38081	118	118	1.72983	79	79	1.08342	1.49836	23639	23642	331.923	24301	24304	318.233	24468	24474	349.07	22971	22975	317.219	329.111
Nbv5tr6364130	106.151	217.824	0	0	LOB domain-containing protein 38 (probable)	unknown		813	0	6	1.49902	0	2	0.459269	0	0	0	0	0	0	0.489573	0	470	106.355	10	638	132.57	0	494	112.694	6	336	74.9436	106.641
Nbv5tr6217241	32.1032	217.457	0	0	E3 ubiquitin-protein ligase ATL42 (probable)	e3 ubiquitin-protein ligase atl42-like	AT4G28890	1454	9	9	0.253183	2	2	0.0516359	4	4	0.109372	7	7	0.179057	0.148312	1249	1249	32.707	1197	1197	29.2339	1368	1368	36.3931	1191	1191	30.6719	32.2515
Nbv5tr6206592	808.679	216.807	0	0	Fibronectin-binding protein A (probable)	proteoglycan 4-like	AT5G09520	774	23	24	1.26831	110	113	5.48054	92	94	4.82836	68	71	3.41174	3.74724	14328	14759	726.036	17291	17780	815.732	16055	16560	827.594	17697	18197	880.345	812.427
Nbv5tr6221030	63.7809	213.271	3.02203e-13	8.90836e-12	Putative uncharacterized protein n=1 Tax=Vitis vinifera RepID=D7U9K4_VITVI (probable)	PREDICTED: uncharacterized protein LOC104097232	AT1G05510	1039	8	8	0.314942	2	2	0.0722604	9	11	0.42091	9	11	0.393763	0.300469	1973	2175	79.7051	1478	1619	55.3335	1851	2072	77.1386	1087	1225	44.1484	64.0814
Nbv5tr6312484	45.648	213.146	0	0	Probable polygalacturonase (probable)	polygalacturonase-like protein	AT3G61490	1728	0	0	0	0	3	0.32412	0	0	0	0	5	0.53657	0.215172	0	440	46.8447	0	418	40.8645	0	455	48.8352	0	447	46.9083	45.8632
Nbv5tr6220564	28.7409	211.318	0	0	ABC transporter G family member 20 (probable)	abc transporter g family member 20-like	AT2G37360	2546	6	6	0.0963938	14	14	0.206422	10	10	0.156154	6	6	0.0876498	0.136655	1734	1764	26.3805	2140	2165	30.1965	1523	1547	23.5033	2381	2409	35.4301	28.8776
Nbv5tr6258685	136.756	211.285	0	0	Homeobox-leucine zipper protein GLABRA 2 (probable)	homeobox-leucine zipper protein glabra 2	GL2	2495	0	0	0	0	0	0	0	0	0	2	35	2.60134	0.650335	20	1984	146.293	56	2072	140.292	6	1983	147.407	38	1591	115.634	137.406
Nbv5tr6235548	84.8836	209.185	0	0	not determined by homology or low homology during annotation	---NA---		652	0	0	0	14	19	1.09394	5	6	0.365861	3	3	0.171132	0.407732	1047	1259	73.5225	1365	1668	90.8459	1020	1255	74.455	1391	1782	102.342	85.2914
Nbv5tr6199502	8.33933	208.585	9.02763e-09	1.68378e-07	Protein WAX2 (probable)	protein eceriferum 1-like		2156	2	2	0.0379435	5	5	0.0870577	1	1	0.0184401	1	1	0.0172508	0.040173	309	309	5.45698	581	581	9.56939	385	385	6.90732	667	667	11.5843	8.3795
Nbv5tr6203719	1378.58	208.02	0	0	Periaxin (probable)	proteoglycan 4-like	AT5G09530	1203	68	163	5.54215	109	259	8.08203	69	187	6.18	83	221	6.83258	6.65919	16596	43450	1375.2	19697	47124	1391.02	16227	44651	1435.7	16103	43020	1339.06	1385.24
Nbv5tr6238924	17.1696	207.17	1.70974e-14	5.61477e-13	not determined by homology or low homology during annotation	transcription factor bhlh18-like		462	0	0	0	0	0	0	2	2	0.172108	2	2	0.161008	0.0832788	251	251	20.6859	239	239	18.3701	230	230	19.2568	132	132	10.6986	17.2528
Nbv5tr6217653	16.4098	206.198	8.46049e-09	1.58512e-07	not determined by homology or low homology during annotation	vegetative cell wall protein gp1-like		731	2	2	0.11191	2	2	0.102707	1	1	0.054387	1	1	0.0508793	0.0799707	380	405	21.095	274	280	13.6018	381	403	21.3248	182	194	9.93753	16.4898
Nbv5tr6201754	95.2169	205.167	4.35207e-14	1.38449e-12	Non-specific lipid-transfer protein (probable)	non-specific lipid-transfer	LTP4	788	3	3	0.155722	13	13	0.619303	16	16	0.807246	6	6	0.283194	0.466366	2317	2317	111.955	2296	2296	103.467	1149	1149	56.4016	2334	2334	110.909	95.6832
Nbv5tr6208970	24.1673	204.764	0	0	not determined by homology or low homology during annotation	---NA---		246	0	0	0	0	0	0	2	2	0.323227	1	1	0.15119	0.118604	120	120	18.5733	176	176	25.4059	190	190	29.8756	153	153	23.289	24.2859
Nbv5tr6408785	14.302	202.399	1.05761e-07	7.63978e-06	Pleiotropic drug resistance protein 1 (similar to)	abc transporter g family member 40	PDR12	3917	0	0	0	0	0	0	0	0	0	2	6	0.284052	0.071013	46	194	9.11171	90	453	19.537	42	221	10.4641	80	397	18.379	14.373
Nbv5tr6223059	64.5879	201.937	0	0	Transcription factor MYB39 (probable)	myb domain protein 107		1026	12	13	0.518265	11	11	0.402468	1	1	0.0387494	9	9	0.326252	0.321434	1386	1386	51.4349	2037	2038	70.5364	1638	1638	61.7539	2079	2080	75.9119	64.9093
Nbv5tr6247492	18.4622	201.578	0	0	not determined by homology or low homology during annotation	protein casp-like isoform x1		209	0	0	0	0	0	0	1	1	0.190224	1	1	0.177956	0.092045	100	100	18.2178	89	89	15.1217	126	126	23.3197	98	98	17.5579	18.5543
Nbv5tr6236844	349.574	199.369	0	0	DUF246 domain-containing protein At1g04910 (probable)	axi 1	AT1G20550	2435	116	128	2.15014	93	104	1.60332	84	98	1.60007	105	111	1.69544	1.76224	18885	21709	339.456	21611	24340	354.959	21595	24686	392.148	18137	20730	318.782	351.336
Nbv5tr6221267	152.286	197.285	0	0	Metalloendoproteinase 1 (probable)	metalloendoproteinase 1		1291	17	17	0.538616	25	25	0.726942	26	26	0.800681	36	36	1.03713	0.775843	5633	5633	166.133	5194	5194	142.867	5487	5487	164.402	4787	4787	138.845	153.062
Nbv5tr6202972	99.8096	195.366	0	0	UPI000233A94B related cluster n=1 Tax=unknown RepID=UPI000233A94B (probable)	PREDICTED: uncharacterized protein LOC104240266		1426	4	15	0.430257	14	24	0.631797	6	15	0.4182	6	22	0.573801	0.513514	1540	3911	104.426	1652	4016	100.007	1473	3965	107.553	1323	3401	89.3061	100.323
Nbv5tr6315453	58.029	194.35	0	0	Cytochrome P450 86A1 (probable)	cytochrome p450 86a1	CYP86A1	1836	0	0	0	0	0	0	0	11	1.2005	0	0	0	0.300125	0	638	63.9293	0	588	54.1027	0	625	63.1353	0	528	52.1491	58.3291
Nbv5tr6208271	26.2142	194.145	0	0	Putative polyprotein n=1 Tax=Solanum lycopersicum RepID=Q0PY40_SOLLC (probable)	PREDICTED: uncharacterized protein LOC104645548 isoform X4	AT1G21280	867	5	5	0.235889	2	2	0.0865958	2	2	0.0917114	3	3	0.128695	0.135723	609	609	26.7449	629	629	25.7625	626	626	27.9289	578	578	24.9633	26.3499
Nbv5tr6408715	89.7216	193.135	0	0	Cytochrome P450 86A1 (probable)	cytochrome p450 86a1	CYP86A1	1865	0	0	0	4	9	0.900932	4	9	0.966953	0	0	0	0.466971	161	877	86.5112	184	926	83.8777	171	872	86.7167	202	1066	103.649	90.1886
Nbv5tr6342360	26.8689	191.804	0	0	Predicted protein n=1 Tax=Populus trichocarpa RepID=B9H244_POPTR (probable)	at1g11170 t28p6_16	AT1G11170	1803	1	5	0.563277	0	0	0	0	0	0	0	0	0	0.140819	0	270	27.5499	4	291	27.2654	1	272	27.9794	5	251	25.2443	27.0097
Nbv5tr6206356	525.815	191.577	0	0	Peroxidase 72 (probable)	peroxidase 72-like	AT5G66390	1582	102	166	4.29198	49	86	2.04069	61	88	2.21151	54	106	2.49206	2.75906	9706	18326	441.066	12965	23749	533.084	10876	21193	518.184	13482	26277	621.961	528.574
Nbv5tr6232314	287.854	190.853	0	0	Predicted protein n=1 Tax=Populus trichocarpa RepID=B9H713_POPTR (probable)	protein exordium-like 2	EXL2	1241	32	32	1.05471	48	48	1.45196	54	54	1.72995	61	61	1.82817	1.5162	9570	9572	293.679	9524	9524	272.524	10062	10062	313.625	9202	9202	277.654	289.371
Nbv5tr6201126	11.5064	188.352	1.32059e-11	3.33955e-10	Putative uncharacterized protein n=1 Tax=Vitis vinifera RepID=A5B9C7_VITVI (probable)	flocculation protein flo11-like isoform x1	AT1G10390	652	1	1	0.0627348	0	0	0	3	3	0.18293	0	0	0	0.0614163	222	222	12.9643	234	234	12.7446	183	183	10.8568	169	169	9.70584	11.5679
Nbv5tr6406861	70.518	188.182	0	0	Cytokinin riboside 5'-monophosphate phosphoribohydrolase LOG1 (probable)	cytokinin riboside 5 -monophosphate phosphoribohydrolase log1	LOG1	1185	2	4	0.685629	1	1	0.157547	2	3	0.507276	1	1	0.156488	0.376735	12	519	80.5751	19	596	84.9654	7	367	57.4398	25	396	60.5986	70.8947
Nbv5tr6201951	80.7242	188.099	0	0	Probable purine permease 9 (probable)	probable purine permease 9		1631	11	11	0.275864	22	22	0.506355	20	20	0.487515	20	20	0.456073	0.431452	3579	3579	83.5507	3547	3547	77.2261	3686	3686	87.4177	3329	3329	76.4282	81.1557
Nbv5tr6199128	12.347	187.066	2.14717e-12	5.85604e-11	Putative uncharacterized protein n=1 Tax=Vitis vinifera RepID=D7T919_VITVI (probable)	PREDICTED: uncharacterized protein LOC104218269 isoform X1		853	0	0	0	2	2	0.0880171	1	1	0.0466083	3	3	0.130807	0.0663581	297	297	13.2571	327	327	13.613	303	303	13.7401	206	206	9.04299	12.4133
Nbv5tr6364189	12.6402	186.514	1.42375e-12	1.85982e-10	Putative DNA-binding protein ESCAROLA (probable)	at-hook motif nuclear-localized protein	AHL19	1370	0	0	0	0	2	0.272545	0	0	0	0	0	0	0.0681361	1	86	11.5486	2	119	14.6737	0	85	11.507	4	99	13.1039	12.7083
Nbv5tr6210875	6.45626	185.37	4.41775e-07	6.67324e-06	not determined by homology or low homology during annotation	---NA---		268	0	0	0	1	1	0.140072	0	0	0	0	0	0	0.035018	55	55	7.81394	46	46	6.09508	39	39	5.62895	46	46	6.42713	6.49128
Nbv5tr6208005	6.57358	184.106	2.50621e-06	3.39185e-05	Putative uncharacterized protein n=1 Tax=Vitis vinifera RepID=F6HL07_VITVI (probable)	PREDICTED: uncharacterized protein LOC104113392	AT3G20898	518	0	0	0	0	0	0	0	0	0	2	2	0.143601	0.0359003	53	53	3.89573	91	91	6.23833	77	77	5.74988	146	146	10.554	6.60948
Nbv5tr6217669	35.7554	183.551	0	0	RING-H2 finger protein ATL13 (probable)	ring-h2 finger protein atl46-like	AT5G41400	1331	5	5	0.153656	5	6	0.169223	7	7	0.20909	9	9	0.251491	0.195865	1144	1149	32.8688	1279	1282	34.2032	1193	1197	34.7868	1489	1491	41.9463	35.9513
Nbv5tr6280598	77.1582	183.301	0	0	Ribosomal RNA small subunit methyltransferase G (probable)	s-adenosyl-l-methionine-dependent methyltransferases superfamily protein	AT5G50110	1643	0	0	0	0	0	0	0	0	0	0	15	1.69299	0.423247	121	623	69.7593	140	707	72.6936	125	747	84.3234	119	757	83.5496	77.5815
Nbv5tr6224087	5.59525	182.661	2.33317e-06	3.17431e-05	not determined by homology or low homology during annotation	---NA---		332	1	1	0.123202	0	0	0	0	0	0	0	0	0	0.0308005	39	39	4.47269	68	68	7.27323	42	42	4.89338	52	52	5.86488	5.62605
Nbv5tr6232016	78.9808	178.905	0	0	Mitogen-activated protein kinase kinase kinase A (probable)	mitogen-activated protein kinase kinase kinase a-like	MAPKKK15	1267	0	12	0.387401	0	6	0.177771	2	18	0.564818	4	22	0.645809	0.44395	76	2630	79.0354	160	2514	70.4604	44	2859	87.2841	50	2738	80.9191	79.4248
Nbv5tr6399534	116.76	175.68	0	0	Putative uncharacterized protein n=4 Tax=Populus trichocarpa RepID=A9PC88_POPTR (probable)	glucuronoxylan 4-o-methyltransferase	AT1G33800	1427	0	3	0.427017	0	0	0	0	16	2.24666	0	0	0	0.668419	0	813	104.814	0	918	108.676	0	1111	144.396	0	880	111.826	117.428
Nbv5tr6227493	30.7226	174.85	0	0	Predicted protein n=1 Tax=Populus trichocarpa RepID=B9HQ25_POPTR (probable)	transcription repressor ofp4-like	OFP6	1227	10	10	0.333359	5	5	0.152972	4	4	0.129607	3	3	0.0909358	0.176718	1115	1115	34.5997	1000	1000	28.9409	1028	1028	32.4076	906	906	27.6489	30.8993
Nbv5tr6241251	8.22632	173.681	1.50338e-07	2.39053e-06	Indole-3-acetate O-methyltransferase 1 (probable)	indole-3-acetate o-methyltransferase 1-like	IAMT1	394	0	0	0	2	2	0.190555	0	0	0	0	0	0	0.0476387	98	110	10.6301	62	66	5.94846	101	115	11.2901	53	55	5.2271	8.27396
Nbv5tr6281423	5.1616	171.768	6.21414e-06	0.000336796	Putative uncharacterized protein n=1 Tax=Ricinus communis RepID=B9S472_RICCO (probable)	protein trichome birefringence-like 33	TBL33	1680	1	1	0.120903	0	0	0	0	0	0	0	0	0	0.0302258	34	39	4.27078	39	48	4.82665	46	49	5.40944	49	58	6.26044	5.19183
Nbv5tr6231459	61.7899	171.332	0	0	Putative uncharacterized protein n=2 Tax=Vitis vinifera RepID=A5APC4_VITVI (probable)	PREDICTED: uncharacterized protein LOC104109549	AT5G61340	1532	6	10	0.266992	8	20	0.490069	8	23	0.596872	2	4	0.097109	0.36276	1110	2239	55.6465	1418	2627	60.8917	1135	2288	57.769	1598	3040	74.3034	62.1527
Nbv5tr6218074	38.074	170.699	0	0	not determined by homology or low homology during annotation	---NA---		258	0	0	0	2	2	0.291002	3	3	0.462289	1	1	0.144158	0.224362	263	263	38.8131	283	283	38.9514	264	264	39.5806	247	247	35.8485	38.2984
Nbv5tr6232615	9.02292	170.609	2.02035e-09	4.04542e-08	Protein LURP-one-related 5 (probable)	protein lurp-one-related 5-like	AT1G80120	1121	0	0	0	0	0	0	4	6	0.212793	0	0	0	0.0531983	221	239	8.11773	252	280	8.8697	269	312	10.7658	231	256	8.55123	9.07612
Nbv5tr6269968	18.4315	170.508	1.01063e-06	6.26835e-05	Peroxidase 72 (probable)	peroxidase 72	AT5G66390	467	0	1	0.434941	0	0	0	0	0	0	0	0	0	0.108735	0	25	9.84861	0	62	22.4279	0	38	15.0915	0	69	26.7928	18.5402
Nbv5tr6406180	25.4796	170.488	0	0	Putative DNA-binding protein ESCAROLA (probable)	at-hook motif nuclear-localized protein 20	AHL20	1342	0	2	0.302709	0	0	0	0	2	0.29862	0	0	0	0.150332	6	161	22.0712	17	231	29.0786	7	183	25.2909	13	193	26.079	25.6299
Nbv5tr6391581	43.0675	170.42	0	0	ABC transporter G family member 23 (probable)	abc transporter g family member 23	AT5G19410	2568	0	0	0	2	12	0.872397	0	0	0	0	2	0.144423	0.254205	103	605	43.3423	120	708	46.575	71	511	36.9055	96	658	46.464	43.3217
Nbv5tr6239020	8.26998	169.99	9.55368e-09	1.77525e-07	Putative ribonuclease H protein At1g65750 (probable)	PREDICTED: uncharacterized protein LOC104240675		570	0	0	0	0	0	0	0	0	0	2	3	0.195751	0.0489378	77	130	8.68382	76	137	8.53498	86	134	9.09343	73	106	6.96346	8.31892
Nbv5tr6215847	37.974	169.52	0	0	7-ethoxycoumarin O-deethylase (probable)	geraniol 8-hydroxylase-like	CYP76C2	1694	15	15	0.362188	8	8	0.177281	7	7	0.164285	9	9	0.1976	0.225339	1733	1733	38.9518	1792	1792	37.5648	1815	1815	41.4439	1575	1576	34.8367	38.1993
Nbv5tr6369059	11.5316	165.924	1.41589e-11	1.66154e-09	UDP-glucuronate:xylan alpha-glucuronosyltransferase 2 (probable)	udp-glucuronate:xylan alpha-glucuronosyltransferase 2	PGSIP3	2120	0	2	0.19162	0	1	0.0880628	0	0	0	0	0	0	0.0699208	48	118	10.2399	72	140	11.1559	71	149	13.0351	53	140	11.9751	11.6015
Nbv5tr6242742	5.41435	163.693	3.412e-06	4.50753e-05	predicted protein [Populus trichocarpa] (probable)	---NA---		282	0	0	0	1	1	0.133118	0	0	0	0	0	0	0.0332795	35	35	4.72565	52	53	6.67396	37	38	5.21233	37	39	5.17857	5.44763
Nbv5tr6407350	25.2807	162.784	0	0	Putative uncharacterized protein n=1 Tax=Vitis vinifera RepID=F6H4H2_VITVI (probable)	ix15l_arath ame: full=protein irx15-like	AT5G67210	1215	0	1	0.167175	0	0	0	0	0	0	0	3	0.457873	0.156262	0	192	29.0721	0	179	24.8881	0	140	21.3706	0	177	26.417	25.4369
Nbv5tr6235464	8.24513	161.519	1.11665e-08	2.05653e-07	not determined by homology or low homology during annotation	proteoglycan 4-like		387	0	0	0	0	0	0	2	2	0.205462	0	0	0	0.0513655	47	66	6.49345	74	104	9.54287	47	68	6.79666	69	107	10.353	8.2965
Nbv5tr6234443	49.0119	161.161	0	0	Transcription factor bHLH120 (probable)	transcription factor bhlh36-like	AT5G51790	928	8	12	0.528919	0	0	0	4	5	0.214207	6	12	0.480941	0.306017	920	1168	47.9223	1156	1437	54.9877	1049	1320	55.0204	808	975	39.3415	49.318
Nbv5tr6325296	104.819	160.95	0	0	Putative uncharacterized protein n=4 Tax=Populus trichocarpa RepID=A9PC88_POPTR (probable)	glucuronoxylan 4-o-methyltransferase	AT1G33800	1282	0	0	0	0	18	2.62128	0	0	0	0	0	0	0.655319	0	547	78.4966	0	954	125.711	0	746	107.923	0	776	109.764	105.474
Nbv5tr6364129	24.8961	160.846	8.64397e-11	9.29884e-09	LOB domain-containing protein 38 (probable)	unknown		899	0	0	0	0	3	0.623002	0	0	0	0	0	0	0.155751	0	172	35.1982	0	141	26.4956	0	85	17.5358	0	104	20.9778	25.0518
Nbv5tr6340325	9.3033	160.21	1.66049e-07	1.1539e-05	Probable polygalacturonase (probable)	polygalacturonase-like protein	AT3G61490	1738	1	2	0.233737	0	0	0	0	0	0	0	0	0	0.0584343	11	58	6.13946	34	146	14.1911	19	90	9.60413	19	72	7.51223	9.36174
Nbv5tr6223807	17.2133	158.213	2.22045e-16	8.31091e-15	Cytochrome P450 86B1 (probable)	cytochrome p450 86b1-like	CYP96A10	1690	2	8	0.193624	4	11	0.244339	0	0	0	0	0	0	0.109491	214	619	13.9459	306	910	19.121	244	694	15.8844	359	918	20.34	17.3228
Nbv5tr6255203	5.34047	157.61	4.12197e-06	0.000230996	Putative uncharacterized protein n=1 Tax=Vitis vinifera RepID=F6GU27_VITVI (similar to)	at5g60720 mup24_130		1469	0	0	0	0	0	0	0	1	0.136402	0	0	0	0.0341004	0	38	4.75898	0	54	6.20992	0	57	7.19645	0	27	3.33294	5.37457
Nbv5tr6288695	116.25	157.609	0	0	Glucan endo-1,3-beta-glucosidase 13 (probable)	carbohydrate-binding x8 domain-containing protein	AT4G05430	909	2	3	0.670355	2	4	0.821532	3	3	0.661301	4	4	0.816011	0.7423	361	614	124.267	390	637	118.383	351	592	120.788	338	524	104.533	116.993
Nbv5tr6204438	466.582	157.176	0	0	Putative uncharacterized protein n=1 Tax=Vitis vinifera RepID=F6H4H2_VITVI (probable)	protein irx15-like-like	AT5G67210	1490	53	90	2.47066	93	149	3.75393	81	107	2.85502	78	115	2.87058	2.98755	9856	17814	455.216	10160	18488	440.616	10956	19911	516.898	10204	18525	465.55	469.57
Nbv5tr6212715	7.52584	156.287	4.27585e-08	7.29751e-07	Carbonyl reductase [NADPH] 1 (probable)	carbonyl reductase	AT5G51030	1343	0	0	0	0	0	0	0	0	0	2	7	0.193856	0.0484641	34	283	8.0233	66	320	8.46117	28	285	8.20855	22	201	5.60421	7.57431
Nbv5tr6246748	6.50281	155.732	3.44319e-07	5.26337e-06	Basic 7S globulin (probable)	basic 7s globulin-like	AT1G03230	473	0	0	0	0	0	0	2	2	0.168105	0	0	0	0.0420263	87	87	7.00326	82	82	6.15615	105	105	8.58669	56	56	4.43324	6.54484
Nbv5tr6214950	136.116	154.238	0	0	Predicted protein n=2 Tax=Populus trichocarpa RepID=B9HHR1_POPTR (probable)	protein eskimo 1-like	ESK1	1995	0	15	0.307542	6	28	0.526867	6	70	1.39498	8	71	1.32365	0.88826	620	6961	132.853	852	7517	133.801	596	7526	145.921	588	7216	135.44	137.004
Nbv5tr6206591	16.1856	153.653	1.33227e-15	4.74417e-14	not determined by homology or low homology during annotation	---NA---		632	0	0	0	0	0	0	3	3	0.188719	4	4	0.235397	0.106029	192	217	13.0733	262	303	17.0248	207	239	14.6278	295	345	20.4407	16.2917
Nbv5tr6217190	12.2411	152.948	3.75899e-12	9.96623e-11	Transcription factor bHLH25 (probable)	transcription factor bhlh18-like		1331	1	1	0.0307311	2	2	0.0564077	6	6	0.17922	2	2	0.0558869	0.0805613	392	392	11.2137	445	445	11.8724	373	373	10.84	546	546	15.3606	12.3217
Nbv5tr6235071	681.117	150.274	0	0	not determined by homology or low homology during annotation	proteoglycan 4-like		562	39	42	3.05682	103	105	7.01357	65	67	4.7397	48	52	3.44132	4.56285	8461	8638	585.22	10596	10830	684.304	10131	10322	710.437	11223	11448	762.759	685.68
Nbv5tr6223282	9.48692	149.79	8.78366e-10	1.8286e-08	Putative uncharacterized protein n=1 Tax=Vitis vinifera RepID=D7SX51_VITVI (probable)	PREDICTED: uncharacterized protein LOC104091685	AT2G45360	1079	4	4	0.151633	0	0	0	0	0	0	3	3	0.103409	0.0637606	277	277	9.77464	273	273	8.98458	281	281	10.0736	269	270	9.36993	9.55068
Nbv5tr6207869	36.5357	149.175	0	0	Putative uncharacterized protein n=1 Tax=Vitis vinifera RepID=F6HI52_VITVI (probable)	classical arabinogalactan protein 9-like	EDA4	934	4	4	0.175174	10	10	0.40192	4	4	0.170265	6	6	0.238926	0.246571	724	724	29.5144	994	994	37.7917	789	789	32.6759	1176	1176	47.147	36.7823
Nbv5tr6315219	12.3081	148.831	2.97318e-12	3.76144e-10	Putative DNA-binding protein ESCAROLA (probable)	at-hook motif nuclear-localized protein	AHL19	1678	0	0	0	0	2	0.222519	0	0	0	0	1	0.110512	0.0832575	0	100	10.9638	0	145	14.5979	0	93	10.2791	0	127	13.7245	12.3913
Nbv5tr6215696	5.74634	147.949	1.67631e-06	2.33399e-05	High-affinity nitrate transporter 2.1 (probable)	high-affinity nitrate transporter -like	NRT2:1	2092	8	8	0.156417	0	0	0	0	0	0	0	0	0	0.0391043	364	364	6.62494	368	368	6.24659	357	357	6.60092	205	205	3.66932	5.78544
Nbv5tr6223821	213.438	147.576	0	0	Disease resistance response protein 206 (probable)	dirigent protein 23-like	AT2G21100	910	23	23	1.03381	52	53	2.18635	25	25	1.09222	37	37	1.51223	1.45616	5093	5093	213.096	4863	4863	189.767	5399	5399	229.493	5522	5522	227.221	214.894
Nbv5tr6202488	22.767	147.395	3.1985e-07	4.90891e-06	Salt stress-induced hydrophobic peptide ESI3 sp|P68179.1|LT01_HORVU Low temperature-induced protein lt101.1 (probable)	low temperature-induced protein	AT2G38905	432	0	0	0	2	2	0.173793	3	3	0.276089	2	2	0.172189	0.155518	324	324	28.5564	252	252	20.7145	345	345	30.8911	133	133	11.5282	22.9225
Nbv5tr6235366	96.9258	147.135	0	0	Peroxidase 51 (probable)	peroxidase 55-like	AT5G14130	1332	27	27	0.829117	16	16	0.450922	17	17	0.507408	31	31	0.865597	0.663261	3268	3268	93.4158	3584	3584	95.5478	3453	3453	100.274	3597	3597	101.118	97.5891
Nbv5tr6292146	98.1568	146.837	0	0	Pleiotropic drug resistance protein 1 (probable)	abc transporter g family member 40	PDR12	880	3	3	0.692446	1	1	0.212151	4	6	1.36619	2	2	0.421451	0.673059	63	522	109.129	99	524	100.592	49	513	108.118	65	376	77.4803	98.8298
Nbv5tr6290923	18.0676	146.396	0	0	Predicted protein n=2 Tax=Populus trichocarpa RepID=B9HSM5_POPTR (probable)	unknown protein		1618	1	1	0.125536	0	0	0	3	3	0.371522	0	0	0	0.124264	121	156	17.7377	146	191	19.942	98	135	15.4746	143	175	19.6131	18.1919
Nbv5tr6232901	87.6117	146.19	0	0	Putative uncharacterized protein n=1 Tax=Vitis vinifera RepID=D7SY58_VITVI (probable)	PREDICTED: uncharacterized protein LOC104212657 isoform X1	AT5G49350	880	8	8	0.371846	15	15	0.639874	17	17	0.768031	15	15	0.633967	0.60343	2169	2169	93.8467	2173	2173	87.6867	2011	2011	88.3949	1949	1949	82.9322	88.2151
Nbv5tr6389706	15.841	145.709	2.44249e-15	4.04617e-13	Protein cornichon homolog 4 (probable)	protein cornichon-4	AT1G12390	847	0	0	0	0	0	0	0	0	0	2	2	0.437871	0.109468	8	69	14.9871	20	85	16.9531	4	80	17.5175	4	67	14.3442	15.9505
Nbv5tr6208258	5.18046	144.581	5.26061e-06	6.73537e-05	Predicted protein (Fragment) n=1 Tax=Populus trichocarpa RepID=B9N7E9_POPTR (probable)	PREDICTED: uncharacterized protein LOC104223189	AT1G72490	1051	0	0	0	1	1	0.0357177	1	1	0.0378277	2	2	0.0707759	0.0360803	141	141	5.10809	168	168	5.67627	181	181	6.66153	96	96	3.42029	5.21654
Nbv5tr6232015	35.6367	144.09	0	0	Mitogen-activated protein kinase kinase kinase A (probable)	mitogen-activated protein kinase kinase kinase a-like	MAPKKK15	1159	2	4	0.141167	4	10	0.323894	6	8	0.274422	2	8	0.256723	0.249051	322	1085	35.6442	326	1034	31.6806	344	1185	39.5487	321	1135	36.6696	35.8858
Nbv5tr6310919	11.8115	142.043	7.99649e-12	9.69807e-10	Respiratory burst oxidase homolog protein E (probable)	respiratory burst oxidase protein e		3344	0	0	0	2	6	0.334976	0	0	0	0	0	0	0.0837439	12	202	11.1131	23	273	13.7915	16	227	12.59	18	186	10.0863	11.8952
Nbv5tr6235118	13.7695	141.913	1.39888e-13	4.25455e-12	Homeobox protein knotted-1-like 6 (probable)	homeobox protein knotted-1-like 6		1183	0	0	0	2	2	0.0634646	6	6	0.201641	4	4	0.125757	0.0977157	436	436	14.0328	481	482	14.4683	454	454	14.8446	383	383	12.1229	13.8672
Nbv5tr6235880	25.7985	141.891	0	0	Transcription factor MYB39 (probable)	transcription factor myb39-like	MYB93	1154	1	1	0.0354446	8	8	0.260238	8	8	0.275611	5	5	0.161147	0.18311	719	719	23.7228	955	955	29.3869	609	609	20.4131	937	937	30.4038	25.9817
Nbv5tr6222768	8.04793	140.105	1.70731e-08	3.06724e-07	ABC transporter G family member 10 (probable)	abc transporter g family member 10-like	AT1G53270	1480	2	2	0.0552745	1	1	0.0253644	0	0	0	6	6	0.150781	0.0578551	307	308	7.92376	344	344	8.25379	306	306	7.99756	326	326	8.24802	8.10578
Nbv5tr6214995	66.3086	139.059	0	0	Respiratory burst oxidase homolog protein E (probable)	respiratory burst oxidase homolog protein e-like isoform x1		3271	11	57	0.712772	3	37	0.424627	5	28	0.340322	5	39	0.443448	0.480292	126	5789	67.3853	137	6179	67.0802	127	6184	73.1285	111	5203	59.5617	66.7889
Nbv5tr6425918	6.35305	138.887	5.40525e-07	3.49822e-05	Putative uncharacterized protein n=1 Tax=Ricinus communis RepID=B9RK45_RICCO (probable)	hydroxyproline-rich glycoprotein family protein	AT5G57070	1013	0	0	0	0	1	0.184297	0	0	0	0	0	0	0.0460743	0	39	7.08283	0	46	7.67119	0	25	4.57716	0	35	6.26534	6.39913
Nbv5tr6223206	217.398	137.262	0	0	UDP-glucuronate:xylan alpha-glucuronosyltransferase 2 (probable)	udp-glucuronate:xylan alpha-glucuronosyltransferase 2-like isoform x1	PGSIP3	2277	79	79	1.41912	118	118	1.94538	83	83	1.4492	96	96	1.56807	1.59544	13221	13221	221.077	13870	13870	216.307	14186	14186	240.988	12016	12016	197.602	218.993
Nbv5tr6223406	50.0596	136.945	1.35447e-14	4.48353e-13	CASP-like protein POPTRDRAFT_798217 (probable)	casp-like protein 1b2	AT5G44550	790	8	8	0.414209	8	8	0.380145	6	6	0.301951	8	8	0.376635	0.368235	803	803	38.7018	1256	1256	56.4572	818	818	40.052	1403	1403	66.5004	50.4278
Nbv5tr6244980	325.303	136.168	0	0	Gamma-gliadin, putative n=1 Tax=Ricinus communis RepID=B9S9H9_RICCO (probable)	vegetative cell wall protein gp1-like		416	1	3	0.294974	41	55	4.96313	19	27	2.58037	16	20	1.78811	2.40665	2215	3583	327.941	2567	4058	346.398	2209	3795	352.871	1934	3151	283.628	327.71
Nbv5tr6205418	170.522	135.888	0	0	Pyrimidine-specific ribonucleoside hydrolase RihA (probable)	PREDICTED: uncharacterized protein LOC104101329	AT5G18860	3027	42	79	1.06751	74	120	1.48818	56	95	1.24774	67	102	1.25327	1.26417	5917	13607	171.156	6834	15488	181.694	5900	13929	177.994	5427	12635	156.299	171.786
Nbv5tr6208058	10.0744	135.613	2.48914e-10	5.51374e-09	uncharacterized protein LOC100527363 precursor [Glycine max] (probable)	PREDICTED: uncharacterized protein LOC104228180	AT4G32105	509	0	0	0	3	3	0.221253	1	1	0.0781078	0	0	0	0.0748403	146	147	10.9962	159	159	11.0927	139	139	10.5632	108	108	7.94511	10.1493
Nbv5tr6231773	14.3761	135.489	4.86278e-14	1.54105e-12	Heat stress transcription factor A-6b (probable)	heat stress transcription factor a-6b-like	HSFA6B	1681	1	1	0.0243326	2	2	0.0446631	2	3	0.0709522	6	13	0.28763	0.106894	466	619	14.0206	565	686	14.4915	493	628	14.4507	524	672	14.9691	14.483
Nbv5tr6216324	92.6043	134.681	0	0	Predicted protein n=1 Tax=Populus trichocarpa RepID=B9HS78_POPTR (probable)	PREDICTED: uncharacterized protein LOC104246557	AT1G07860	667	22	22	1.34913	9	9	0.506527	6	6	0.357633	10	10	0.557612	0.692725	1675	1675	95.6162	1755	1755	93.4347	1757	1757	101.893	1465	1465	82.2443	93.297
Nbv5tr6235917	81.0747	134.647	0	0	Non-specific lipid-transfer protein-like protein At5g64080 (probable)	non-specific lipid-transfer protein at2g13820	AT1G05450	781	7	7	0.366609	9	9	0.432591	17	17	0.865387	16	16	0.761951	0.606635	1565	1570	76.5404	1825	1828	83.1155	1624	1624	80.4327	1802	1807	86.6365	81.6813
Nbv5tr6244534	16.8755	131.479	2.22045e-16	8.31091e-15	Probably inactive leucine-rich repeat receptor-like protein kinase At1g50610 (probable)	probable inactive receptor kinase at2g26730	AT1G50610	465	4	4	0.351855	0	0	0	1	1	0.0854987	1	1	0.0799844	0.129334	208	208	17.0315	228	228	17.4116	241	241	20.0476	168	168	13.5285	17.0048
Nbv5tr6214450	23.8976	130.895	0	0	Nodulation-signaling pathway 2 protein (probable)	nodulation-signaling pathway 2 protein	AT4G08250	2023	17	17	0.343724	6	6	0.111338	4	4	0.0786098	11	11	0.202234	0.183976	1383	1383	26.0297	1379	1379	24.2061	1093	1093	20.8988	1361	1361	25.1916	24.0816
Nbv5tr6223276	27.6598	130.733	0	0	Laccase-12 (probable)	laccase-12-like isoform x1	LAC12	2049	10	10	0.199625	16	17	0.311453	12	12	0.232837	6	6	0.10891	0.213206	1328	1367	25.4021	1652	1668	28.9075	1195	1213	22.899	1851	1876	34.2835	27.873
Nbv5tr6237471	194.766	130.291	0	0	Myb-related protein 308 (probable)	myb-related protein 308-like	MYB4	1069	28	35	1.3392	27	27	0.948139	43	50	1.85954	39	54	1.87877	1.50641	4588	5738	204.374	4761	5742	190.74	4691	5946	215.152	3945	4991	174.825	196.273
Nbv5tr6221957	41.835	129.355	0	0	Sugar transport protein 14 (probable)	sugar transport protein 14-like	STP14	1732	0	0	0	3	21	0.455153	6	22	0.504995	4	16	0.343582	0.325933	322	1739	38.2291	385	1723	35.326	382	2099	46.8773	354	2230	48.2115	42.161
Nbv5tr6221468	48.0596	128.639	0	0	Peroxidase 9 (similar to)	peroxidase 9-like	AT1G44970	1194	16	16	0.548115	7	7	0.22008	10	10	0.332972	13	13	0.404946	0.376528	1267	1267	40.4031	1597	1597	47.496	1547	1547	50.1169	1777	1777	55.7285	48.4361
Nbv5tr6307443	6.30667	128.409	5.39243e-06	0.00029582	Syntaxin-22 (probable)	d71447probable syntaxin - arabidopsis thaliana		1012	0	0	0	0	0	0	0	1	0.197998	0	0	0	0.0494995	0	18	3.27223	2	44	7.34491	2	28	5.13148	2	54	9.67607	6.35617
Nbv5tr6203288	530.275	127.165	0	0	Putative uncharacterized protein n=1 Tax=Vitis vinifera RepID=A5BYD6_VITVI (probable)	rapid alkalinization factor-like	RALFL33	698	81	81	4.74663	58	58	3.11931	71	71	4.04404	92	92	4.9022	4.20305	9861	9861	537.908	10226	10226	520.244	10012	10012	554.834	9785	9785	524.928	534.478
Nbv5tr6231820	27.5922	126.978	0	0	Lactoylglutathione lyase, putative n=1 Tax=Ricinus communis RepID=B9RV37_RICCO (probable)	PREDICTED: uncharacterized protein LOC104247701		931	4	6	0.263608	6	6	0.241929	3	4	0.170814	5	5	0.199746	0.219024	661	675	27.6056	663	673	25.6698	775	797	33.1136	606	618	24.8561	27.8113
Nbv5tr6208132	6.83521	126.424	2.76928e-05	0.000310721	Phosphate transporter PHO1 homolog 10 (probable)	phosphate transporter pho1 homolog 10-like isoform x1	AT1G69480	706	0	0	0	0	0	0	2	2	0.112626	2	2	0.105362	0.0544969	203	203	10.948	122	122	6.13637	136	136	7.4513	57	57	3.02318	6.88971
Nbv5tr6254322	44.0887	125.158	0	0	LRR receptor-like serine/threonine-protein kinase GSO1 (probable)	lrr receptor-like serine threonine-protein kinase gso1	GSO1	715	0	5	1.4204	0	0	0	0	0	0	0	0	0	0.355101	0	146	37.5663	0	164	38.7482	0	178	46.172	0	218	55.2887	44.4438
Nbv5tr6244868	6.42549	125.043	4.60861e-07	6.94065e-06	Putative uncharacterized protein n=1 Tax=Medicago truncatula RepID=G8A2P5_MEDTR (probable)	PREDICTED: uncharacterized protein LOC104236062, partial		718	0	0	0	0	0	0	0	0	0	4	4	0.207202	0.0518005	137	145	7.68928	122	129	6.38002	115	122	6.57254	99	101	5.26733	6.47729
Nbv5tr6369144	22.9426	124.845	0	0	Respiratory burst oxidase homolog protein E (probable)	respiratory burst oxidase protein e		3648	0	0	0	2	2	0.102354	1	7	0.38449	2	5	0.254165	0.185252	164	464	23.3999	190	536	24.8213	160	483	24.556	146	397	19.7343	23.1279
Nbv5tr6315455	44.0543	124.784	1.38112e-13	1.98216e-11	Cytochrome P450 86A1 (probable)	cytochrome p450		1836	0	0	0	0	14	1.42359	0	0	0	0	0	0	0.355896	0	448	44.8908	0	572	52.6305	0	272	27.4765	0	533	52.643	44.4102
Nbv5tr6216309	10.9382	124.619	4.04869e-11	9.80067e-10	not determined by homology or low homology during annotation	PREDICTED: uncharacterized protein LOC104233316		773	2	2	0.105829	2	2	0.0971262	2	2	0.102864	1	1	0.0481148	0.0884836	184	184	9.06318	224	224	10.2902	303	303	15.1622	198	198	9.59135	11.0267
Nbv5tr6229000	44.748	124.537	0	0	not determined by homology or low homology during annotation	---NA---		409	7	7	0.700053	3	3	0.275349	3	3	0.291615	2	2	0.181872	0.362222	519	519	48.3155	563	563	48.8812	462	462	43.6935	432	432	39.5507	45.1102
Nbv5tr6221489	220.395	124.317	0	0	Fibronectin-binding protein A (probable)	vegetative cell wall protein gp1-like	AT5G09530	1273	16	25	0.803282	56	117	3.45019	27	45	1.40539	30	51	1.49005	1.78723	4653	7576	226.597	5434	8187	228.377	4682	7941	241.293	4015	6543	192.461	222.182
Nbv5tr6216547	39.0381	124.128	0	0	not determined by homology or low homology during annotation	---NA---		487	4	4	0.33596	0	0	0	3	3	0.244909	9	9	0.68734	0.317052	498	498	38.9352	569	569	41.4897	557	557	44.2409	426	426	32.7548	39.3551
Nbv5tr6261929	333.699	124.125	0	0	Proteoglycan 4 (probable)	hydroxyproline-rich glycoprotein family protein	AT5G09520	494	0	0	0	0	11	4.15713	0	10	4.05616	0	7	2.62767	2.71024	2	774	288.248	14	993	339.576	0	943	354.038	8	991	363.775	336.409
Nbv5tr6202432	9.60857	121.595	6.86122e-10	1.44897e-08	Putative ribonuclease H protein At1g65750 (probable)	ribonuclease h protein at1g65750-like		1121	4	4	0.145952	0	0	0	3	3	0.106397	2	2	0.0663564	0.0796763	285	285	9.68014	280	280	8.8697	328	328	11.3179	266	266	8.88526	9.68825
Nbv5tr6203565	15.3008	121.389	8.88178e-15	2.97361e-13	Glycosyltransferase-like domain-containing protein 2 (probable)	protein o-linked-mannose beta- -n-acetylglucosaminyltransferase 2-like	AT3G18180	1646	10	10	0.2485	2	2	0.0456128	7	7	0.169075	2	2	0.0451917	0.127095	606	606	14.018	710	710	15.3174	551	551	12.9485	854	854	19.4277	15.4279
Nbv5tr6217989	8.58206	121.02	5.79554e-09	1.10368e-07	F1K23.4 n=2 Tax=Arabidopsis RepID=Q9SHQ8_ARATH (probable)	metal ion binding	AT1G29000	834	0	0	0	0	0	0	6	6	0.286021	0	0	0	0.0715052	155	155	7.07633	233	233	9.9208	163	163	7.55996	224	224	10.0572	8.65356
Nbv5tr6260206	246.237	120.685	0	0	Predicted protein n=1 Tax=Populus trichocarpa RepID=B9HEC4_POPTR (probable)	---NA---		608	2	6	2.00445	9	13	3.99179	3	4	1.31825	2	3	0.914993	2.05737	516	710	214.836	670	885	245.897	603	800	244.035	729	967	288.409	248.294
Nbv5tr6198744	18.8697	120.517	0	0	not determined by homology or low homology during annotation	enolase-phosphatase e1-like		369	1	1	0.110849	3	3	0.305198	2	2	0.215484	0	0	0	0.157883	193	193	19.9147	207	207	19.9205	196	196	20.546	155	155	15.7289	19.0275
Nbv5tr6292508	20.0103	119.54	1.35891e-13	1.95332e-11	NAC domain-containing protein 100 (probable)	nac domain containing protein 58	NAC058	1187	0	0	0	0	0	0	0	4	0.675229	0	0	0	0.168807	2	122	18.9087	6	152	21.6325	0	87	13.5936	2	174	26.5818	20.1791
Nbv5tr6235873	32.7664	119.526	0	0	Uncharacterized protein n=1 Tax=Glycine max RepID=I1JPP7_SOYBN (probable)	PREDICTED: uncharacterized protein LOC104097597	AT5G03380	550	2	2	0.148739	9	9	0.614279	1	1	0.0722852	4	4	0.270493	0.276449	488	488	33.7831	474	474	30.6036	504	504	35.4459	475	475	32.3389	33.0429
Nbv5tr6205049	78.5431	118.816	0	0	Transcription factor RAX2 (probable)	transcription factor rax2-like		1132	8	13	0.469735	11	30	0.994858	14	23	0.807781	9	12	0.394269	0.666661	35	2419	81.3639	46	2423	76.0088	42	2479	84.7087	24	2260	74.7577	79.2098
Nbv5tr6316561	54.6606	117.124	0	0	Disease resistance response protein 206 (probable)	dirigent protein 23	AT2G21100	1007	2	2	0.403411	5	5	0.926976	0	0	0	1	3	0.552448	0.470709	273	279	50.9714	271	275	46.1336	321	324	59.6734	350	354	63.747	55.1313
Nbv5tr6210434	14.0652	115.68	8.23785e-14	2.55379e-12	not determined by homology or low homology during annotation	---NA---		235	1	1	0.174056	0	0	0	0	0	0	2	2	0.316534	0.122647	80	80	12.9618	101	101	15.262	92	92	15.1432	84	84	13.3846	14.1879
Nbv5tr6370330	70.6088	115.23	4.56083e-06	0.000253665	not determined by homology or low homology during annotation	---NA---		225	0	0	0	0	0	0	0	0	0	0	3	2.47251	0.618128	0	71	58.0534	0	110	82.5894	0	44	36.269	0	134	107.996	71.227
Nbv5tr6338186	203.381	113.974	0	0	not determined by homology or low homology during annotation	hypothetical protein At5g26620		297	2	2	1.3678	3	3	1.88579	4	4	2.69864	2	2	1.24874	1.80024	371	371	229.81	355	355	201.923	356	356	222.31	273	273	166.683	205.182
Nbv5tr6216760	22.9513	113.89	0	0	not determined by homology or low homology during annotation	---NA---		672	4	4	0.243471	2	2	0.111724	4	4	0.236648	4	4	0.221385	0.203307	391	391	22.1539	371	371	19.6048	477	477	27.4566	420	420	23.4031	23.1546
Nbv5tr6242177	32.4631	113.071	0	0	Putative uncharacterized protein n=2 Tax=Vitis vinifera RepID=D7T4I9_VITVI (probable)	protein trichome birefringence-like 33		300	0	3	0.409031	0	5	0.625655	0	0	0	0	1	0.123976	0.289665	1	249	31.6024	0	257	30.4207	0	264	34.0393	1	280	34.9487	32.7528
Nbv5tr6391648	63.4517	112.392	0	0	Cytochrome P450 86A1 (probable)	cytochrome p450 86a1	CYP86A1	1755	0	0	0	0	0	0	0	7	0.799213	0	14	1.47928	0.569624	0	571	59.8564	4	669	64.3966	0	522	55.1644	2	742	76.6677	64.0213
Nbv5tr6231807	111.624	111.687	0	0	not determined by homology or low homology during annotation	---NA---		548	8	9	0.671766	17	17	1.16454	18	20	1.45098	11	11	0.74657	1.00846	1489	1640	113.948	1538	1645	106.596	1559	1691	119.361	1457	1619	110.627	112.633
Nbv5tr6245266	113.707	110.994	0	0	Peroxidase 3 (probable)	peroxidase 3-like	RCI3	2508	42	54	0.880689	32	52	0.778327	57	72	1.14135	60	90	1.33467	1.03376	5191	7630	115.835	5390	8033	113.738	5272	7700	118.757	5041	7410	110.633	114.741
Nbv5tr6214996	78.1036	110.866	0	0	Respiratory burst oxidase homolog protein E (probable)	respiratory burst oxidase homolog protein e-like isoform x1		3280	23	75	0.935284	18	50	0.572245	28	70	0.84847	17	43	0.487588	0.710897	2459	6919	80.3178	2802	7598	82.2588	2557	7154	84.3671	2054	5984	68.3143	78.8145
Nbv5tr6232610	119.306	110.856	0	0	Gamma-gliadin, putative n=1 Tax=Ricinus communis RepID=B9S9H9_RICCO (probable)	proteoglycan 4-like		672	1	11	0.669545	12	31	1.73172	3	16	0.946593	8	18	0.996234	1.08602	456	1809	102.497	710	2396	126.612	504	1960	112.82	600	2506	139.639	120.392
Nbv5tr6217180	41.5246	110.244	0	0	Mitochondrial carnitine/acylcarnitine carrier protein CACL (probable)	mitochondrial arginine transporter bac2-like	BAC2	1579	13	13	0.336758	16	16	0.380386	16	16	0.402856	17	17	0.400429	0.380107	1705	1712	41.2823	1689	1689	37.9843	1920	1929	47.255	1729	1733	41.097	41.9047
Nbv5tr6246733	9.81962	110.049	4.41123e-10	9.50924e-09	Probable leucine-rich repeat receptor-like protein kinase At1g35710 (probable)	probable lrr receptor-like serine threonine-protein kinase at3g47570	AT1G08590	322	1	1	0.127028	2	2	0.233163	0	0	0	0	0	0	0.0900479	47	47	5.55756	98	98	10.8075	95	95	11.4121	102	102	11.8615	9.90967
Nbv5tr6209647	16.5687	109.98	6.66134e-16	2.42053e-14	not determined by homology or low homology during annotation	PREDICTED: uncharacterized protein LOC104095847		448	1	1	0.0913016	2	2	0.167586	3	3	0.266229	1	1	0.0830195	0.152034	245	245	20.8224	192	192	15.2188	212	212	18.3044	150	150	12.5374	16.7207
Nbv5tr6398311	12.5863	108.944	1.98686e-12	2.56098e-10	Methylenetetrahydrofolate reductase 1 (probable)	methylenetetrahydrofolate reductase 1	MTHFR1	871	0	2	0.466401	0	0	0	0	0	0	0	0	0	0.1166	0	69	14.5741	0	62	12.0251	0	57	12.1373	0	58	12.0752	12.7029
Nbv5tr6212920	132.483	108.374	0	0	Probable polygalacturonase (probable)	probable polygalacturonase	AT3G61490	831	7	11	0.541437	22	41	1.85212	12	26	1.2439	18	29	1.29794	1.23385	1977	2612	119.678	2476	3171	135.504	2292	3088	143.739	2253	3017	135.947	133.717
Nbv5tr6409185	32.9314	108.272	6.66134e-16	1.14669e-13	Nam-like protein 15 (Fragment) n=1 Tax=Petunia x hybrida RepID=Q8LKN9_PETHY (probable)	---NA---		494	0	2	0.822339	0	0	0	0	1	0.405616	0	0	0	0.306989	1	93	34.6344	2	109	37.2747	5	57	21.4	0	108	39.6445	33.2384
Nbv5tr6284444	44.8724	107.271	0	0	Leucine-rich repeat receptor-like protein kinase PXL2 (probable)	leucine-rich repeat transmembrane protein kinase	AT4G28650	3341	2	15	0.911932	0	0	0	0	0	0	2	14	0.777055	0.422247	388	869	47.8514	343	792	40.0463	395	950	52.7366	314	747	40.5443	45.2947
Nbv5tr6209536	7.79764	107.005	3.04314e-08	5.30266e-07	Anthranilate N-benzoyltransferase protein, putative n=1 Tax=Ricinus communis RepID=B9RAL6_RICCO (probable)	vinorine synthase-like		393	1	1	0.104079	1	1	0.0955198	0	0	0	1	1	0.094638	0.0735593	69	69	6.68496	72	72	6.50574	91	91	8.95667	98	98	9.33743	7.8712
Nbv5tr6315017	14.2561	106.837	6.95e-14	1.03193e-11	Uncharacterized protein n=3 Tax=Glycine max RepID=I1JI98_SOYBN (probable)	unknown protein		693	0	0	0	0	2	0.538797	0	0	0	0	0	0	0.134699	33	56	14.8664	28	59	14.3825	30	53	14.1843	35	54	14.1301	14.3908
Nbv5tr6221214	6.54923	106.794	3.45391e-07	5.27812e-06	Cyanidin-3-O-glucoside 2-O-glucuronosyltransferase (probable)	crocetin glucoside glucosyltransferase-like	UGT72B3	452	0	0	0	1	1	0.0830515	0	0	0	2	2	0.16457	0.0619053	95	95	8.00253	72	72	5.65654	101	101	8.64332	50	50	4.14215	6.61114
Nbv5tr6207999	8.95269	106.665	2.5366e-09	5.00865e-08	Putative uncharacterized protein n=1 Tax=Ricinus communis RepID=B9S8G5_RICCO (probable)	PREDICTED: uncharacterized protein LOC104211375	AT5G45690	952	4	4	0.171862	0	0	0	4	4	0.167046	0	0	0	0.0847269	269	269	10.7586	235	235	8.76572	263	263	10.686	151	151	5.93928	9.03742
Nbv5tr6235861	234.073	106.639	0	0	Putative uncharacterized protein n=2 Tax=Vitis vinifera RepID=A5B6B7_VITVI (probable)	low quality protein: ankyrin repeat domain-containing protein 13c-b	AT1G11740	361	14	14	1.58627	27	27	2.80765	20	20	2.2026	22	22	2.26659	2.21578	2089	2089	220.33	2226	2226	218.965	2420	2420	259.302	2377	2377	246.556	236.288
Nbv5tr6222873	21.148	106.272	0	0	Protein yippee-like At4g27745 (probable)	protein yippee-like at4g27745	AT4G27745	582	4	4	0.281121	4	4	0.258002	2	2	0.136622	2	2	0.12781	0.200889	291	291	19.0376	367	367	22.3924	374	374	24.8569	297	297	19.1085	21.3488
Nbv5tr6221305	69.4982	106.155	0	0	Transcription factor bHLH10 (probable)	transcription factor bhlh91-like		801	12	12	0.61278	20	20	0.937311	8	8	0.397073	15	15	0.696493	0.660914	1539	1540	73.2033	1610	1610	71.3756	1558	1559	75.2855	1299	1300	60.7722	70.1592
Nbv5tr6225632	5.68678	106.129	6.54546e-05	0.000683466	Bidirectional sugar transporter N3 (probable)	bidirectional sugar transporter n3		2010	4	4	0.0813992	2	2	0.0373525	4	4	0.0791182	1	1	0.0185039	0.0540934	398	487	9.22519	251	295	5.21174	269	324	6.23515	99	123	2.29141	5.74087
Nbv5tr6228376	8.37949	106.037	1.02306e-08	1.89113e-07	ABC transporter G family member 10 (probable)	abc transporter g family member 10-like	AT1G53270	374	2	2	0.218733	1	1	0.100372	0	0	0	0	0	0	0.0797764	77	93	9.4679	52	77	7.31098	62	72	7.44661	68	96	9.61155	8.45926
Nbv5tr6222367	98.204	105.961	0	0	Xylem serine proteinase 1 (probable)	xylem serine proteinase 1	AT5G03620	371	5	5	0.551255	8	8	0.809473	11	11	1.17878	12	12	1.203	0.935626	1035	1035	106.221	1027	1027	98.2999	1172	1172	122.194	692	692	69.8435	99.1396
Nbv5tr6202164	11.5158	105.954	4.52983e-05	0.000487717	11 kDa late embryogenesis abundant protein (probable)	seed maturation protein		769	0	0	0	7	8	0.390526	0	0	0	1	1	0.0483651	0.109723	144	323	15.9926	103	229	10.5746	137	315	15.8446	37	84	4.09022	11.6255
Nbv5tr6216849	43.3538	105.869	0	0	Putative uncharacterized protein n=2 Tax=Vitis vinifera RepID=D7T4I9_VITVI (probable)	protein trichome birefringence-like 33	TBL33	539	1	5	0.379435	3	13	0.9054	0	5	0.368802	0	0	0	0.413409	92	596	42.1017	92	535	35.247	96	746	53.5362	83	636	44.1837	43.7672
Nbv5tr6389153	46.7834	105.753	0	0	BEL1-like homeodomain protein 6 (probable)	bel1-like homeodomain 6	BLH6	2274	0	20	1.78643	0	0	0	0	0	0	0	0	0	0.446609	0	652	52.7483	4	522	38.7788	0	717	58.4782	4	488	38.9148	47.23
Nbv5tr6208723	15.3188	104.94	7.99361e-15	2.68527e-13	not determined by homology or low homology during annotation	---NA---		263	1	1	0.155525	0	0	0	1	1	0.151167	2	2	0.282835	0.147382	137	137	19.8339	103	103	13.9072	107	107	15.7371	87	87	12.3868	15.4662
Nbv5tr6220940	9.3893	103.653	1.06199e-09	2.18803e-08	Putative uncharacterized protein n=1 Tax=Vitis vinifera RepID=A5BCV7_VITVI (probable)	PREDICTED: uncharacterized protein LOC104217042		438	2	3	0.280158	1	1	0.0857062	0	0	0	0	0	0	0.0914661	75	106	9.21455	85	97	7.8642	108	146	12.8937	73	93	7.95065	9.48077
Nbv5tr6244278	18.9821	102.997	0	0	Putative uncharacterized protein n=2 Tax=Vitis vinifera RepID=D7TQQ5_VITVI (probable)	bromodomain-containing protein 4-like	AT5G03380	867	1	1	0.0471777	5	5	0.21649	3	3	0.137567	8	8	0.343186	0.186105	455	456	20.0257	490	490	20.0694	452	452	20.1659	380	380	16.4119	19.1682
Nbv5tr6223643	105.017	102.603	0	0	Non-specific lipid-transfer protein-like protein At5g64080 (probable)	non-specific lipid-transfer protein at2g13820 isoform x2	AT3G22620	894	14	22	1.00656	20	53	2.22548	5	10	0.444708	7	11	0.457629	1.0336	1075	2200	93.6974	1551	2963	117.693	1130	2420	104.707	1257	2581	108.105	106.051
Nbv5tr6209048	6.42924	102.561	4.66153e-07	7.01172e-06	not determined by homology or low homology during annotation	---NA---		593	0	0	0	4	4	0.253216	0	0	0	0	0	0	0.063304	129	129	8.2828	105	105	6.28769	107	107	6.97954	70	70	4.42015	6.49255
Nbv5tr6258298	21.1485	102.532	0	0	Laccase-7 (probable)	laccase 7	LAC7	1806	0	0	0	2	5	0.516869	0	1	0.110949	0	2	0.205358	0.208294	30	190	19.3547	38	179	16.7436	46	232	23.8251	28	254	25.5036	21.3568
Nbv5tr6235201	7.65605	102.52	3.90175e-08	6.70961e-07	BTB/POZ and TAZ domain-containing protein 4 (probable)	btb poz and taz domain-containing protein 4-like	BT4	1140	0	2	0.0717598	5	5	0.164646	0	0	0	2	2	0.0652504	0.0754141	232	277	9.25161	190	210	6.54141	215	264	8.95771	167	188	6.17514	7.73147
Nbv5tr6234363	283.832	102.493	0	0	Fatty acyl-CoA reductase 3 (probable)	fatty acyl- reductase 3-like	CER4	1825	112	112	2.51022	163	163	3.35282	119	119	2.59237	133	134	2.73087	2.79657	14933	14935	311.591	17098	17099	332.709	14507	14510	307.541	9488	9488	194.673	286.628
Nbv5tr6343568	55.5216	102.412	0	0	Putative uncharacterized protein n=1 Tax=Ricinus communis RepID=B9SF83_RICCO (probable)	---NA---		371	3	4	2.18995	0	0	0	0	0	0	0	0	0	0.547487	101	124	61.4893	81	113	51.4539	97	122	60.9889	81	103	50.3442	56.0691
Nbv5tr6202431	11.781	102.162	9.53415e-12	2.44831e-10	UPI000233962A related cluster n=1 Tax=unknown RepID=UPI000233962A (probable)	ribonuclease h protein at1g65750		953	8	8	0.343363	0	0	0	2	2	0.0834352	1	1	0.039027	0.116456	292	292	11.6663	270	270	10.0607	340	340	13.8002	307	307	12.0626	11.8974
Nbv5tr6217609	5.38285	101.948	4.00451e-06	5.22653e-05	Uncharacterized protein n=1 Tax=Glycine max RepID=I1JQ00_SOYBN (probable)	PREDICTED: uncharacterized protein LOC104225788	AT3G52790	704	0	0	0	2	4	0.213291	0	0	0	0	0	0	0.0533229	62	91	4.92165	73	93	4.69102	79	124	6.81313	64	100	5.31889	5.43617
Nbv5tr6227694	8.16232	101.597	1.38083e-08	2.50602e-07	Potassium transporter 6 (similar to)	potassium transporter 6-like isoform x1		1842	6	8	0.177646	0	0	0	2	4	0.0863342	2	3	0.0605745	0.0811388	292	461	9.52914	286	426	8.21252	250	403	8.46278	194	333	6.76938	8.24346
Nbv5tr6261448	16.915	101.077	4.44089e-16	7.74569e-14	Transcription factor bHLH137 (probable)	transcription factor bhlh137	AT5G50915	1490	2	2	0.272641	0	0	0	2	3	0.403438	0	0	0	0.16902	11	121	14.94	34	166	18.8207	18	136	16.9285	16	145	17.6469	17.084
Nbv5tr6252123	84.9859	101.027	0	0	LRR receptor-like serine/threonine-protein kinase GSO1 (probable)	leucine rich repeat-like protein		574	2	2	0.707727	1	1	0.325249	4	4	1.39633	3	3	0.969191	0.849625	277	278	89.1014	282	282	82.9949	265	266	85.9478	270	270	85.2978	85.8355
Nbv5tr6217760	44.2413	100.269	0	0	Peroxisomal membrane protein PMP22 (probable)	peroxisomal membrane protein pmp22	AT4G14305	749	9	9	0.491492	4	4	0.200477	14	14	0.743119	7	7	0.347596	0.445671	677	677	34.4151	863	863	40.9153	958	958	49.4745	1079	1079	53.9428	44.6869
Nbv5tr6237806	122.923	100.015	0	0	Putative uncharacterized protein n=1 Tax=Vitis vinifera RepID=D7UCR5_VITVI (probable)	cytochrome b561 and domon domain-containing protein at3g61750-like	AT3G61750	1292	40	40	1.26635	44	44	1.27843	45	45	1.38472	36	36	1.03633	1.24146	4304	4304	126.839	4361	4361	119.862	4683	4683	140.204	3787	3787	109.756	124.165
Nbv5tr6217088	18.6763	99.3134	0	0	Mitogen-activated protein kinase kinase kinase A (probable)	mitogen-activated protein kinase kinase kinase a-like	MAPKKK15	1213	7	7	0.236044	7	9	0.278527	0	0	0	6	8	0.245294	0.189966	497	562	17.6408	465	525	15.3693	480	554	17.6663	702	803	24.7884	18.8662
Nbv5tr6199525	8.95767	99.2884	2.68478e-09	5.28866e-08	Beta-galactosidase n=1 Tax=Vitis vinifera RepID=F6HGW2_VITVI (probable)	---NA---		205	0	0	0	1	1	0.183119	0	0	0	1	1	0.181428	0.0911366	40	40	7.42931	60	60	10.3933	48	48	9.05702	51	51	9.31559	9.04881
Nbv5tr6294432	28.8463	98.8454	0	0	not determined by homology or low homology during annotation	uncharacterized protein	AT3G01516	1143	0	0	0	2	4	0.653344	2	3	0.525916	0	0	0	0.294815	174	195	31.3863	188	208	30.7419	158	181	29.3696	144	158	25.0667	29.1411
Nbv5tr6339423	170.879	98.8434	0	0	Putative uncharacterized protein n=1 Tax=Ricinus communis RepID=B9S472_RICCO (similar to)	unknown protein		1152	0	6	1.0579	0	8	1.29648	0	22	3.82659	0	5	0.804855	1.74646	0	1029	164.329	0	1038	152.216	1	1172	188.686	0	1177	185.272	172.626
Nbv5tr6254401	49.8558	98.7386	2.29467e-07	1.56631e-05	Putative uncharacterized protein n=1 Tax=Vitis vinifera RepID=D7SKG6_VITVI (probable)	DUO1-activated unknown 1	AT5G02390	2363	0	0	0	0	0	0	0	0	0	0	26	2.04037	0.510093	0	415	32.3099	0	951	67.9878	0	452	35.4764	0	856	65.6895	50.3659
Nbv5tr6202236	25.4358	97.4036	0	0	Ethylene-responsive transcription factor ERF055 (probable)	ethylene-responsive transcription factor erf054	AT1G36060	1071	12	12	0.458298	6	6	0.210304	2	2	0.0742425	9	9	0.312544	0.263847	700	700	24.8858	742	742	24.602	842	842	30.4103	655	655	22.9005	25.6997
Nbv5tr6203796	9.04635	96.154	2.37355e-09	4.7016e-08	not determined by homology or low homology during annotation	PREDICTED: uncharacterized protein LOC104241626		2562	1	3	0.0478959	0	0	0	6	13	0.201733	5	9	0.130654	0.0950706	5	658	9.77888	0	531	7.3599	6	733	11.0668	2	572	8.36009	9.14142
Nbv5tr6202106	103.293	95.7682	0	0	not determined by homology or low homology during annotation	---NA---		344	7	7	0.83233	8	8	0.873007	8	8	0.924579	16	16	1.7299	1.08995	900	900	99.6154	1039	1039	107.254	1100	1100	123.689	799	799	86.9726	104.383
Nbv5tr6257758	133.103	95.7526	0	0	Cytochrome P450 86A1 (probable)	cytochrome p450		1830	0	10	1.10993	2	12	1.22422	2	30	3.28482	0	0	0	1.40474	62	1377	138.431	58	1519	140.224	32	1122	113.712	48	1470	145.664	134.508
Nbv5tr6201993	7.92172	95.7225	2.1938e-08	3.88935e-07	Putative polyprotein n=1 Tax=Solanum lycopersicum RepID=Q0PY40_SOLLC (probable)	PREDICTED: uncharacterized protein LOC104245175		956	4	6	0.256714	0	0	0	0	0	0	2	2	0.0778091	0.0836308	181	181	7.2088	214	215	7.98615	230	230	9.3061	192	192	7.52034	8.00535
Nbv5tr6253765	66.2783	95.5728	0	0	BEL1-like homeodomain protein 6 (probable)	bel1-like homeodomain 6	BLH6	2443	0	13	1.08086	0	0	0	0	21	1.72241	0	0	0	0.700817	2	827	62.2779	8	1170	80.9052	0	897	68.098	10	763	56.6353	66.9791
Nbv5tr6426300	9.15263	95.37	2.10432e-09	1.92609e-07	Putative uncharacterized protein n=1 Tax=Vitis vinifera RepID=F6HZA0_VITVI (probable)	protein trichome birefringence-like 6	TBL6	478	0	0	0	0	0	0	0	0	0	0	1	0.387947	0.0969867	0	24	9.23709	0	21	7.42174	0	27	10.4761	0	26	9.86351	9.24962
Nbv5tr6408655	27.5791	95.1213	0	0	GDSL esterase/lipase At5g37690 (probable)	gdsl esterase lipase	AT5G37690	1115	0	0	0	2	7	1.17206	0	0	0	0	0	0	0.293016	15	124	20.4597	28	197	29.8473	23	184	30.6061	19	188	30.5752	27.8721
Nbv5tr6199152	29.938	95.0787	0	0	Transcription factor HB29 (probable)	zinc-finger homeodomain protein 9-like	ZFHD1	972	10	10	0.420814	14	14	0.540689	2	2	0.0818043	6	6	0.229585	0.318223	744	744	29.144	739	739	26.9982	825	825	32.8311	832	832	32.0517	30.2562
Nbv5tr6224124	126.651	94.5281	0	0	not determined by homology or low homology during annotation	---NA---		267	14	14	2.14473	8	8	1.12477	6	6	0.893413	9	9	1.25369	1.35415	871	871	124.208	1071	1071	142.441	867	867	125.605	854	854	119.768	128.005
Nbv5tr6215501	17.9818	94.1325	0	0	Abscisic acid receptor PYL4 (probable)	abscisic acid receptor pyl4-like	PYL6	930	2	9	0.395836	0	0	0	4	6	0.256496	2	3	0.119977	0.193077	206	453	18.5463	232	447	17.0679	187	426	17.7184	221	481	19.3667	18.1748
Nbv5tr6369629	21.8737	93.7568	0	0	Protein MKS1 (probable)	hypothetical protein		1292	0	6	0.943271	0	0	0	0	0	0	0	0	0	0.235818	0	112	15.948	0	218	28.5042	0	149	21.3889	0	161	22.5969	22.1095
Nbv5tr6235373	37.8257	93.7312	0	0	Cytochrome P450 86B1 (probable)	cytochrome family subfamily polypeptide 1 isoform 1	CYP86B1	1782	19	19	0.436116	19	19	0.400251	16	16	0.356964	21	21	0.438298	0.407907	1792	1842	39.3572	1898	1925	38.3601	1778	1835	39.8315	1656	1684	35.3857	38.2336
Nbv5tr6206902	97.3927	93.706	0	0	Transposon Ty3-G Gag-Pol polyprotein (probable)	dna rna polymerases superfamily protein		3547	40	94	1.08398	32	78	0.825505	37	82	0.919105	48	131	1.37363	1.05055	7234	9610	103.158	7722	9691	97.0206	7330	9825	107.144	6159	8189	86.4497	98.4433
Nbv5tr6202059	14.9277	92.3239	1.90958e-14	6.24223e-13	Probable inactive receptor kinase At2g26730 (probable)	probable inactive receptor kinase at2g26730	AT2G26730	962	6	6	0.255113	4	4	0.156089	4	4	0.165309	2	2	0.0773238	0.163459	377	377	14.9214	420	420	15.5035	369	369	14.8371	388	388	15.1026	15.0911
Nbv5tr6214994	48.573	91.5499	0	0	Respiratory burst oxidase homolog protein E (probable)	respiratory burst oxidase homolog protein e-like isoform x1		2845	2	25	0.35943	0	50	0.659742	0	46	0.642818	4	37	0.483702	0.536423	99	3634	48.6346	224	4298	53.6464	85	3843	52.25	80	3184	41.9068	49.1094
Nbv5tr6203917	35.8289	91.4301	0	0	Casparian strip membrane protein VIT_14s0108g01050 (probable)	casparian strip membrane protein 3-like	AT5G15290	819	4	4	0.199771	24	24	1.10005	4	4	0.194173	2	2	0.0908248	0.396205	660	660	30.6833	850	850	36.8546	790	790	37.3114	876	876	40.0511	36.2251
Nbv5tr6213486	247.926	91.3463	0	0	not determined by homology or low homology during annotation	---NA---		327	12	12	1.50103	26	26	2.98478	30	30	3.64742	25	25	2.84348	2.74418	2113	2115	246.266	2199	2202	239.126	2283	2284	270.176	2157	2158	247.114	250.67
Nbv5tr6334349	100.989	91.0068	0	0	Beta-galactosidase (probable)	beta-galactosidase 12	BGAL12	982	0	1	0.206841	0	4	0.76046	3	8	1.63238	7	10	1.88838	1.12201	48	537	100.604	72	588	101.153	45	539	101.799	73	568	104.887	102.111
Nbv5tr6201239	31.1433	90.925	0	0	Putative uncharacterized protein n=1 Tax=Vitis vinifera RepID=F6HDR9_VITVI (probable)	non-specific lipid-transfer protein at2g13820	EDA4	1013	9	9	0.363404	8	8	0.29646	11	11	0.431713	8	8	0.293724	0.346325	639	639	24.0178	1045	1045	36.6322	751	751	28.6766	991	991	36.6318	31.4896
Nbv5tr6227731	78.0104	90.9226	0	0	Uncharacterized protein n=1 Tax=Pristionchus pacificus RepID=H3DW18_PRIPA (probable)	cornifin alpha- partial		827	2	7	0.346217	11	20	0.907843	9	33	1.58643	9	14	0.629623	0.867528	705	1529	70.3954	900	1807	77.5906	722	1573	73.5734	959	2075	93.9521	78.8779
Nbv5tr6244405	68.5896	90.7414	0	0	not determined by homology or low homology during annotation	PREDICTED: uncharacterized protein LOC104086891		559	2	4	0.292688	9	11	0.738698	16	21	1.49355	8	8	0.532276	0.764303	1090	1094	74.5157	1092	1096	69.6234	1042	1049	72.5874	897	906	60.6891	69.3539
Nbv5tr6235725	118.27	90.714	0	0	Glucan endo-1,3-beta-glucosidase 13 (probable)	low quality protein: glucan endo- -beta-glucosidase 13	AT4G05430	581	22	22	1.54883	23	23	1.48607	14	14	0.957997	20	20	1.2803	1.3183	1974	1974	129.364	1981	1981	121.078	1917	1917	127.627	1556	1556	100.283	119.588
Nbv5tr6283103	18.5469	90.1515	0	0	PI-PLC X domain-containing protein At5g67130 (probable)	plc-like phosphodiesterases superfamily protein	AT4G36945	1399	2	2	0.290375	1	1	0.133447	1	1	0.143227	2	2	0.265102	0.208038	128	133	17.4898	144	151	18.2336	168	183	24.2604	110	116	15.0358	18.7549
Nbv5tr6214952	107.836	89.4828	0	0	Predicted protein n=2 Tax=Populus trichocarpa RepID=B9HHR1_POPTR (probable)	protein eskimo 1-like	ESK1	1740	8	50	1.17538	6	60	1.29446	4	51	1.16529	8	58	1.23976	1.21872	835	4589	100.418	1058	5544	113.144	909	5375	119.489	794	4794	103.167	109.054
Nbv5tr6257413	75.1691	89.4669	2.36478e-13	3.33684e-11	Cytochrome P450 86A1 (probable)	cytochrome p450 86a1	CYP86A1	832	0	0	0	2	13	2.91708	0	2	0.481668	0	0	0	0.849687	58	309	68.3261	90	392	79.5934	56	240	53.4999	92	471	102.656	76.0188
Nbv5tr6269831	15.3655	89.3399	8.21565e-15	1.32417e-12	Flavin-containing monooxygenase FMO GS-OX-like 9 (probable)	flavin-containing monooxygenase fmo gs-ox-like 9	AT5G07800	2016	0	0	0	0	0	0	4	7	0.695743	0	0	0	0.173936	6	186	16.9736	12	187	15.6699	8	181	16.6515	2	143	12.8627	15.5394
Nbv5tr6314837	9.61315	89.2759	7.84578e-10	7.52039e-08	not determined by homology or low homology during annotation	---NA---		460	0	0	0	0	0	0	1	1	0.435596	0	0	0	0.108899	20	20	7.99878	32	32	11.7519	24	24	9.67651	24	24	9.46105	9.72205
Nbv5tr6231883	156.061	89.097	1.25244e-11	3.17205e-10	Peroxidase 72 (probable)	peroxidase 72-like	AT5G66390	963	0	65	2.76085	0	28	1.09149	0	54	2.22936	2	26	1.00417	1.77147	15	2882	113.949	22	3471	127.993	13	4155	166.895	20	5722	222.493	157.832
Nbv5tr6391978	141.581	89.0647	0	0	LOB domain-containing protein 38 (probable)	unknown		630	4	16	5.15854	0	0	0	4	4	1.27222	0	0	0	1.60769	94	521	152.142	105	547	146.677	88	514	151.317	89	426	122.618	143.188
Nbv5tr6210422	7.16742	88.9651	1.03485e-07	1.68039e-06	not determined by homology or low homology during annotation	PREDICTED: uncharacterized protein LOC104110576		251	2	2	0.325921	0	0	0	0	0	0	0	0	0	0.0814803	53	53	8.03979	59	59	8.34709	46	46	7.08895	37	37	5.51978	7.2489
Nbv5tr6235211	65.3361	88.6403	0	0	1-aminocyclopropane-1-carboxylate oxidase 5 (similar to)	1-aminocyclopropane-1-carboxylate oxidase 5-like	AT1G77330	732	9	9	0.502907	10	11	0.564115	10	10	0.543127	27	27	1.37186	0.745503	942	977	50.819	1286	1332	64.6175	1250	1321	69.8055	1473	1546	79.0847	66.0816
Nbv5tr6201112	30.4684	88.0109	0	0	not determined by homology or low homology during annotation	PREDICTED: uncharacterized protein LOC104244463		886	10	10	0.46166	10	10	0.423694	4	4	0.179489	8	8	0.335826	0.350167	647	647	27.8044	768	768	30.7811	746	746	32.5689	760	760	32.1199	30.8186
Nbv5tr6388876	34.0224	87.861	0	0	Putative uncharacterized protein n=1 Tax=Vitis vinifera RepID=D7TK86_VITVI (probable)	uncharacterized protein	AT2G34580	985	0	0	0	0	0	0	2	4	0.813702	2	4	0.75305	0.391688	68	194	36.2341	92	221	37.9027	55	177	33.3275	69	164	30.1921	34.4141
Nbv5tr6216723	18.9998	87.3237	0	0	Predicted protein n=1 Tax=Populus trichocarpa RepID=B9NF94_POPTR (probable)	rna-binding protein 12-like		584	6	6	0.420237	2	2	0.128559	3	3	0.204231	2	2	0.127372	0.2201	239	239	15.5822	356	357	21.7076	347	347	22.9834	259	259	16.6066	19.2199
Nbv5tr6201893	195.121	87.2936	0	0	9-divinyl ether synthase (probable)	9-divinyl ether synthase-like		1911	85	85	1.81934	96	96	1.8858	150	150	3.12063	114	114	2.21872	2.26113	8959	8959	178.501	10952	10953	203.53	10193	10193	206.319	10267	10267	201.176	197.382
Nbv5tr6223644	74.8779	87.1536	0	0	Non-specific lipid-transfer protein-like protein At5g64080 (probable)	non-specific lipid-transfer protein at2g13820 isoform x2	AT3G22620	893	8	11	0.503846	12	29	1.21908	6	16	0.712329	13	25	1.04123	0.869122	734	1536	65.4911	923	1830	72.7707	833	1801	78.0118	989	2068	86.7148	75.7471
Nbv5tr6238124	7.09696	86.5717	1.17429e-07	1.89506e-06	Putative uncharacterized protein n=2 Tax=Vitis vinifera RepID=A5BNR5_VITVI (probable)	PREDICTED: uncharacterized protein LOC104120500		233	0	0	0	1	1	0.161113	1	1	0.17063	0	0	0	0.0829358	43	43	7.02676	51	51	7.77268	49	49	8.13463	36	36	5.7855	7.17989
Nbv5tr6241960	40.9999	86.1638	0	0	Putative polyprotein n=1 Tax=Solanum lycopersicum RepID=Q0PY40_SOLLC (probable)	low quality protein: abc transporter g family member 29-like		381	0	0	0	4	4	0.394113	10	10	1.04349	5	5	0.488094	0.481424	451	451	45.0707	471	471	43.8988	455	455	46.1939	313	313	30.7619	41.4813
Nbv5tr6223572	7.42221	85.9449	5.87584e-08	9.83281e-07	Putative uncharacterized protein n=2 Tax=Vitis vinifera RepID=D7T4I9_VITVI (probable)	protein trichome birefringence-like 33		1337	5	5	0.152966	3	7	0.196541	0	0	0	0	0	0	0.0873767	66	172	4.89823	148	323	8.57882	104	313	9.05546	96	268	7.50581	7.50958
Nbv5tr6226512	12.2858	85.4069	7.2153e-11	1.69633e-09	Putative uncharacterized protein n=1 Tax=Vitis vinifera RepID=A5BCV7_VITVI (probable)	PREDICTED: uncharacterized protein LOC104217042		325	0	0	0	2	2	0.231011	0	1	0.122329	0	2	0.228878	0.145555	112	140	16.4016	83	109	11.9097	85	117	13.9252	41	65	7.489	12.4314
Nbv5tr6243198	92.6596	85.3301	0	0	not determined by homology or low homology during annotation	---NA---		345	8	8	0.948478	8	8	0.870476	13	13	1.49809	10	10	1.07805	1.09877	877	877	96.7883	896	896	92.2244	906	906	101.58	778	778	84.4412	93.7584
Nbv5tr6338715	15.3598	85.1016	8.43769e-15	1.35759e-12	Omega-hydroxypalmitate O-feruloyl transferase (similar to)	omega-hydroxypalmitate o-feruloyl transferase	AT5G41040	1366	0	4	0.594781	0	0	0	0	0	0	0	1	0.135753	0.182633	0	113	15.2188	0	143	17.6848	0	108	14.6635	0	110	14.6025	15.5424
Nbv5tr6208464	5.88302	85.0497	1.62733e-06	2.27024e-05	not determined by homology or low homology during annotation	---NA---		284	0	0	0	0	0	0	2	2	0.279978	0	0	0	0.0699945	43	43	5.76491	46	46	5.7517	38	38	5.17563	54	54	7.11983	5.95302
Nbv5tr6224449	15.997	84.5304	2.22045e-15	7.79001e-14	Anthocyanidin 3-O-glucosyltransferase 5 (similar to)	anthocyanidin 3-o-glucosyltransferase 5-like	AT2G18570	800	4	4	0.204515	1	1	0.0469241	1	1	0.0496961	10	10	0.464909	0.191511	347	347	16.5151	379	379	16.8231	339	339	16.3911	321	321	15.0248	16.1885
Nbv5tr6294595	113.391	84.1473	2.2804e-13	3.22517e-11	Sucrose synthase (similar to)	sucrose synthase		1660	0	3	0.36708	0	26	2.92411	0	17	2.05202	0	1	0.11171	1.36373	0	1163	128.891	0	767	78.0551	0	1340	149.714	0	937	102.357	114.754
Nbv5tr6205237	15.9125	83.6359	1.9984e-15	7.03579e-14	Probable isoprenylcysteine alpha-carbonyl methylesterase ICMEL1 (probable)	probable isoprenylcysteine alpha-carbonyl methylesterase icmel1	ICME-LIKE1	1490	2	2	0.0549035	4	4	0.100777	9	9	0.240142	15	15	0.374424	0.192562	586	587	15.0001	752	752	17.9221	738	738	19.1588	491	491	12.3393	16.1051
Nbv5tr6391580	56.5817	83.1901	0	0	ABC transporter G family member 23 (probable)	abc transporter g family member 23	AT5G19410	2568	0	4	0.316383	1	16	1.1632	0	8	0.624218	2	9	0.649901	0.688425	187	720	51.5809	270	948	62.3631	137	593	42.8277	253	1024	72.3087	57.2701
Nbv5tr6232726	28.4853	82.6482	3.82494e-11	9.28158e-10	CASP-like protein IN26 (probable)	casp-like protein 1	AT4G15610	698	1	1	0.0586004	6	6	0.322687	15	15	0.854374	3	3	0.159854	0.348879	352	355	19.3649	698	699	35.5614	424	427	23.663	679	685	36.7476	28.8342
Nbv5tr6226675	18.1465	82.5931	0	0	Lysine histidine transporter 1 (probable)	lysine histidine transporter 1-like	LHT1	1678	16	19	0.463146	9	11	0.246086	2	2	0.047386	6	6	0.13299	0.222402	651	838	19.0149	653	830	17.5648	685	860	19.8246	584	765	17.0712	18.3689
Nbv5tr6202434	9.38122	82.567	1.11765e-09	2.2932e-08	Chaperone protein dnaJ 49 (probable)	chaperone protein dnaj 49	AT3G06778	911	2	2	0.0897982	0	0	0	1	1	0.0436409	8	8	0.32661	0.115012	224	224	9.36207	296	296	11.538	232	232	9.85071	176	176	7.23416	9.49623
Nbv5tr6340954	10.1604	82.5295	4.61016e-06	0.000255946	Polygalacturonase (probable)	polygalacturonase adpg1	ADPG1	372	0	0	0	0	0	0	0	0	0	1	1	0.498491	0.124623	14	15	7.41822	23	23	10.4448	30	33	16.4527	12	14	6.8245	10.285
Nbv5tr6218428	8.25375	82.0773	1.29469e-08	2.36e-07	Deacetylvindoline O-acetyltransferase (probable)	deacetylvindoline o-acetyltransferase-like	AT3G26040	883	6	6	0.277937	0	0	0	1	1	0.0450248	2	2	0.0842418	0.101801	172	172	7.41669	185	185	7.43991	206	206	9.02411	225	225	9.54148	8.35555
Nbv5tr6427322	7.489	81.2297	6.03068e-08	4.52076e-06	Beta-amylase 7 (probable)	putative beta-amylase		1088	0	2	0.373378	0	0	0	0	0	0	0	0	0	0.0933445	0	52	8.79278	0	55	8.53981	0	43	7.33001	0	34	5.66677	7.58234
Nbv5tr6207759	178.9	81.1653	0	0	Alpha-amylase (probable)	alpha-amylase	AMY1	1526	103	103	2.76083	68	68	1.67279	63	63	1.64134	117	117	2.85161	2.23164	5933	5933	148.034	7678	7678	178.669	7650	7650	193.912	8310	8310	203.911	181.132
Nbv5tr6239145	14.7007	81.1497	2.9976e-14	9.66567e-13	Putative uncharacterized protein n=2 Tax=Vitis vinifera RepID=F6HBV2_VITVI (probable)	exocyst complex component exo70a1-like	EXO70G1	910	4	4	0.179794	0	0	0	8	8	0.349511	5	5	0.204356	0.183415	331	384	16.0669	333	364	14.2042	322	370	15.7274	292	329	13.5378	14.8841
Nbv5tr6217032	6.86751	80.0165	2.18432e-07	3.41231e-06	Putative uncharacterized protein n=1 Tax=Ricinus communis RepID=B9RUD4_RICCO (probable)	protein altered xyloglucan 4-like	TBL22	1549	0	0	0	6	7	0.169642	3	6	0.153997	1	1	0.0240108	0.0869124	134	219	5.38313	182	292	6.69404	165	277	6.91713	221	365	8.82339	6.95442
Nbv5tr6231158	12.5999	79.5271	2.06368e-12	5.63952e-11	Dihydroflavonol-4-reductase (probable)	dihydroflavonol 4-reductase		1339	5	5	0.152737	6	6	0.168212	8	8	0.237532	3	3	0.0833295	0.160453	499	499	14.1893	417	417	11.0589	495	495	14.2996	411	411	11.4936	12.7603
Nbv5tr6216504	57.8341	78.6178	1.29011e-09	2.63296e-08	Zinc finger CCCH domain-containing protein 2 (probable)	zinc finger ccch domain-containing protein 61-like		1896	18	28	0.604054	28	34	0.673173	32	41	0.859722	31	43	0.843507	0.745114	2185	3696	74.2226	1597	2644	49.5199	2128	3631	74.0774	1076	1848	36.497	58.5792
Nbv5tr6203658	22.174	78.5625	0	0	Putative uncharacterized protein n=1 Tax=Ricinus communis RepID=B9SLW5_RICCO (probable)	PREDICTED: uncharacterized protein LOC104222036	AT1G25400	1149	4	12	0.427186	8	14	0.457398	0	0	0	5	8	0.258957	0.285885	311	699	23.1632	319	621	19.1924	351	789	26.5616	297	642	20.9223	22.4599
Nbv5tr6230560	18.0176	78.5598	0	0	Floral homeotic protein PMADS 1 (probable)	floral homeotic protein deficiens-like		467	5	6	0.525522	0	0	0	1	1	0.0851325	2	4	0.318567	0.232305	147	235	19.1599	139	220	16.7287	139	207	17.1455	165	249	19.9653	18.2499
Nbv5tr6227940	58.1724	78.5089	0	0	Peroxidase 11 (probable)	peroxidase 11	AT1G68850	1057	9	9	0.348276	23	23	0.816844	32	32	1.20361	17	18	0.633368	0.750525	1344	1344	48.4135	1766	1766	59.3297	1416	1416	51.8186	2148	2149	76.1299	58.923
Nbv5tr6316960	41.7675	77.8069	0	0	Uncharacterized protein n=1 Tax=Glycine max RepID=I1JQ00_SOYBN (probable)	peptidoglycan-binding domain-containing protein	AT3G52790	356	1	1	0.570555	0	0	0	1	1	0.562848	2	2	1.04179	0.543798	78	91	47.0265	82	86	40.8096	73	80	41.6778	72	78	39.7311	42.3113
Nbv5tr6201647	54.226	77.7601	0	0	not determined by homology or low homology during annotation	---NA---		225	10	10	1.81792	3	3	0.500524	1	1	0.176697	2	2	0.330602	0.706435	364	364	61.5972	307	307	48.4521	365	365	62.7492	282	282	46.9311	54.9324
Nbv5tr6232591	137.68	77.6771	0	0	Proteoglycan 4 (probable)	proteoglycan 4-like	AT5G09530	1087	4	34	1.2794	8	93	3.21173	2	53	1.93847	2	22	0.752751	1.79559	429	3598	126.03	566	4887	159.65	368	3740	133.088	482	4039	139.136	139.476
Nbv5tr6369787	46.2744	77.5842	0	0	Serine/threonine-protein kinase At5g01020 (probable)	protein kinase	AT2G05940	1806	0	6	0.674809	0	0	0	0	12	1.33139	0	4	0.410717	0.604229	0	447	45.5346	0	394	36.8547	0	570	58.5359	0	464	46.5893	46.8786
Nbv5tr6369381	36.7311	77.1125	4.70262e-08	3.58338e-06	GDSL esterase/lipase At5g37690 (probable)	gdsl esterase lipase	AT5G37690	1354	0	0	0	2	14	1.93036	0	0	0	0	0	0	0.482589	12	205	27.854	19	319	39.8003	11	189	25.8886	29	413	55.3117	37.2136
Nbv5tr6208087	11.6987	77.0817	1.2331e-11	3.12624e-10	Glutathione transferase GST 23 (probable)	glutathione transferase gst 23-like	GSTU8	770	5	5	0.265605	3	3	0.146257	3	3	0.154897	1	1	0.0483023	0.153765	224	224	11.0764	231	231	10.6531	275	275	13.8146	244	244	11.8657	11.8525
Nbv5tr6218415	13.4569	77.0532	4.42313e-13	1.29087e-11	Probable LRR receptor-like serine/threonine-protein kinase At3g47570 (probable)	probable lrr receptor-like serine threonine-protein kinase at3g47570	AT3G47580	451	1	1	0.0906942	0	0	0	7	7	0.617069	0	0	0	0.176941	138	138	11.6505	160	160	12.598	145	145	12.4362	215	215	17.8507	13.6339
Nbv5tr6405377	7.20546	76.4513	1.16075e-07	8.3165e-06	Myb-related protein 308 (probable)	transcription factor		1010	0	0	0	0	0	0	1	1	0.19839	0	1	0.183602	0.0954982	15	55	10.0183	7	31	5.18507	16	43	7.89609	9	34	6.10441	7.30096
Nbv5tr6252744	158.441	76.3384	0	0	Putative DNA-binding protein ESCAROLA (probable)	at-hook dna-binding family protein	AT4G17800	1207	4	36	6.05819	0	0	0	0	4	0.66404	1	11	1.68999	2.10306	244	1070	163.09	250	1119	156.616	187	1115	171.33	177	1006	151.139	160.544
Nbv5tr6235264	38.8538	75.7512	0	0	Putative uncharacterized protein n=2 Tax=Vitis vinifera RepID=A5APC4_VITVI (probable)	PREDICTED: uncharacterized protein LOC104109549	AT5G61340	1506	6	8	0.217281	23	38	0.947207	11	15	0.395985	9	21	0.518624	0.519774	1012	1335	33.7519	1274	1687	39.7784	1245	1725	44.3059	1215	1595	39.6579	39.3735
Nbv5tr6212716	5.1161	75.7237	6.67e-06	8.38895e-05	Carbonyl reductase [NADPH] 1 (probable)	carbonyl reductase	AT5G51030	1395	0	0	0	5	7	0.188369	0	3	0.0854987	0	0	0	0.068467	66	217	5.92281	74	228	5.80387	53	234	6.48843	23	94	2.52318	5.18457
Nbv5tr6303190	40.4216	75.5337	0	0	Phospholipase D delta (probable)	phospholipase d delta	PLDDELTA	3093	0	0	0	0	27	1.62972	0	0	0	0	9	0.539588	0.542326	0	667	39.6732	0	864	47.1898	0	713	42.7538	0	584	34.2388	40.9639
Nbv5tr6210177	11.2145	75.4329	2.76039e-11	6.80105e-10	not determined by homology or low homology during annotation	PREDICTED: uncharacterized protein LOC101245322		388	2	2	0.210841	2	2	0.193502	1	1	0.102466	1	1	0.0958576	0.150667	131	131	12.8553	155	155	14.1859	117	117	11.6641	70	70	6.75554	11.3652
Nbv5tr6369227	27.2742	75.2489	0	0	Transcription factor HEC1 (probable)	transcription factor hec2	HEC2	886	0	0	0	0	3	0.632143	0	0	0	0	4	0.837194	0.367334	8	114	23.6713	14	163	31.0791	12	163	34.1208	6	106	21.6949	27.6415
Nbv5tr6242148	21.9891	75.1275	1.70526e-11	4.28188e-10	not determined by homology or low homology during annotation	---NA---		324	3	3	0.378732	4	4	0.463448	0	0	0	3	3	0.344377	0.296639	265	265	31.1418	195	195	21.3721	180	180	21.4895	131	131	15.1398	22.2858
Nbv5tr6369789	56.6808	74.5197	0	0	Serine/threonine-protein kinase At5g01020 (probable)	protein kinase	AT2G05940	1806	0	0	0	0	5	0.516869	0	0	0	0	25	2.56698	0.770962	0	564	57.453	0	680	63.6071	0	661	67.8811	0	407	40.866	57.4518
Nbv5tr6203897	194.264	74.392	0	0	conserved hypothetical protein [Ricinus communis] (probable)	rna-binding protein 12-like		650	24	26	1.63612	78	81	4.67797	39	39	2.38541	33	33	1.88825	2.64694	2613	3029	177.43	3098	3553	194.106	2694	3185	189.537	3330	3933	226.571	196.911
Nbv5tr6228250	122.169	74.2747	0	0	Putative uncharacterized protein B27 n=2 Tax=Nicotiana tabacum RepID=Q8H0H6_TOBAC (probable)	PREDICTED: uncharacterized protein LOC104242347		1489	57	58	1.59327	67	67	1.68914	52	52	1.38842	80	80	1.99827	1.66728	4816	4816	123.15	5039	5039	120.173	5230	5231	135.89	4618	4618	116.132	123.836
Nbv5tr6208690	10.3365	74.0082	2.0391e-10	4.55737e-09	not determined by homology or low homology during annotation	---NA---		275	1	1	0.148739	2	2	0.273013	1	1	0.14457	0	0	0	0.141581	76	76	10.5226	77	77	9.94294	76	76	10.69	79	79	10.7569	10.4781
Nbv5tr6239673	20.0547	73.973	1.11022e-15	3.98768e-14	Putative uncharacterized protein (Fragment) n=1 Tax=Solanum demissum RepID=Q6L3J0_SOLDE (probable)	PREDICTED: uncharacterized protein LOC104216346, partial		494	1	1	0.0827998	1	2	0.151981	5	7	0.563357	3	4	0.301156	0.274823	271	286	22.0435	263	284	20.4149	301	323	25.2914	162	179	13.5681	20.3295
Nbv5tr6222428	200.322	73.6378	0	0	GDSL esterase/lipase At2g23540 (similar to)	gdsl esterase lipase at2g23540	AT2G23540	1435	54	54	1.53921	162	162	4.23789	112	112	3.10298	83	83	2.15122	2.75782	7143	7143	189.527	7962	7962	197.028	7560	7560	203.783	8507	8507	221.982	203.08
Nbv5tr6213860	161.106	73.5661	0	0	not determined by homology or low homology during annotation	---NA---		622	27	29	1.90706	42	52	3.13833	31	31	1.98145	22	31	1.85366	2.22013	2389	2569	157.259	2706	2880	164.422	2532	2775	172.572	2453	2642	159.051	163.326
Nbv5tr6226272	12.2635	73.3427	2.44812e-08	4.31089e-07	Protein CUP-SHAPED COTYLEDON 2 (probable)	nac domain containing protein 38	NAC038	1604	6	6	0.153004	10	10	0.234036	8	8	0.198289	4	4	0.09275	0.16952	595	595	14.1239	582	582	12.8847	254	254	6.1253	711	711	16.5981	12.433
Nbv5tr6386515	6.79261	73.1339	2.66244e-07	1.80005e-05	Predicted protein n=1 Tax=Populus trichocarpa RepID=B9HQD3_POPTR (probable)	at5g60720 mup24_130		2157	2	4	0.376667	0	0	0	0	0	0	0	0	0	0.0941667	31	83	7.07912	27	69	5.40397	34	96	8.25441	26	81	6.80959	6.88677
Nbv5tr6245654	9.66745	73.0325	7.33432e-10	1.54234e-08	Ty1-copia retrotransposon protein n=1 Tax=Cucumis melo subsp. melo RepID=E5GBG5_CUCME (probable)	ty1-copia retrotransposon protein		574	0	0	0	1	1	0.0653995	4	4	0.277051	2	3	0.194387	0.13421	149	190	12.6033	123	133	8.22804	140	172	11.5908	94	104	6.78446	9.80166
Nbv5tr6246391	48.0011	72.6532	0	0	Putative retrotransposon protein, identical n=2 Tax=Solanum demissum RepID=Q6L3S2_SOLDE (probable)	PREDICTED: uncharacterized protein LOC104236034		1092	8	11	0.412028	13	14	0.481273	19	21	0.764555	22	30	1.02178	0.669909	1197	1540	53.6958	1058	1356	44.0954	1187	1565	55.4357	906	1209	41.457	48.671
Nbv5tr6203126	70.4013	72.5877	0	0	1-aminocyclopropane-1-carboxylate oxidase 1 (probable)	1-aminocyclopropane-1-carboxylate oxidase 1	ACO1	1569	57	57	1.48596	39	39	0.933099	13	13	0.329407	50	50	1.18524	0.983427	3080	3080	74.7429	3148	3148	71.2473	3311	3311	81.627	2427	2427	57.9216	71.3847
Nbv5tr6312167	9.87768	72.2856	5.20794e-10	5.11674e-08	Probable protein phosphatase 2C 38 (probable)	protein phosphatase 2c 38	AT3G12620	2021	0	0	0	0	6	0.554259	0	0	0	0	0	0	0.138565	41	111	10.1043	60	119	9.94706	44	134	12.2971	42	86	7.71646	10.0162
Nbv5tr6201968	38.6036	71.7787	0	0	Transcription factor ICE1, putative n=1 Tax=Ricinus communis RepID=B9T7Y5_RICCO (probable)	transcription factor bhlh91-like		927	15	15	0.661862	13	13	0.526441	11	11	0.471765	13	13	0.521581	0.545412	1024	1024	42.0594	1048	1048	40.1456	989	989	41.2681	820	820	33.1229	39.149
Nbv5tr6415811	9.21131	71.3371	1.92818e-09	1.77454e-07	Transcription factor MYB44 (probable)	myb-like protein, putative		1062	0	0	0	0	0	0	0	0	0	0	3	0.523838	0.130959	10	41	7.1025	27	82	13.0438	15	38	6.63627	25	62	10.5865	9.34227
Nbv5tr6366084	16.2104	71.1671	1.77636e-15	2.96661e-13	Omega-hydroxypalmitate O-feruloyl transferase (similar to)	omega-hydroxypalmitate o-feruloyl transferase	AT5G41040	835	0	0	0	0	0	0	1	2	0.479938	1	2	0.444164	0.231025	28	58	12.7789	38	74	14.9713	53	90	19.9904	43	83	18.0251	16.4414
Nbv5tr6221657	266.563	71.0981	0	0	Non-specific lipid-transfer protein-like protein At2g13820 (probable)	non-specific lipid-transfer protein at2g13820	AT3G22600	701	74	74	4.31787	74	74	3.96278	67	67	3.79987	59	59	3.13035	3.80272	5003	5003	271.741	5449	5449	276.029	5216	5216	287.818	4603	4603	245.876	270.366
Nbv5tr6223573	14.142	70.8825	9.92539e-14	3.06549e-12	Putative uncharacterized protein n=1 Tax=Ricinus communis RepID=B9S472_RICCO (similar to)	protein trichome birefringence-like 33	TBL33	1145	7	7	0.250063	9	9	0.295069	2	2	0.0694443	5	6	0.194897	0.202368	350	373	12.4035	430	449	13.9251	456	467	15.7764	450	467	15.2723	14.3443
Nbv5tr6265304	24.7586	70.4938	2.22045e-15	3.69158e-13	Putative uncharacterized protein n=1 Tax=Vitis vinifera RepID=D7TK86_VITVI (probable)	uncharacterized protein	AT2G34580	1041	0	0	0	0	0	0	0	0	0	0	8	1.42508	0.35627	7	116	20.5002	0	151	24.5042	7	191	34.0289	6	123	21.426	25.1148
Nbv5tr6213394	10.0404	70.0505	3.91682e-10	8.48015e-09	UPI000233A94B related cluster n=1 Tax=unknown RepID=UPI000233A94B (probable)	PREDICTED: uncharacterized protein LOC104240266		1426	0	0	0	5	10	0.263249	1	3	0.08364	1	9	0.234737	0.145406	145	394	10.5201	125	351	8.74066	128	397	10.7688	124	408	10.7136	10.1858
Nbv5tr6228507	43.1431	69.8328	0	0	Predicted protein n=1 Tax=Populus trichocarpa RepID=B9HHT0_POPTR (probable)	transcription factor myb44-like		343	7	7	0.834757	1	1	0.109444	6	6	0.695456	8	8	0.867469	0.626782	433	433	48.0658	362	362	37.4775	429	429	48.3795	376	377	41.1568	43.7699
Nbv5tr6214423	42.0852	69.6784	0	0	Cytochrome P450 716B2 (probable)	beta-amyrin 28-oxidase-like	CYP716A1	1604	31	31	0.790521	33	33	0.772317	19	19	0.470936	18	18	0.417375	0.612787	1983	1983	47.0718	1811	1811	40.0932	2068	2068	49.8705	1446	1446	33.7565	42.698
Nbv5tr6207760	38.0966	69.2138	0	0	Casparian strip membrane protein 1 (probable)	casparian strip membrane protein 1-like	AT2G36100	1016	14	14	0.563625	12	12	0.443377	22	22	0.860877	10	10	0.36607	0.558488	1014	1014	38.0003	1155	1155	40.3687	1119	1119	42.6024	913	913	33.6489	38.6551
Nbv5tr6228547	15.6058	69.156	5.10703e-15	1.7462e-13	Transposon MuDR mudrA-like protein, putative n=1 Tax=Solanum demissum RepID=Q6L3K3_SOLDE (probable)	PREDICTED: uncharacterized protein LOC104244237		683	3	3	0.179662	4	4	0.219849	7	7	0.407464	1	2	0.10891	0.228972	249	269	14.9959	275	301	15.6496	278	313	17.7264	244	273	14.967	15.8347
Nbv5tr6343884	8.11915	68.2345	1.80972e-08	1.46481e-06	Dof zinc finger protein DOF5.3 (probable)	dof6 zinc finger		1546	0	0	0	0	4	0.483035	0	0	0	0	0	0	0.120759	9	62	7.37792	9	82	8.96022	7	75	8.9974	8	65	7.62412	8.23991
Nbv5tr6198429	35.2955	67.975	0	0	Putative polyprotein n=1 Tax=Solanum lycopersicum RepID=Q0PY40_SOLLC (probable)	PREDICTED: uncharacterized protein LOC104219788, partial		270	1	1	0.151493	7	7	0.973241	2	2	0.294495	5	5	0.688755	0.526996	228	228	32.1524	282	282	37.0887	301	301	43.1222	223	223	30.9268	35.8225
Nbv5tr6210282	5.58145	67.9073	2.98234e-06	3.98857e-05	Proteasome subunit alpha type [Medicago truncatula] (probable)	ribonuclease h protein at1g65750		225	0	0	0	2	2	0.333683	0	0	0	0	0	0	0.0834207	40	40	6.76893	33	33	5.20821	36	36	6.18896	27	27	4.4934	5.66487
Nbv5tr6214894	8.18712	67.8843	8.42769e-06	0.00010444	Ty1-copia retrotransposon protein n=1 Tax=Cucumis melo subsp. melo RepID=E5GBG5_CUCME (probable)	uncharacterized transporter ybr287w-like		319	2	2	0.256446	0	0	0	0	0	0	2	2	0.233183	0.122407	61	104	12.4132	31	47	5.23195	57	86	10.4281	36	44	5.16483	8.30953
Nbv5tr6237455	133.176	67.7029	0	0	Putative PLA2 n=1 Tax=Nicotiana tabacum RepID=Q9SE98_TOBAC (probable)	af173863_1 pla2		543	17	17	1.28058	19	19	1.31353	54	54	3.95372	21	21	1.43839	1.99656	1844	1844	129.301	2004	2004	131.055	2066	2066	147.173	1931	1931	133.161	135.173
Nbv5tr6202555	7.72177	67.6032	4.26292e-08	7.28044e-07	Predicted protein n=2 Tax=Populus trichocarpa RepID=B9NCZ9_POPTR (probable)	PREDICTED: uncharacterized protein LOC104236496	AT5G24130	1262	7	7	0.226879	4	4	0.118984	0	0	0	4	4	0.117885	0.115937	336	336	10.1373	277	277	7.7943	311	311	9.53233	131	131	3.88692	7.83771
Nbv5tr6301504	17.0938	67.502	2.22045e-16	3.9512e-14	Putative uncharacterized protein n=1 Tax=Ricinus communis RepID=B9S472_RICCO (similar to)	protein trichome birefringence-like 33	TBL33	1692	1	4	0.480183	0	0	0	0	0	0	1	5	0.547986	0.257042	42	116	12.6127	62	192	19.1697	50	177	19.4016	47	170	18.2194	17.3509
Nbv5tr6204793	5.83331	67.2218	1.3518e-05	0.000161226	Ferric reduction oxidase 4 (probable)	ferric reduction oxidase 4-like	FRO4	2423	8	8	0.135049	2	2	0.0309858	2	2	0.0328162	10	10	0.153499	0.0880876	264	265	4.16423	642	642	9.40889	223	223	3.55999	423	424	6.55249	5.9214
Nbv5tr6243919	11.9045	67.0476	8.95373e-12	2.30401e-10	not determined by homology or low homology during annotation	---NA---		329	3	3	0.372977	1	1	0.114101	1	1	0.120842	1	1	0.113048	0.180242	121	121	14.0033	99	99	10.6855	115	115	13.5207	89	89	10.1295	12.0848
Nbv5tr6260071	9.94062	66.9388	5.21971e-10	5.12558e-08	Sucrose transport protein SUC3 (probable)	sucrose transport protein suc3	SUT2	2021	0	6	0.603021	0	0	0	0	0	0	0	0	0	0.150755	0	141	12.8353	0	93	7.77375	0	96	8.80988	0	122	10.9466	10.0914
Nbv5tr6345759	11.7618	66.8112	5.49984e-09	4.7979e-07	Polyamine oxidase 1 (probable)	polyamine oxidase 1	PAO1	1897	1	3	0.321219	2	4	0.39366	0	0	0	0	0	0	0.17872	78	105	10.1829	130	198	17.6324	88	117	11.4389	65	89	8.50763	11.9405
Nbv5tr6227034	7.93157	66.148	2.80797e-08	4.91351e-07	not determined by homology or low homology during annotation	hypothetical protein PRUPE_ppa013763mg		384	0	0	0	3	3	0.293276	0	0	0	2	2	0.193712	0.121747	71	75	7.43656	70	72	6.65822	85	85	8.5622	96	98	9.55628	8.05332
Nbv5tr6368084	5.39765	65.9115	4.45767e-06	0.000248526	Transcription factor TGA2 (probable)	bzip transcription factor tga10	AT5G06839	1832	2	3	0.332616	0	0	0	0	0	0	0	0	0	0.083154	18	42	4.2177	24	66	6.08601	24	61	6.17546	14	55	5.44406	5.48081
Nbv5tr6232393	5.62966	64.9798	2.65852e-06	3.58145e-05	Glucan endo-1,3-beta-glucosidase 8 (probable)	glucan endo- -beta-glucosidase 8-like	AT3G24330	318	0	0	0	1	1	0.118048	0	0	0	2	2	0.233917	0.0879912	46	46	5.50774	47	47	5.24841	57	57	6.93339	44	44	5.18107	5.71765
Nbv5tr6266013	13.234	64.9441	6.91225e-13	9.32613e-11	Putative uncharacterized protein n=1 Tax=Medicago truncatula RepID=G7JX92_MEDTR (probable)	---NA---		224	0	0	0	0	0	0	0	0	0	1	1	0.827851	0.206963	13	13	10.6769	18	18	13.575	20	20	16.5595	16	16	12.9526	13.441
Nbv5tr6207054	20.0318	64.7617	0	0	Poly [ADP-ribose] polymerase 3 (probable)	poly	AT5G22470	3032	25	25	0.337262	17	17	0.210478	26	26	0.340923	30	30	0.368002	0.314166	1912	1912	24.0105	1811	1811	21.2103	1763	1763	22.4916	1107	1107	13.6714	20.3459
Nbv5tr6222118	108.27	64.567	0	0	Peroxidase 72 (probable)	peroxidase 72-like	AT5G66390	2750	56	155	2.30545	23	108	1.47427	19	91	1.31559	46	127	1.71763	1.70323	4953	6664	92.2666	6419	8496	109.708	5655	7538	106.028	7033	9686	131.888	109.973
Nbv5tr6199910	73.8659	64.5283	0	0	Lipid transfer-like protein VAS (probable)	lipid transfer-like protein vas	AT5G13900	543	10	10	0.75328	23	23	1.59006	10	10	0.732171	23	23	1.57538	1.16272	900	900	63.1081	1008	1008	65.92	1120	1120	79.784	1324	1324	91.3024	75.0286
Nbv5tr6223362	53.9256	64.2229	0	0	Formin-like protein 4 (probable)	formin-like protein 4	FH8	2886	77	77	1.09132	84	84	1.09262	33	33	0.454601	60	60	0.773238	0.852944	3996	3996	52.7195	4206	4207	51.7646	4450	4450	59.6433	4238	4238	54.9868	54.7786
Nbv5tr6214983	56.1714	64.2171	8.16436e-12	2.10524e-10	Predicted protein n=1 Tax=Populus trichocarpa RepID=B9IF68_POPTR (probable)	PREDICTED: uncharacterized protein LOC104211555	AT5G50360	1831	23	23	0.513802	47	47	0.963597	47	47	1.02052	52	52	1.05627	0.888547	3490	3490	72.5737	2660	2660	51.5882	3188	3188	67.3485	1796	1796	36.7292	57.0599
Nbv5tr6227509	21.9339	64.097	0	0	Rho GTPase-activating protein gacA (probable)	rho gtpase-activating protein 2-like		1690	6	6	0.145218	22	22	0.488677	20	20	0.470496	13	13	0.286098	0.347622	1009	1009	22.7325	1066	1066	22.3989	987	988	22.6135	965	965	21.3813	22.2816
Nbv5tr6214951	39.4174	64.093	0	0	Predicted protein n=2 Tax=Populus trichocarpa RepID=B9HHR1_POPTR (probable)	protein eskimo 1-like	ESK1	1995	0	63	1.29168	0	52	0.978468	0	4	0.0797131	0	8	0.149144	0.62475	0	2018	38.5142	8	1699	30.2418	0	2584	50.1011	1	2201	41.3115	40.0421
Nbv5tr6222974	89.8691	63.9086	0	0	not determined by homology or low homology during annotation	rna-binding protein 12-like		668	18	21	1.28588	26	28	1.5735	29	33	1.96404	14	16	0.890844	1.42857	1165	1368	77.9744	1504	1749	92.9758	1251	1489	86.2216	1616	1927	108.019	91.2976
Nbv5tr6242546	22.1028	63.8779	0	0	Probable aquaporin TIP-type RB7-18C (probable)	probable aquaporin tip-type rb7-18c	TIP2	1033	14	16	0.633543	12	12	0.436081	4	5	0.192434	4	4	0.144018	0.351519	259	434	15.9967	489	722	24.8195	414	630	23.5905	424	701	25.4104	22.4543
Nbv5tr6228236	657.891	63.8757	0	0	Suberization-associated anionic peroxidase (probable)	suberization-associated anionic peroxidase-like	AT5G05340	1420	274	637	18.3488	132	254	6.71478	110	189	5.29159	239	439	11.4983	10.4634	6021	20748	556.327	8074	25013	625.51	6510	23301	634.723	9318	32494	856.858	668.354
Nbv5tr6232825	187.899	63.6847	0	0	Predicted protein (Fragment) n=1 Tax=Nematostella vectensis RepID=A7SNQ6_NEMVE (probable)	vegetative cell wall protein gp1-like		1030	36	38	1.50905	139	161	5.86779	60	69	2.66333	54	54	1.94991	2.99752	4638	5281	195.219	5104	5664	195.273	4589	5322	199.864	4157	4765	173.229	190.896
Nbv5tr6222668	44.2599	63.572	0	0	3-ketoacyl-CoA synthase 4 (probable)	3-ketoacyl- synthase 4-like	KCS4	1974	27	27	0.559465	40	40	0.760675	45	45	0.906312	32	32	0.602922	0.707343	2498	2498	48.1823	2456	2456	44.1812	2213	2213	43.3643	2327	2327	44.1411	44.9672
Nbv5tr6303040	13.327	63.5608	6.27276e-13	8.49435e-11	Putative uncharacterized protein n=1 Tax=Vitis vinifera RepID=D7UC86_VITVI (probable)	putative protein		456	0	1	0.445433	0	0	0	0	0	0	0	1	0.406663	0.213024	0	45	18.1551	0	32	11.8549	0	32	13.0152	0	28	11.1347	13.54
Nbv5tr6204200	35.9159	63.3794	0	0	BTB/POZ domain-containing protein At3g56230 (probable)	btb poz domain-containing protein at3g56230-like	AT3G56230	1207	16	16	0.542212	34	34	1.05744	12	12	0.395263	10	10	0.308142	0.575765	1095	1095	34.5421	1236	1236	36.3637	1317	1318	42.2383	1058	1058	32.8226	36.4917
Nbv5tr6240672	19.4716	63.1214	0	0	Transcription factor bHLH91 (probable)	transcription factor bhlh91-like		525	1	1	0.0779107	5	5	0.357517	8	8	0.605819	3	3	0.21253	0.313444	292	293	21.2496	297	297	20.0888	302	303	22.3245	217	217	15.4773	19.785
Nbv5tr6311658	118.25	63.1127	0	0	Putative uncharacterized protein n=1 Tax=Ricinus communis RepID=B9RNK9_RICCO (probable)	hypoersensitive response protein	AT4G01410	983	0	13	2.68619	0	12	2.27906	0	13	2.64991	0	0	0	1.90379	12	695	130.072	28	713	122.532	10	615	116.034	34	607	111.975	120.153
Nbv5tr6203811	1560.36	63.0496	0	0	Tyramine N-feruloyltransferase 10/30 (probable)	tyramine n-feruloyltransferase 4 11-like	AT2G39030	1059	664	710	27.4232	729	789	27.9684	492	535	20.0849	675	715	25.1113	25.1469	38906	42052	1511.93	42758	45547	1527.29	42460	46410	1695.17	41426	45466	1607.63	1585.5
Nbv5tr6202866	179.989	62.8747	0	0	Putative uncharacterized protein n=1 Tax=Ricinus communis RepID=B9S472_RICCO (probable)	protein trichome birefringence-like 33	TBL33	1714	87	109	2.60119	133	171	3.74517	77	98	2.27315	97	139	3.01622	2.90893	6136	8075	179.38	6391	8421	174.465	6200	8449	190.674	6350	8563	187.072	182.898
Nbv5tr6208967	37.6158	62.7994	0	0	Putative uncharacterized protein B27 n=2 Tax=Nicotiana tabacum RepID=Q8H0H6_TOBAC (probable)	hypothetical protein		401	11	11	1.12203	9	9	0.842528	1	1	0.0991444	4	4	0.371	0.608676	414	414	39.3096	464	464	41.0894	436	436	42.0572	326	326	30.4416	38.2244
Nbv5tr6242519	5.55184	62.7308	3.31141e-06	4.38627e-05	Flavin-containing monooxygenase YUCCA4 (probable)	probable indole-3-pyruvate monooxygenase yucca4	YUC4	1300	4	4	0.125856	4	4	0.115506	2	2	0.0611644	2	2	0.0572196	0.0899363	204	204	5.97488	198	198	5.40852	190	190	5.65338	192	192	5.53034	5.64178
Nbv5tr6221417	40.656	62.4701	0	0	Transcription factor HBP-1b(c1) (probable)	transcription factor hbp-1b -like isoform x1	AT5G06839	2112	33	34	0.658478	16	16	0.284389	27	39	0.734147	46	55	0.968561	0.661394	1836	2027	36.5428	2282	2473	41.5802	2212	2493	45.659	2082	2340	41.4874	41.3174
Nbv5tr6263510	9.92916	62.3003	5.3625e-10	5.25462e-08	Indole-3-acetic acid-induced protein ARG7 (probable)	saur-like auxin-responsive protein	AT3G12830	627	0	2	0.647903	0	0	0	0	0	0	0	0	0	0.161976	21	44	12.9103	15	29	7.81348	20	40	11.832	19	27	7.80876	10.0911
Nbv5tr6202485	38.057	62.1895	0	0	Putative uncharacterized protein B27 n=2 Tax=Nicotiana tabacum RepID=Q8H0H6_TOBAC (probable)	rab11 family-interacting protein 4- partial		325	5	5	0.629278	11	11	1.27056	2	2	0.244658	3	3	0.343318	0.621954	302	302	35.3807	427	427	46.6553	358	358	42.6086	261	261	30.0712	38.679
Nbv5tr6231212	283.999	62.079	0	0	Glutamate decarboxylase (probable)	glutamate decarboxylase-like	GAD	2082	194	199	3.90957	307	316	5.69761	230	237	4.52564	244	250	4.46599	4.6497	19196	19225	351.583	15190	15221	259.609	16885	16907	314.111	12729	12749	229.292	288.649
Nbv5tr6202675	16.124	61.9879	1.9984e-15	7.03579e-14	not determined by homology or low homology during annotation	PREDICTED: uncharacterized protein LOC104228581, partial		444	4	4	0.368496	2	2	0.169096	3	3	0.268628	3	3	0.251302	0.264381	202	202	17.3225	213	213	17.0354	209	209	18.208	154	154	12.9877	16.3884
Nbv5tr6239883	46.8393	61.8898	2.69484e-11	6.65601e-10	not determined by homology or low homology during annotation	---NA---		207	11	11	2.17359	3	3	0.544048	0	0	0	2	2	0.35935	0.769248	190	190	34.9483	356	356	61.0712	301	301	56.2463	211	211	38.1686	47.6086
Nbv5tr6409050	6.54422	61.8526	4.5742e-07	2.98654e-05	LOB domain-containing protein 42 (probable)	lob domain-containing protein 42	LBD42	868	0	0	0	0	2	0.430168	0	0	0	0	0	0	0.107542	6	36	7.63017	8	30	5.83869	11	39	8.33317	12	23	4.80501	6.65176
Nbv5tr6202105	12.2725	61.5845	5.04996e-12	1.3241e-10	GDSL esterase/lipase At5g03610 (probable)	gdsl esterase lipase at5g03610-like	AT5G03610	1212	5	5	0.168742	1	1	0.030973	13	13	0.426435	6	6	0.184123	0.202568	351	351	11.0267	467	467	13.6827	314	314	10.0213	491	491	15.1696	12.4751
Nbv5tr6222348	22.774	61.4194	0	0	Putative uncharacterized protein n=1 Tax=Vitis vinifera RepID=F6HZA0_VITVI (probable)	protein trichome birefringence-like 6	TBL6	543	2	6	0.451968	0	0	0	1	6	0.439303	4	9	0.616454	0.376931	120	295	20.6854	159	385	25.1778	138	327	23.2941	145	340	23.4462	23.1509
Nbv5tr6222057	8.24	60.9618	1.6373e-08	2.94785e-07	Tyramine N-feruloyltransferase 4/11 (probable)	tyramine n-feruloyltransferase 4 11-like	AT2G39030	895	2	2	0.0914036	3	3	0.12583	0	0	0	6	8	0.332449	0.137421	115	152	6.4664	163	211	8.37175	116	160	6.91504	197	281	11.7565	8.37742
Nbv5tr6223116	19.7395	60.4249	0	0	Flavanone 7-O-glucoside 2''-O-beta-L-rhamnosyltransferase (probable)	crocetin glucoside glucosyltransferase-like	AT5G49690	1599	11	11	0.281385	14	14	0.328674	13	13	0.323227	17	17	0.39542	0.332176	822	822	19.5734	899	899	19.9649	911	911	22.0378	799	799	18.7108	20.0717
Nbv5tr6206525	17.3048	59.7309	2.22045e-16	8.31091e-15	Probable inactive leucine-rich repeat receptor-like protein kinase At5g20690 (probable)	probable inactive leucine-rich repeat receptor-like protein kinase at5g20690	AT3G42880	2753	24	24	0.356583	24	24	0.327259	9	9	0.129972	27	27	0.364767	0.294645	1330	1330	18.3945	1307	1307	16.8588	1359	1359	19.0946	1180	1180	16.0498	17.5994
Nbv5tr6203858	10.022	59.6763	4.55263e-10	9.80133e-09	LRR receptor-like serine/threonine-protein kinase GSO1 (probable)	lrr receptor-like serine threonine-protein kinase gso1	GSO1	3426	21	21	0.25072	16	16	0.175315	10	10	0.116045	13	13	0.141128	0.170802	810	810	9.00202	934	934	9.68091	847	847	9.56299	1146	1146	12.5254	10.1928
Nbv5tr6254399	142.68	59.3072	0	0	Polyamine oxidase 1 (probable)	polyamine oxidase 1	PAO1	1838	0	6	0.663061	0	28	2.84407	0	28	3.05249	0	32	3.22853	2.44704	0	1331	133.225	0	1592	146.323	0	1602	161.652	0	1412	139.308	145.127
Nbv5tr6213170	12.0329	59.0774	7.68541e-12	1.98688e-10	ABC transporter G family member 26 (probable)	abc transporter g family member 26	WBC27	2067	12	12	0.237464	11	11	0.199774	11	11	0.211575	10	10	0.179936	0.207187	727	727	13.3917	604	604	10.3766	746	746	13.9603	620	620	11.2317	12.2401
Nbv5tr6245921	71.0749	58.9554	0	0	Laccase-7 (probable)	laccase-7-like	LAC7	2099	79	83	1.61742	49	57	1.01941	41	44	0.833398	73	81	1.43526	1.22637	3252	3596	65.2303	3000	3356	56.7762	3695	4102	75.5929	4593	5135	91.6056	72.3013
Nbv5tr6222958	52.4961	58.8958	0	0	not determined by homology or low homology during annotation	PREDICTED: uncharacterized protein LOC104223890		1184	22	22	0.760024	36	36	1.1414	27	28	0.940197	25	25	0.78532	0.906734	1602	1608	51.7103	1685	1696	50.8664	1781	1784	58.2829	1664	1668	52.7519	53.4029
Nbv5tr6229031	121.532	58.8234	0	0	Predicted protein n=1 Tax=Populus trichocarpa RepID=B9NF94_POPTR (probable)	rna-binding protein 12-like		440	15	15	1.39442	33	33	2.81545	24	24	2.16856	24	24	2.0287	2.10178	1237	1243	107.562	1560	1568	126.546	1365	1368	120.263	1643	1647	140.163	123.634
Nbv5tr6339428	7.6198	58.5309	5.15165e-08	3.9062e-06	Uncharacterized membrane protein At1g06890 (probable)	nucleotide sugar transporter-like protein	AT2G28315	1083	0	0	0	2	2	0.34477	1	1	0.185018	0	0	0	0.132447	44	44	7.47439	64	64	9.98311	41	41	7.02135	39	39	6.53013	7.75225
Nbv5tr6240575	37.1797	58.2632	1.26787e-13	3.87741e-12	not determined by homology or low homology during annotation	---NA---		432	5	5	0.473415	5	5	0.434483	9	9	0.828268	10	10	0.860943	0.649277	473	477	42.0414	535	536	44.0593	462	466	41.7254	267	271	23.4898	37.829
Nbv5tr6256955	9.53785	57.9682	1.17572e-09	1.10686e-07	BTB/POZ domain-containing protein At3g56230 (probable)	btb poz domain-containing protein	AT3G56230	853	0	0	0	0	0	0	0	1	0.234905	0	2	0.434791	0.167424	0	38	8.1957	0	46	9.1101	0	53	11.5237	0	47	9.99159	9.70527
Nbv5tr6253910	37.615	57.8076	0	0	Homeobox-leucine zipper protein HAT7 (probable)	homeobox-leucine zipper protein athb-13	ATHB13	1215	0	3	0.501525	0	10	1.53657	0	0	0	0	4	0.610497	0.662148	4	294	44.5167	6	248	34.4818	2	244	37.2459	4	247	36.8643	38.2772
Nbv5tr6202865	166.491	57.6907	0	0	Putative uncharacterized protein n=2 Tax=Vitis vinifera RepID=D7T4I9_VITVI (probable)	protein trichome birefringence-like 33	TBL33	1764	74	95	2.20283	116	166	3.53261	109	147	3.31307	97	128	2.69879	2.93683	5244	7306	157.697	6205	8537	171.855	5567	7828	171.652	5907	8315	176.505	169.428
Nbv5tr6223769	5.41077	57.3133	4.49136e-06	5.80417e-05	Agmatine coumaroyltransferase-2 (probable)	agmatine coumaroyltransferase-2-like	HCT	1204	0	0	0	1	3	0.0935364	1	6	0.198124	1	3	0.092673	0.0960834	94	125	3.95299	127	164	4.83698	156	201	6.45754	157	218	6.77991	5.50686
Nbv5tr6417933	79.1649	57.183	0	0	Pleiotropic drug resistance protein 1 (probable)	abc transporter g family member 40	PDR12	1922	1	10	1.0568	2	14	1.35989	6	17	1.7723	2	15	1.44723	1.40906	430	880	84.2327	515	934	82.0933	488	972	93.7946	357	659	62.1753	80.574
Nbv5tr6231344	9.60869	57.1624	1.03292e-09	2.13254e-08	not determined by homology or low homology during annotation	growth-regulating factor 3-like	GRF4	1527	5	5	0.133933	5	5	0.122918	8	8	0.208288	7	9	0.219211	0.171087	348	468	11.6694	339	420	9.76713	268	336	8.51134	266	374	9.17121	9.77977
Nbv5tr6231258	17.7927	57.0977	0	0	Transcription repressor MYB5 (probable)	transcription repressor myb5-like	MYB5	1241	16	16	0.527357	5	5	0.151246	10	10	0.320362	9	9	0.26973	0.317174	571	575	17.6416	641	645	18.4563	615	619	19.2938	560	565	17.0479	18.1099
Nbv5tr6214975	45.3334	57.0955	0	0	TGACG-sequence-specific DNA-binding protein TGA-2.1 (probable)	transcription factor hbp-1b -like	AT5G06839	1930	47	58	1.22921	22	29	0.564062	32	39	0.803377	31	33	0.635938	0.808147	1898	2126	41.9419	2277	2516	46.2924	2089	2368	47.4594	2202	2519	48.8725	46.1416
Nbv5tr6209235	39.5247	56.6421	0	0	not determined by homology or low homology during annotation	---NA---		673	14	14	0.850882	13	13	0.725128	13	13	0.767964	9	9	0.497377	0.710337	718	718	40.6211	784	784	41.3673	727	727	41.7847	668	668	37.1668	40.235
Nbv5tr6240076	32.6685	56.4131	0	0	UPI000233E15B related cluster n=1 Tax=unknown RepID=UPI000233E15B (probable)	copia-like pol polyprotein		245	3	3	0.500854	3	3	0.459665	3	3	0.486819	6	6	0.910843	0.589545	199	200	31.0818	210	211	30.5825	240	241	38.0495	217	218	33.3184	33.2581
Nbv5tr6236834	88.1247	56.1676	0	0	Beta-galactosidase (probable)	beta-galactosidase 4		233	2	2	0.3511	15	15	2.41669	10	10	1.7063	12	12	1.91551	1.5974	518	522	85.3015	574	578	88.0904	575	583	96.7855	548	552	88.7109	89.7221
Nbv5tr6228649	13.763	56.1639	2.72005e-13	8.05153e-12	Probable inactive receptor kinase At2g26730 (probable)	probable inactive receptor kinase at2g26730	AT2G26730	852	4	6	0.28805	4	6	0.264361	3	3	0.139989	7	7	0.305574	0.249494	250	347	15.5072	252	343	14.2959	205	279	12.6667	229	309	13.5804	14.0125
Nbv5tr6212074	10.2544	56.0355	2.8953e-10	6.36813e-09	Momilactone A synthase (probable)	secoisolariciresinol dehydrogenase-like	ABA2	664	2	2	0.123202	4	4	0.22614	1	1	0.0598748	6	6	0.336079	0.186324	167	175	10.0349	163	168	8.98458	188	191	11.1266	206	206	11.617	10.4408
Nbv5tr6295854	27.0482	55.7802	0	0	Transcription factor bHLH155 (probable)	serine threonine-protein kinase-like protein	AT5G53900	1544	1	1	0.131553	4	4	0.483661	4	4	0.519104	7	7	0.840719	0.493759	244	244	29.0733	229	230	25.1649	273	273	32.793	196	197	23.1369	27.542
Nbv5tr6203573	12.7181	55.5481	2.14984e-12	5.85889e-11	Probable inactive receptor kinase At3g08680 (probable)	probable inactive receptor kinase at2g26730		753	4	4	0.217281	0	0	0	5	7	0.369586	5	7	0.345749	0.233154	183	288	14.5626	188	269	12.6857	154	237	12.1745	172	249	12.3822	12.9513
Nbv5tr6228763	10.3886	55.4794	1.94873e-10	4.37896e-09	not determined by homology or low homology during annotation	---NA---		213	3	3	0.5761	0	0	0	1	1	0.186652	0	0	0	0.190688	58	58	10.3679	53	53	8.83594	75	75	13.6201	54	54	9.4931	10.5793
Nbv5tr6208975	5.97167	55.3555	1.43373e-06	2.01996e-05	not determined by homology or low homology during annotation	agamous-like mads-box protein agl8-like		357	2	2	0.229149	2	2	0.210304	0	0	0	0	0	0	0.109863	64	64	6.82581	60	60	5.96815	59	59	6.39266	49	49	5.13951	6.08153
Nbv5tr6358005	19.9923	55.3342	2.54883e-08	2.01709e-06	Floral homeotic protein APETALA 3 (probable)	---NA---		264	1	1	0.769385	0	0	0	0	0	0	1	1	0.702419	0.367951	24	24	16.7247	48	48	30.7151	22	22	15.4555	27	27	18.5458	20.3603
Nbv5tr6409229	333.784	54.9898	0	0	not determined by homology or low homology during annotation	---NA---		204	7	7	6.96972	8	8	7.3213	6	6	5.89335	5	5	4.54506	6.18236	389	389	350.809	370	370	306.398	460	460	418.208	320	320	284.45	339.966
Nbv5tr6225572	953.87	54.9864	0	0	Glucan endo-1,3-beta-glucosidase 12 (probable)	glucan endo- -beta-glucosidase 13-like		2702	960	960	14.5326	1439	1439	19.9922	1106	1106	16.2735	1444	1444	19.8765	17.6687	68940	68940	971.467	69787	69788	917.175	71366	71366	1021.65	70416	70417	975.857	971.538
Nbv5tr6203220	17.2552	54.9592	2.22045e-16	8.31091e-15	Putative F-box protein At4g38870 (probable)	f-box protein at5g65850-like isoform x1	AT1G50870	1582	8	8	0.206842	10	10	0.23729	22	22	0.552877	12	12	0.282119	0.319782	833	833	20.0485	775	775	17.3961	730	730	17.849	634	634	15.0064	17.575
Nbv5tr6419084	175.205	54.3973	0	0	Bifunctional 3-dehydroquinate dehydratase/shikimate dehydrogenase, chloroplastic (probable)	bi-functional dehydroquinate-shikimate dehydrogenase	MEE32	1927	0	0	0	2	57	5.52232	0	0	0	12	79	7.60231	3.28116	70	1450	138.432	160	2203	193.129	64	1776	170.933	124	2247	211.45	178.486
Nbv5tr6258393	51.0224	54.0989	3.8014e-13	5.22822e-11	Cytochrome P450 86A1 (similar to)	cytochrome p450 86a1	CYP86A1	1462	0	0	0	0	14	1.78776	0	15	2.05582	0	0	0	0.960895	2	333	41.9033	12	477	55.1169	6	317	40.214	22	570	70.699	51.9833
Nbv5tr6263012	6.03431	53.685	1.33197e-06	8.15195e-05	Protein phosphatase 2C 37 (probable)	protein phosphatase 2c 3	HAI2	1630	0	0	0	0	4	0.458142	0	0	0	0	0	0	0.114536	1	41	4.62752	8	68	7.04751	1	50	5.68915	6	65	7.23122	6.14885
Nbv5tr6265725	6.65849	53.6106	3.62581e-07	2.40127e-05	Dehydrogenase/reductase SDR family protein 7-like (probable)	11-beta-hydroxysteroid dehydrogenase-like	HSD1	770	0	1	0.263789	0	1	0.242458	0	0	0	0	0	0	0.126562	3	22	5.25634	2	41	8.99513	0	32	7.70769	4	22	5.18105	6.78505
Nbv5tr6228429	14.0006	53.3804	1.6831e-13	5.08173e-12	Putative uncharacterized protein n=1 Tax=Vitis vinifera RepID=A5C829_VITVI (probable)	PREDICTED: uncharacterized protein LOC104234204		322	1	1	0.127028	2	2	0.233163	2	2	0.246937	4	4	0.462022	0.267288	145	147	17.3822	122	127	14.0057	113	117	14.0549	98	100	11.6289	14.2679
Nbv5tr6208483	35.9353	53.3152	0	0	not determined by homology or low homology during annotation	---NA---		218	9	9	1.68866	0	0	0	3	3	0.547113	3	3	0.511827	0.6869	191	191	33.3595	248	248	40.3973	195	195	34.6	222	222	38.1321	36.6222
Nbv5tr6409620	6.93186	53.1301	2.32528e-07	1.58603e-05	Flavanone 7-O-glucoside 2''-O-beta-L-rhamnosyltransferase (probable)	anthocyanidin-3-glucoside rhamnosyltransferase		351	0	0	0	1	1	0.531889	0	0	0	0	0	0	0.132972	17	17	8.91032	12	12	5.77548	12	12	6.34073	14	14	7.23281	7.06484
Nbv5tr6235740	279.575	53.05	0	0	Protein CBG07099 (Fragment) n=1 Tax=Caenorhabditis briggsae RepID=A8X3P8_CAEBR (probable)	vegetative cell wall protein gp1-like		1283	98	99	3.1562	299	300	8.7777	181	181	5.60873	136	136	3.94249	5.37128	10319	10375	307.896	9686	9732	269.359	9941	10006	301.67	8899	8938	260.86	284.946
Nbv5tr6252887	38.2862	53.0085	0	0	Putative uncharacterized protein n=1 Tax=Ricinus communis RepID=B9RNG0_RICCO (probable)	uncharacterized protein	AT4G02090	1103	0	3	0.55245	0	10	1.69259	0	2	0.363326	0	2	0.336244	0.736153	0	228	38.0287	0	242	37.0641	0	249	41.8687	0	238	39.128	39.0224
Nbv5tr6338695	9.66542	52.7561	9.31027e-10	8.85521e-08	Gamma-gliadin, putative n=1 Tax=Ricinus communis RepID=B9S9H9_RICCO (probable)	---NA---		1040	1	1	0.195305	2	2	0.359025	1	1	0.192667	0	0	0	0.186749	59	66	11.6751	58	65	10.5583	58	66	11.77	26	31	5.40523	9.85217
Nbv5tr6213816	217.61	52.3648	0	0	not determined by homology or low homology during annotation	protein eskimo 1-like	ESK1	2110	198	198	3.8383	261	261	4.64349	235	235	4.4279	229	229	4.03656	4.23656	12013	12013	216.776	12984	12986	218.549	13033	13036	238.979	12007	12007	213.082	221.847
Nbv5tr6222973	81.2005	52.2918	0	0	not determined by homology or low homology during annotation	rna-binding protein 12-like		604	14	17	1.15125	28	30	1.86453	21	27	1.77721	23	25	1.53944	1.58311	980	1205	75.9613	1215	1458	85.719	967	1192	76.3374	1226	1502	93.1166	82.7836
Nbv5tr6201049	7.09832	52.2144	1.43955e-07	2.29636e-06	not determined by homology or low homology during annotation	---NA---		497	4	4	0.3292	1	1	0.0755318	0	0	0	2	2	0.149669	0.1386	102	102	7.81423	111	111	7.93091	98	98	7.62724	74	74	5.57531	7.23692
Nbv5tr6269374	5.36733	51.9659	5.39994e-06	0.000296144	Predicted protein n=1 Tax=Populus trichocarpa RepID=B9HWF4_POPTR (probable)	metallo-hydrolase oxidoreductase superfamily protein	AT1G25375	1427	0	0	0	0	0	0	2	3	0.421249	0	0	0	0.105312	24	53	6.83288	18	35	4.14341	22	39	5.06881	19	46	5.84547	5.47264
Nbv5tr6258620	11.7991	51.7537	1.47051e-11	1.72213e-09	Transcription factor bHLH74 (probable)	bhlh transcription factor like protein		2495	0	1	0.0814099	0	2	0.149654	0	5	0.401551	0	4	0.297296	0.232478	0	173	12.7564	0	163	11.0365	0	167	12.414	0	164	11.9195	12.0316
Nbv5tr6231977	413.718	51.6304	0	0	Umecyanin (probable)	blue copper		1418	143	295	8.50946	104	315	8.33912	132	287	8.0467	131	297	7.79002	8.17133	133	16950	455.13	179	13631	341.357	186	16929	461.799	236	16256	429.271	421.889
Nbv5tr6210476	20.1584	51.4758	0	0	not determined by homology or low homology during annotation	---NA---		290	3	3	0.423135	2	2	0.258892	2	2	0.274185	5	5	0.641254	0.399367	174	174	22.8451	176	176	21.5512	152	152	20.2742	136	136	17.5604	20.5577
Nbv5tr6314776	6.58071	51.408	1.14196e-05	0.000588985	Putative uncharacterized protein n=1 Tax=Ricinus communis RepID=B9S5Z5_RICCO (probable)	at1g11170 t28p6_16	AT1G11170	1104	0	1	0.183983	0	2	0.338212	0	0	0	0	0	0	0.130549	0	18	2.99954	0	47	7.19189	0	61	10.2477	0	39	6.40592	6.71126
Nbv5tr6242515	29.1631	51.3954	0	0	not determined by homology or low homology during annotation	---NA---		286	4	4	0.572071	6	6	0.787538	5	5	0.69505	2	2	0.260089	0.578687	278	278	37.0102	228	228	28.3091	235	235	31.7833	167	167	21.8647	29.7418
Nbv5tr6344091	36.7521	51.3279	0	0	Putative uncharacterized protein n=1 Tax=Vitis vinifera RepID=D7SY58_VITVI (probable)	---NA---		483	0	3	1.2616	0	0	0	0	4	1.65941	0	0	0	0.730253	0	105	39.9939	0	114	39.8724	0	71	27.2632	0	114	42.8	37.4824
Nbv5tr6244211	11.2711	50.5518	3.56737e-11	8.67807e-10	not determined by homology or low homology during annotation	flocculation protein flo11-like isoform x1		261	1	1	0.156717	1	1	0.143829	4	4	0.609301	0	0	0	0.227462	92	92	13.4211	89	89	12.1089	80	80	11.8562	60	60	8.60805	11.4986
Nbv5tr6345761	64.0535	50.4621	0	0	Polyamine oxidase 1 (probable)	polyamine oxidase 1	PAO1	2052	0	12	1.18782	0	31	2.82041	0	12	1.17178	0	0	0	1.295	0	727	65.1791	0	687	56.5579	0	762	68.872	0	801	70.785	65.3485
Nbv5tr6227273	14.4119	50.3177	7.26086e-14	2.26359e-12	Epsin-2 (probable)	enth domain-containing	AT3G46540	799	8	8	0.409543	4	4	0.187931	4	4	0.199033	8	8	0.372393	0.292225	293	293	13.9625	318	318	14.1331	349	349	16.8957	295	295	13.8251	14.7041
Nbv5tr6214278	7.87954	50.206	2.99767e-08	5.22817e-07	4-coumarate--CoA ligase-like 1 (probable)	4-coumarate-- ligase-like 1	ACOS5	2313	14	14	0.247576	10	10	0.162297	5	5	0.0859423	9	9	0.144719	0.160134	553	553	9.10315	542	542	8.32109	550	550	9.19782	342	342	5.53662	8.03967
Nbv5tr6202644	12.6935	49.7661	2.33569e-12	6.3411e-11	Exocyst complex component 7 (probable)	exocyst complex component exo70a1-like		1334	6	6	0.183972	4	6	0.168842	10	10	0.298028	14	14	0.390329	0.260293	442	473	13.5004	440	460	12.245	436	477	13.8312	404	436	12.2384	12.9538
Nbv5tr6226446	41.9096	49.5543	5.98632e-13	1.72385e-11	not determined by homology or low homology during annotation	PREDICTED: uncharacterized protein LOC104230292		609	14	14	0.940301	11	11	0.67805	15	15	0.979234	14	14	0.855006	0.863148	805	806	50.3918	637	638	37.2015	847	848	53.8612	481	482	29.6363	42.7727
Nbv5tr6222853	10.6548	49.5419	1.30087e-10	2.98786e-09	NAC domain-containing protein 100 (probable)	nac domain-containing protein 100-like	NAC100	1463	10	10	0.279584	6	6	0.153955	7	7	0.190224	10	10	0.254223	0.219496	429	429	11.1649	445	445	10.8012	431	431	11.3954	396	396	10.1355	10.8743
Nbv5tr6216693	11.4094	49.5146	3.32487e-11	8.12751e-10	Cytochrome P450 86B1 (probable)	cytochrome p450 86b1-like	CYP96A10	1724	11	11	0.260983	10	10	0.217745	6	6	0.138365	15	15	0.323603	0.235174	482	494	10.9102	533	536	11.0404	469	481	10.7921	612	637	13.8355	11.6446
Nbv5tr6232641	14.5042	49.3123	7.01661e-14	2.19018e-12	Mitogen-activated protein kinase kinase kinase A (probable)	mitogen-activated protein kinase kinase kinase a-like	MAPKKK15	1345	7	7	0.212879	18	19	0.530295	8	8	0.236472	6	8	0.221221	0.300217	425	499	14.126	377	402	10.6135	535	649	18.6647	481	568	15.8132	14.8044
Nbv5tr6384689	8.32282	49.1646	1.49803e-08	1.22541e-06	Homeobox protein HD1 (probable)	homeobox protein knotted-1-like 7	KNAT7	1878	0	0	0	0	0	0	0	0	0	1	7	0.691198	0.172799	13	81	7.93489	11	79	7.10633	9	95	9.38195	21	99	9.55929	8.49562
Nbv5tr6369457	17.6732	49.1387	5.19501e-06	0.000285498	ABC transporter G family member 23 (probable)	abc transporter g family member 23	AT5G19410	2563	0	6	0.4755	0	0	0	0	9	0.703615	0	4	0.289409	0.367131	14	136	9.76207	24	215	14.1711	22	380	27.4979	24	293	20.7303	18.0403
Nbv5tr6338020	64.0176	48.8616	0	0	Putative uncharacterized protein n=1 Tax=Vitis vinifera RepID=D7SKG6_VITVI (probable)	DUO1-activated unknown 1	AT5G02390	2575	7	22	1.73537	12	22	1.59505	4	13	1.0116	6	14	1.00821	1.33756	270	893	63.8008	352	1025	67.2451	281	893	64.319	322	938	66.0559	65.3552
Nbv5tr6226551	74.2307	48.858	0	0	not determined by homology or low homology during annotation	---NA---		312	11	11	1.4421	13	13	1.56414	12	12	1.52911	14	14	1.66891	1.55106	644	644	78.5911	660	662	75.346	669	669	82.941	551	552	66.2489	75.7818
Nbv5tr6400157	20.2985	48.7155	0	0	F-box protein At1g47056 (probable)	vier f-box protein 1	VFB1	2304	0	0	0	0	21	1.70163	0	0	0	0	0	0	0.425407	0	315	25.1524	0	236	17.3039	0	299	24.0688	0	208	16.3707	20.7239
Nbv5tr6235494	7.25149	48.7031	1.14814e-07	1.85347e-06	not determined by homology or low homology during annotation	PREDICTED: uncharacterized protein LOC104246562	AT4G18335	1026	6	6	0.239199	4	4	0.146352	2	2	0.0774988	4	4	0.145001	0.152013	194	194	7.19941	174	174	6.02225	247	247	9.3121	194	194	7.08025	7.4035
Nbv5tr6223591	16.0743	48.5896	2.66454e-15	9.29565e-14	not determined by homology or low homology during annotation	PREDICTED: uncharacterized protein LOC104119209		317	3	3	0.387096	1	1	0.11842	3	3	0.376248	4	4	0.469309	0.337768	125	128	15.3742	145	146	16.355	152	156	19.0355	124	126	14.8835	16.412
Nbv5tr6216269	20.4524	48.2969	0	0	Putative uncharacterized protein n=1 Tax=Ricinus communis RepID=B9SLW5_RICCO (probable)	PREDICTED: uncharacterized protein LOC104091244	AT1G25400	1146	5	5	0.17846	5	19	0.622379	2	9	0.312227	12	19	0.616634	0.432425	290	644	21.3965	307	635	19.6764	262	596	20.1168	290	684	22.3494	20.8848
Nbv5tr6390038	23.4797	48.135	6.95201e-08	5.1446e-06	Putative uncharacterized protein n=1 Tax=Ricinus communis RepID=B9SF83_RICCO (probable)	---NA---		405	0	2	1.00305	0	0	0	2	2	0.989502	0	0	0	0.498138	59	65	29.5264	45	49	20.4388	65	71	32.5139	27	30	13.4324	23.9778
Nbv5tr6217709	10.6045	48.0067	1.71592e-10	3.88562e-09	Rhamnogalacturonate lyase (probable)	rhamnogalacturonate lyase b-like	AT1G09910	1312	2	8	0.249409	0	0	0	3	15	0.454538	1	7	0.198437	0.225596	81	402	11.6663	89	445	12.0443	54	245	7.22321	108	434	12.3865	10.8301
Nbv5tr6204542	7.3761	47.9531	9.09495e-08	1.48457e-06	MATE efflux family protein 5 (probable)	mate efflux family protein 7-like	AT1G71140	1835	4	4	0.0891621	13	13	0.265946	7	7	0.151661	6	6	0.121611	0.157095	351	352	7.3038	408	408	7.89552	358	358	7.54649	361	362	7.38697	7.5332
Nbv5tr6208306	7.25552	47.9311	1.10935e-07	1.79434e-06	Anthocyanidin 3-O-glucosyltransferase 5 (probable)	anthocyanidin 3-o-glucosyltransferase 5-like	UGT72E1	1170	13	13	0.454479	2	2	0.0641697	2	2	0.0679605	1	1	0.0317887	0.154599	188	205	6.6713	278	295	8.9535	204	210	6.94275	200	221	7.07295	7.41012
Nbv5tr6230051	6.70172	47.6244	3.10587e-07	4.77535e-06	Probable flavin-containing monooxygenase 1 (probable)	probable flavin-containing monooxygenase 1	FMO1	1885	0	0	0	11	15	0.298721	0	0	0	12	14	0.276233	0.143738	242	344	6.94847	323	430	8.10054	261	389	7.98245	168	219	4.35038	6.84546
Nbv5tr6212919	85.1737	47.5927	0	0	Probable polygalacturonase (probable)	probable polygalacturonase	AT3G61490	830	33	44	2.16836	32	59	2.66846	11	18	0.862198	18	36	1.61318	1.82805	1334	1737	79.6827	1632	2071	88.6051	1502	1958	91.2499	1515	1961	88.4695	87.0018
Nbv5tr6413952	25.8752	47.47	0	0	Transcriptional activator Myb (probable)	myb-like protein, putative		806	0	2	0.504014	0	1	0.231629	0	6	1.49162	0	0	0	0.556815	15	114	26.0208	19	97	20.3306	25	128	29.4537	20	133	29.9228	26.432
Nbv5tr6235703	33.3841	47.2519	0	0	not determined by homology or low homology during annotation	hypothetical protein POPTR_0016s05280g		334	5	5	0.612322	9	9	1.01154	5	5	0.595163	6	6	0.668133	0.721789	282	285	32.4893	336	338	35.9358	318	319	36.9438	277	277	31.0547	34.1059
Nbv5tr6198757	14.1693	47.2141	1.20792e-13	3.70772e-12	Putative uncharacterized protein n=1 Tax=Ricinus communis RepID=B9RJM8_RICCO (probable)	beta-galactosidase 7-like protein		375	2	2	0.21815	3	3	0.300314	2	2	0.212037	5	5	0.495903	0.306601	157	160	16.2454	152	154	14.583	152	156	16.0913	109	110	10.9839	14.4759
Nbv5tr6222537	31.0024	47.0356	0	0	not determined by homology or low homology during annotation	protein eskimo 1-like	ESK1	1637	14	14	0.349813	39	55	1.26125	18	24	0.582874	19	22	0.499842	0.673444	1209	1377	32.0278	1258	1457	31.6059	1195	1401	33.1045	1140	1310	29.9652	31.6758
Nbv5tr6235234	25.0081	46.8686	0	0	Putative uncharacterized protein n=1 Tax=Vitis vinifera RepID=D7TEM4_VITVI (probable)	adenylate aggregation specific-like isoform x1	AT3G21710	841	6	10	0.486363	5	8	0.357092	7	18	0.85092	7	11	0.486469	0.545211	336	515	23.316	405	588	24.8278	384	587	26.9985	381	608	27.0708	25.5533
Nbv5tr6246568	39.7631	46.8505	0	0	Long chain acyl-CoA synthetase 4 (probable)	long chain acyl- synthetase 4-like	LACS4	2734	53	53	0.792928	69	69	0.947407	59	59	0.857958	64	64	0.870642	0.867234	2594	2594	36.1255	3176	3176	41.2514	2415	2415	34.1678	3722	3722	50.9767	40.6303
Nbv5tr6232995	13.6344	46.8054	4.12559e-13	1.20545e-11	Uncharacterized protein n=1 Tax=Glycine max RepID=I1MV03_SOYBN (probable)	PREDICTED: uncharacterized protein LOC104101779 isoform X1	AT2G35730	615	2	2	0.133018	8	8	0.488316	6	6	0.387872	3	3	0.181428	0.297659	230	230	14.2395	193	193	11.1439	254	254	15.9756	236	236	14.3691	13.932
Nbv5tr6299505	13.9306	46.6081	2.39142e-13	3.37187e-11	GTP-binding protein At2g22870 (probable)	p-loop containing nucleoside triphosphate hydrolases superfamily protein	AT5G11480	829	4	4	0.980061	0	0	0	1	1	0.241706	0	0	0	0.305442	86	86	19.0851	75	75	15.2834	53	53	11.8573	49	49	10.7183	14.2361
Nbv5tr6213987	79.8496	46.4294	0	0	UDP-glucuronate:xylan alpha-glucuronosyltransferase 1 (probable)	udp-glucuronate:xylan alpha-glucuronosyltransferase 1 isoform x1	PGSIP1	2476	86	86	1.42071	128	128	1.94064	120	120	1.92683	116	116	1.74247	1.75766	4940	4949	76.1043	5488	5496	78.823	5604	5614	87.704	5524	5541	83.7976	81.6072
Nbv5tr6426947	32.8232	46.2785	0	0	HVA22-like protein i (probable)	unknown		801	1	1	0.25358	2	4	0.9323	2	5	1.25077	2	2	0.463018	0.724918	78	160	36.7485	87	150	31.6354	79	162	37.5101	69	125	28.2985	33.5481
Nbv5tr6217374	17.7037	45.8146	2.22045e-16	8.31091e-15	Protein notum homolog (probable)	protein notum homolog		1030	11	11	0.436829	12	12	0.437351	8	8	0.308791	9	11	0.397204	0.395044	575	595	21.9949	456	481	16.5831	468	491	18.4392	406	423	15.3779	18.0988
Nbv5tr6387443	150.413	45.7918	0	0	Ferric-chelate reductase 1 (probable)	cytochrome b561 ferric reductase transmembrane with domon related domain	AT3G07570	1308	4	18	2.7952	2	26	3.71102	4	23	3.5234	2	24	3.40254	3.35804	118	1077	151.481	182	1168	150.851	120	1137	161.22	114	1093	151.53	153.771
Nbv5tr6200918	8.30119	45.5368	1.56833e-08	2.82981e-07	not determined by homology or low homology during annotation	PREDICTED: uncharacterized protein LOC104246277		605	1	1	0.0676084	3	3	0.186145	0	0	0	8	8	0.491805	0.18639	167	167	10.51	129	129	7.57166	133	133	8.50343	119	119	7.36522	8.48758
Nbv5tr6330818	7.43024	45.4794	9.23166e-08	6.74243e-06	Random slug protein 5 (probable)	sec14p-like phosphatidylinositol transfer family protein	AT1G75170	1163	0	2	0.349299	0	0	0	0	0	0	0	2	0.318897	0.167049	0	47	7.43481	0	52	7.55332	0	34	5.42206	0	64	9.97898	7.59729
Nbv5tr6406258	1051.33	45.4203	0	0	Heparanase-like protein 3 (probable)	glucuronidase 3	GUS3	1923	10	195	20.5969	10	232	22.5235	12	268	27.9252	10	245	23.6258	23.6679	624	10386	993.621	838	11679	1025.98	544	11098	1070.36	818	12832	1210.04	1075
Nbv5tr6210040	8.39619	45.272	1.32001e-08	2.40528e-07	Salutaridinol 7-O-acetyltransferase (probable)	deacetylvindoline o-acetyltransferase-like	AT1G24420	373	6	6	0.657959	1	1	0.100642	0	0	0	0	0	0	0.18965	80	80	8.16627	79	79	7.52099	86	86	8.91841	97	97	9.73771	8.58584
Nbv5tr6232226	8.4219	45.18	1.20325e-08	2.20625e-07	Myb-related protein Myb4 (probable)	myb-related protein myb4-like		977	7	7	0.293062	6	6	0.230538	4	4	0.162771	2	2	0.0761366	0.190627	167	187	7.28768	197	217	7.88718	202	240	9.50199	222	255	9.77326	8.61253
Nbv5tr6216925	18.9245	45.1527	0	0	ETHYLENE INSENSITIVE 3-like 5 protein (probable)	ethylene insensitive 3-like 4 protein	EIL3	1543	15	17	0.45065	13	13	0.316274	17	19	0.489553	19	19	0.457979	0.428614	823	860	21.2214	887	923	21.2419	839	883	22.1357	499	528	12.8133	19.3531
Nbv5tr6216750	9.64341	45.0362	1.06098e-09	2.18685e-08	not determined by homology or low homology during annotation	---NA---		609	2	2	0.134329	8	8	0.493127	1	1	0.0652822	3	3	0.183216	0.218988	176	176	11.0037	190	190	11.0788	135	135	8.57461	143	143	8.79251	9.8624
Nbv5tr6227276	23.0295	44.9748	1.25979e-10	2.89617e-09	Zeaxanthin epoxidase, chloroplastic (probable)	zeaxanthin chloroplastic-like		1451	13	13	0.366465	20	20	0.517427	18	18	0.493194	24	28	0.71771	0.523699	683	850	22.3046	1104	1262	30.8851	448	535	14.2621	843	1037	26.7612	23.5532
Nbv5tr6314011	63.094	44.898	0	0	Epoxide hydrolase 3 (probable)	alpha beta fold family protein	AT4G36610	1365	7	7	1.04163	13	13	1.77803	7	7	1.02756	14	14	1.90193	1.43729	426	426	57.4154	566	566	70.0484	463	463	62.9091	510	510	67.7522	64.5313
Nbv5tr6246881	15.8128	44.8934	4.88498e-15	1.67488e-13	Putative polyprotein n=1 Tax=Solanum habrochaites RepID=B3TPP6_SOLHA (probable)	PREDICTED: uncharacterized protein LOC104239642		623	5	5	0.328275	2	2	0.120511	9	9	0.574337	7	7	0.417896	0.360255	242	242	14.7901	285	286	16.3018	304	304	18.8748	244	245	14.7256	16.1731
Nbv5tr6216023	127.253	44.8082	0	0	Sugar transporter ERD6-like 6 (probable)	epoxide hydrolase 4	AT2G18360	1750	82	87	2.03347	125	129	2.76718	125	128	2.90793	184	184	3.91055	2.90478	5640	5642	122.754	6635	6643	134.798	5815	5820	128.642	6281	6283	134.438	130.158
Nbv5tr6285415	30.6558	44.7555	0	0	Probable serine/threonine-protein kinase At1g54610 (probable)	serine threonine kinase	AT1G74330	1809	7	7	0.785972	4	4	0.412809	8	8	0.886121	7	7	0.717562	0.700616	314	314	31.9332	313	313	29.2294	311	311	31.885	323	323	32.378	31.3564
Nbv5tr6202406	5.34365	44.6663	6.23535e-06	7.88007e-05	not determined by homology or low homology during annotation	---NA---		246	1	1	0.166273	0	0	0	2	2	0.323227	0	0	0	0.122375	42	42	6.50065	36	36	5.19666	24	24	3.77376	42	42	6.39305	5.46603
Nbv5tr6203099	25.8189	44.5656	0	0	GDSL esterase/lipase At5g45960 (probable)	gdsl esterase lipase at5g45960-like	AT5G45960	1517	15	23	0.620152	14	24	0.593898	9	17	0.445529	14	29	0.711002	0.592645	742	1085	27.2324	778	1067	24.9767	685	966	24.6314	805	1167	28.8058	26.4116
Nbv5tr6267953	16.811	44.4198	1.33227e-15	2.24936e-13	Transaldolase (probable)	aldolase-type tim barrel family protein	AT5G13420	1705	0	13	1.5487	0	0	0	0	0	0	0	0	0	0.387174	0	150	16.1852	0	132	13.0787	0	161	17.5132	0	207	22.0157	17.1982
Nbv5tr6237440	38.6836	44.4182	0	0	Cytochrome P450 86B1 (similar to)	cytochrome family subfamily polypeptide 1 isoform 1	CYP86B1	1866	44	45	0.986409	50	52	1.04611	41	41	0.873544	32	33	0.65775	0.890953	1786	1822	37.1774	2235	2262	43.0465	1555	1596	33.0841	2184	2242	44.9902	39.5745
Nbv5tr6228290	57.187	43.8745	1.95399e-14	6.38321e-13	Phospholipase D delta (probable)	phospholipase d delta-like		515	9	9	0.714811	20	20	1.45784	26	26	2.00714	16	16	1.1555	1.33382	839	839	62.0293	934	934	64.4016	927	927	69.6258	523	523	38.0267	58.5208
Nbv5tr6201948	5.51342	43.5543	4.4122e-06	5.70779e-05	Mitogen-activated protein kinase kinase kinase A (probable)	mitogen-activated protein kinase kinase kinase a-like	MAPKKK15	307	2	2	0.26647	1	1	0.122278	0	1	0.129501	0	0	0	0.129562	21	36	4.46485	24	51	5.89914	21	33	4.15789	48	66	8.05007	5.64299
Nbv5tr6222027	37.9093	43.4247	0	0	Probable methyltransferase PMT15 (probable)	probable methyltransferase pmt15	AT4G00750	2113	38	43	0.832387	46	46	0.81723	58	63	1.18537	41	42	0.739279	0.893566	1633	2334	42.0575	1607	2233	37.5272	1589	2229	40.8045	1326	1965	34.8223	38.8029
Nbv5tr6201449	24.101	43.314	0	0	not determined by homology or low homology during annotation	PREDICTED: uncharacterized protein LOC104241995		272	4	4	0.601516	6	6	0.828073	3	3	0.438495	3	3	0.410214	0.569575	187	187	26.1767	198	198	25.8495	179	179	25.4555	154	154	21.2005	24.6706
Nbv5tr6201643	5.57517	43.2153	3.23056e-06	4.29288e-05	Putative uncharacterized protein n=2 Tax=Vitis vinifera RepID=D7T8D0_VITVI (probable)	fasciclin-like arabinogalactan protein 21	FLA21	1295	2	2	0.0631708	6	6	0.173927	2	2	0.0614006	8	8	0.229762	0.132065	193	193	5.67453	223	223	6.11493	236	236	7.0492	138	138	3.99028	5.70724
Nbv5tr6239314	8.28963	43.0237	1.54466e-08	2.78811e-07	not determined by homology or low homology during annotation	---NA---		237	0	0	0	3	3	0.475181	0	0	0	2	2	0.313863	0.197261	66	66	10.6032	58	58	8.69033	53	53	8.65018	38	38	6.00384	8.4869
Nbv5tr6223056	27.2752	42.8726	0	0	not determined by homology or low homology during annotation	PREDICTED: uncharacterized protein LOC104212304	AT2G05642	599	13	14	0.955999	9	9	0.564029	7	7	0.464605	10	10	0.620914	0.651387	440	470	29.8754	452	474	28.1001	423	440	28.4134	389	405	25.3176	27.9266
Nbv5tr6279222	37.2921	42.7785	0	0	Importin-8 (probable)	super sensitive to aba and drought 2	SAD2	1087	7	7	1.30803	2	3	0.515252	3	3	0.55301	3	7	1.19418	0.892616	190	196	33.1725	245	265	41.1842	249	257	43.8499	206	207	34.5324	38.1847
Nbv5tr6203816	12.0007	42.6264	1.12808e-11	2.87313e-10	Abscisic acid receptor PYL4 (probable)	abscisic acid receptor pyl4-like	PYL6	900	3	5	0.227239	11	14	0.583945	4	4	0.176697	2	4	0.165301	0.288296	230	360	15.2301	193	298	11.7579	181	267	11.4754	168	257	10.6926	12.289
Nbv5tr6213339	27.8128	42.598	0	0	Putative uncharacterized protein n=1 Tax=Cucumis melo subsp. melo RepID=E5GCB9_CUCME (probable)	PREDICTED: uncharacterized protein LOC104234204	AT1G50830	2141	30	30	0.57314	44	44	0.771475	37	37	0.687064	37	37	0.642752	0.668608	1731	1732	30.8016	1857	1857	30.8001	1657	1658	29.9547	1279	1279	22.3691	28.4814
Nbv5tr6231878	34.7967	42.5956	0	0	Putative uncharacterized protein n=2 Tax=Vitis vinifera RepID=A5BVV3_VITVI (probable)	PREDICTED: uncharacterized protein LOC104104846	AT5G11090	1216	17	32	1.0764	18	30	0.926134	20	28	0.915455	12	14	0.428206	0.836548	587	1102	34.5057	713	1265	36.9414	654	1226	38.9991	552	1042	32.0869	35.6333
Nbv5tr6204766	16.4402	42.4514	1.55431e-15	5.51908e-14	Uncharacterized protein At5g39570 (probable)	PREDICTED: uncharacterized protein At5g39570-like	AT5G39570	1824	10	10	0.224249	42	42	0.864392	6	6	0.130779	18	18	0.367034	0.396614	890	890	18.5784	912	912	17.7552	870	870	18.4498	612	612	12.5638	16.8368
Nbv5tr6391571	10.5603	42.1299	1.91041e-10	1.96475e-08	Putative polyprotein n=1 Tax=Solanum lycopersicum RepID=Q0PY40_SOLLC (probable)	retroelement pol polyprotein		738	0	0	0	1	1	0.252972	1	1	0.27151	2	2	0.502543	0.256756	43	43	10.7192	52	52	11.9031	45	45	11.3089	38	38	9.33712	10.8171
Nbv5tr6265514	21.7268	41.9639	0	0	E3 ubiquitin-protein ligase At1g63170 (probable)	ring u-box domain-containing protein	AT5G55970	1808	0	0	0	0	6	0.619557	0	8	0.886611	0	6	0.615393	0.53039	0	203	20.6561	0	254	23.7328	0	223	22.8756	1	217	21.7644	22.2572
Nbv5tr6427252	5.25919	41.9572	7.06933e-06	0.000379317	UPI000233B526 related cluster n=2 Tax=unknown RepID=UPI000233B526 (probable)	AC009317_16T30E16.23		2301	3	3	0.264821	1	1	0.0811356	1	1	0.0870813	1	1	0.0805904	0.128407	64	68	5.43681	64	66	4.84553	85	87	7.01242	54	54	4.25562	5.38759
Nbv5tr6408852	7.7204	41.8602	5.3666e-08	4.05753e-06	Pirin-like protein (probable)	pirin-like protein	AT1G50590	1075	0	4	0.755786	0	0	0	0	0	0	0	0	0	0.188947	0	37	6.33206	0	46	7.22876	0	51	8.79887	0	55	9.2777	7.90934
Nbv5tr6412539	51.8541	41.5527	0	0	LRR receptor-like serine/threonine-protein kinase GSO1 (probable)	lrr receptor-like serine threonine-protein kinase gso1	GSO1	789	0	7	1.80206	6	14	3.31268	0	0	0	0	0	0	1.27868	40	240	55.9611	22	205	43.8926	22	275	64.6429	34	209	48.0347	53.1328
Nbv5tr6222982	277.335	41.5498	0	0	Copper transporter 1 (probable)	copper transporter 6-like		651	233	234	14.7025	45	47	2.71021	88	88	5.3742	78	80	4.57054	6.83936	4956	4959	290.038	5806	5809	316.867	4378	4383	260.428	4680	4683	269.363	284.174
Nbv5tr6287100	5.11582	41.5139	9.36722e-06	0.000491674	Serine/threonine-protein kinase SRPK (probable)	ser arg-rich protein kinase 4	SRPK4	1476	0	0	0	3	3	0.379457	0	0	0	1	1	0.125636	0.126273	44	50	6.23211	40	47	5.3793	45	51	6.40839	23	24	2.94857	5.24209
Nbv5tr6219204	36.8949	41.5101	0	0	GTP-binding protein SAR1B (probable)	gtp-binding protein sar1a-like	SAR1B	3235	50	69	0.872431	55	91	1.05597	36	60	0.737377	45	85	0.977244	0.910756	2043	3192	37.5691	2327	3456	37.9364	2205	3467	41.455	1907	2960	34.2619	37.8056
Nbv5tr6246505	12.7931	41.3598	2.60725e-12	7.02856e-11	Predicted protein n=1 Tax=Populus trichocarpa RepID=B9GYI2_POPTR (similar to)	transmembrane protein 45a-like	AT1G55230	1083	1	3	0.113305	0	0	0	3	9	0.33039	8	24	0.824216	0.316978	182	320	11.2503	247	371	12.1647	194	348	12.4294	274	480	16.5961	13.1101
Nbv5tr6223074	8.87796	41.2509	5.2517e-09	1.00511e-07	Uncharacterized protein At1g15400 (probable)	PREDICTED: uncharacterized protein At1g15400-like	AT5G20100	592	5	7	0.483651	0	0	0	3	5	0.335785	1	1	0.0628256	0.220565	72	125	8.03953	88	168	10.0773	67	120	7.84075	94	165	10.4365	9.09853
Nbv5tr6278829	12.5305	41.1532	4.0945e-12	5.11696e-10	Uncharacterized membrane protein At1g06890 (probable)	nucleotide sugar transporter-like protein	AT2G28315	950	4	4	0.855232	2	2	0.393038	0	0	0	0	0	0	0.312068	59	61	11.8129	78	79	14.0481	71	72	14.0564	57	60	11.4528	12.8426
Nbv5tr6300281	16.8056	41.0419	8.88178e-16	1.51621e-13	Uncharacterized protein n=3 Tax=Zea mays RepID=B4FRL6_MAIZE (probable)	uncharacterized protein	AT5G59050	1831	2	4	0.44373	2	5	0.509812	2	2	0.218868	1	5	0.506386	0.419699	65	146	14.6695	113	250	23.0657	73	162	16.4094	63	149	14.7565	17.2253
Nbv5tr6220176	6.37158	41.0032	7.8551e-07	1.1496e-05	Reticuline oxidase (probable)	cannabidiolic acid synthase-like		363	2	2	0.225361	2	2	0.206828	0	0	0	2	2	0.204919	0.159277	67	67	7.02766	69	69	6.74993	51	51	5.43452	67	67	6.91134	6.53086
Nbv5tr6257761	8.04619	40.8979	2.86902e-08	2.24928e-06	Sucrose synthase (probable)	sucrose synthase 4	SUS4	2704	0	8	0.60094	0	0	0	0	0	0	0	3	0.205738	0.201669	0	98	6.66762	0	114	7.12217	0	146	10.0141	0	137	9.18755	8.24786
Nbv5tr6240561	9.76975	40.88	8.33326e-10	1.73993e-08	Putative AC9 transposase (probable)	zinc finger bed domain-containing protein ricesleeper 2-like		422	1	1	0.0969268	2	2	0.177911	0	0	0	8	8	0.705076	0.244978	105	105	9.47369	122	122	10.2661	121	121	11.091	104	104	9.22815	10.0147
Nbv5tr6331858	18.5907	40.871	0	0	Uncharacterized calcium-binding protein At1g02270 (probable)	calcium-binding endonuclease exonuclease phosphatase family protein	AT5G54130	1045	0	0	0	4	4	0.714615	5	6	1.15047	0	0	0	0.466272	104	104	18.3092	122	123	19.884	96	96	17.0381	121	121	20.9969	19.057
Nbv5tr6220273	159.837	40.6718	0	0	Serine carboxypeptidase 24 (probable)	serine carboxypeptidase 24-like	BRS1	1739	143	143	3.36351	224	224	4.83542	191	191	4.36663	166	166	3.55031	4.02897	7342	7342	160.752	7758	7758	158.419	7690	7690	171.051	7674	7674	165.24	163.866
Nbv5tr6405633	10.0938	40.2729	5.04344e-10	4.96304e-08	DEAD-box ATP-dependent RNA helicase 40 (probable)	dead-box atp-dependent rna helicase 40	AT3G06480	2886	0	0	0	0	0	0	0	0	0	0	16	1.02807	0.257018	0	161	10.2632	0	193	11.2973	0	167	10.7321	0	145	9.11082	10.3509
Nbv5tr6200220	40.6545	40.231	0	0	Laccase-4 (probable)	laccase-4-like	IRX12	1961	9	37	0.771757	19	52	0.995433	14	49	0.993415	17	73	1.38453	1.03628	517	2123	41.2206	558	2188	39.6211	564	2506	49.4312	471	1911	36.4903	41.6908
Nbv5tr6291593	38.891	40.2257	0	0	Anthocyanidin 3-O-glucosyltransferase 5 (probable)	udp-glycosyltransferase 72d1	AT2G18570	430	1	1	0.472367	3	3	1.30251	1	1	0.465986	4	4	1.72501	0.991468	112	112	47.9183	106	106	41.6439	84	84	36.2306	80	80	33.7371	39.8825
Nbv5tr6217017	9.83531	40.2079	6.74527e-10	1.42509e-08	Non-LTR reverse transcriptase n=1 Tax=Arabidopsis cebennensis RepID=B2BXY9_9BRAS (probable)	PREDICTED: uncharacterized protein LOC104244463		439	5	5	0.465867	0	0	0	5	5	0.452812	1	1	0.0847215	0.25085	123	123	10.668	153	153	12.3761	116	116	10.221	83	83	7.07958	10.0862
Nbv5tr6215148	128.895	40.0203	0	0	Uncharacterized protein n=5 Tax=Glycine max RepID=I1KKJ8_SOYBN (similar to)	protein trichome birefringence-like 34	TBL34	1541	110	110	2.91975	156	156	3.80021	102	102	2.63154	160	160	3.86167	3.3033	5002	5002	123.59	5351	5351	123.307	5790	5790	145.336	5620	5620	136.561	132.199
Nbv5tr6216570	8.50424	40.0117	9.89222e-09	1.83405e-07	Putative uncharacterized protein (Fragment) n=1 Tax=Solanum demissum RepID=Q6L3J0_SOLDE (probable)	PREDICTED: uncharacterized protein LOC104241749		269	1	1	0.152056	0	0	0	3	3	0.443385	2	2	0.276526	0.217992	65	65	9.20033	71	71	9.37266	67	67	9.6343	48	48	6.68164	8.72223
Nbv5tr6215248	13.905	39.9974	2.68674e-13	7.95767e-12	Vinorine synthase (probable)	vinorine synthase-like	AT3G26040	1854	10	20	0.441242	15	22	0.44545	10	13	0.27877	10	13	0.260791	0.356563	572	660	13.5543	697	786	15.0546	595	667	13.916	634	719	14.5216	14.2616
Nbv5tr6266857	11.2399	39.9255	6.08824e-11	6.66201e-09	ADP,ATP carrier protein, mitochondrial (probable)	carrier protein 1	AAC1	1231	2	7	1.15501	0	0	0	0	0	0	0	0	0	0.288754	16	68	10.1625	12	62	8.5084	20	101	15.217	20	83	12.2266	11.5286
Nbv5tr6234354	110.049	39.8529	0	0	Electron transporter, putative n=1 Tax=Ricinus communis RepID=B9R8W0_RICCO (probable)	PREDICTED: uncharacterized protein LOC104235935 isoform X1	AT1G76620	2056	135	136	2.70565	143	150	2.73876	141	150	2.90055	160	165	2.98483	2.83245	5764	6104	113.04	6389	6715	115.979	6269	6670	125.488	4948	5327	97.0183	112.881
Nbv5tr6367018	35.4176	39.7631	0	0	Serine carboxypeptidase 24 (probable)	serine carboxypeptidase 24	BRS1	1690	0	4	0.480752	0	6	0.662816	0	11	1.30421	0	11	1.207	0.913693	7	337	36.6855	7	341	34.0865	7	343	37.642	8	344	36.9112	36.3313
Nbv5tr6209389	5.73688	39.6944	2.65396e-06	3.57724e-05	Retrotransposon gag protein n=1 Tax=Arachis hypogaea RepID=G0Y6U4_ARAHY (probable)	PREDICTED: uncharacterized protein LOC104212892		321	1	1	0.127424	2	2	0.23389	0	0	0	2	2	0.231731	0.148261	49	49	5.8121	53	53	5.8631	52	52	6.26608	48	48	5.59925	5.88514
Nbv5tr6240263	29.536	39.639	0	0	not determined by homology or low homology during annotation	---NA---		302	4	4	0.541763	9	9	1.11872	5	5	0.658227	6	6	0.738929	0.76441	271	271	34.1668	253	253	29.7489	243	243	31.1241	211	211	26.1619	30.3004
Nbv5tr6216328	14.0193	39.5878	2.08944e-13	6.248e-12	Transcription factor MYB44 (probable)	transcriptional activator myb-like		1487	11	11	0.302578	19	19	0.479655	12	12	0.320836	14	14	0.350167	0.363309	487	487	12.4698	632	632	15.0926	578	578	15.0354	593	593	14.9327	14.3826
Nbv5tr6245037	267.21	39.587	0	0	Predicted protein n=1 Tax=Populus trichocarpa RepID=B9ID24_POPTR (probable)	peptidoglycan-binding domain-containing family partial	AT5G62150	752	150	150	8.15886	99	99	4.94201	133	133	7.03147	153	153	7.56714	6.92487	5480	5489	277.919	5075	5080	239.885	5683	5684	292.371	5748	5751	286.365	274.135
Nbv5tr6390202	11.8702	39.3904	5.59417e-07	3.61037e-05	Putative phospholipid-transporting ATPase 9 (probable)	phospholipid-transporting atpase 9	AT1G68710	4648	0	0	0	0	0	0	0	0	0	0	31	1.23679	0.309197	0	176	6.96624	0	462	16.7915	0	385	15.3624	0	246	9.59743	12.1794
Nbv5tr6316296	9.32845	39.2841	2.39956e-09	2.18119e-07	Putative uncharacterized protein n=1 Tax=Vitis vinifera RepID=F6HZA3_VITVI (probable)	uncharacterized protein	AT2G47360	1148	0	0	0	1	5	0.813123	0	0	0	1	1	0.161532	0.243664	6	56	8.97424	5	57	8.38778	5	65	10.5011	8	66	10.4253	9.57211
Nbv5tr6198787	7.40656	39.2558	5.63306e-06	7.17718e-05	Gag-pol polyprotein n=3 Tax=Phaseoleae RepID=Q69FA4_PHAVU (probable)	gag-pol poly protein		386	0	0	0	4	4	0.389008	0	0	0	4	4	0.385417	0.193606	105	106	10.4559	71	71	6.53172	98	99	9.92078	36	36	3.49228	7.60017
Nbv5tr6273157	55.7895	39.2222	0	0	Putative uncharacterized protein n=1 Tax=Ricinus communis RepID=B9S3A1_RICCO (probable)	uncharacterized protein	AT5G59050	1159	0	5	0.876262	0	7	1.12757	0	12	2.07462	0	11	1.75999	1.45961	0	377	59.8425	0	388	56.5539	0	337	53.9277	0	375	58.6724	57.2491
Nbv5tr6223931	44.6603	39.0579	0	0	E3 ubiquitin-protein ligase At3g02290 (probable)	e3 ubiquitin-protein ligase at3g02290-like	AT5G38895	1254	52	52	1.69614	34	34	1.01781	40	40	1.26816	24	24	0.711823	1.17348	1474	1474	44.7551	1604	1604	45.4217	1569	1569	48.3975	1499	1499	44.7608	45.8338
Nbv5tr6202971	39.4034	39.0493	0	0	not determined by homology or low homology during annotation	PREDICTED: uncharacterized protein LOC104240266		1209	18	31	1.0488	20	38	1.1799	20	32	1.05229	15	28	0.861371	1.03559	623	1316	41.445	583	1285	37.7427	591	1391	44.504	542	1229	38.0645	40.439
Nbv5tr6379805	17.4416	38.9589	1.92758e-10	1.9802e-08	F-box protein At1g47056 (probable)	vier f-box protein 1	VFB1	2641	0	0	0	0	26	1.83795	0	0	0	0	0	0	0.459487	0	269	18.7385	0	202	12.921	0	209	14.6772	0	368	25.2677	17.9011
Nbv5tr6408139	16.713	38.8986	1.03506e-06	6.40694e-05	LRR receptor-like serine/threonine-protein kinase GSO1 (probable)	lrr receptor-like serine threonine-protein kinase gso1	GSO1	980	0	0	0	0	0	0	0	4	0.817853	2	5	0.946115	0.440992	2	119	22.3395	10	119	20.5133	6	98	18.5466	6	39	7.21646	17.154
Nbv5tr6235384	93.5785	38.8499	3.41838e-12	9.10191e-11	MLP-like protein 34 (probable)	mlp-like protein 34-like	MLP28	865	56	56	2.64806	52	52	2.2567	57	57	2.61982	55	55	2.36486	2.47236	1492	1493	65.7183	2576	2576	105.751	1856	1856	82.9965	2994	2997	129.737	96.0509
Nbv5tr6424328	95.363	38.6392	0	0	Cytochrome P450 86A1 (probable)	cytochrome p450 86a1	CYP86A1	381	0	2	1.06623	10	10	4.90008	5	7	3.68141	1	1	0.486715	2.53361	119	175	84.5016	154	240	106.414	103	159	77.3994	183	259	123.271	97.8966
Nbv5tr6226148	107.545	38.5925	0	0	Myb-related protein 308 (probable)	myb-related protein 308-like	MYB4	1203	49	99	3.36609	31	72	2.24674	38	81	2.6769	42	102	3.1535	2.86081	1865	3657	115.745	2097	3695	109.07	1784	3618	116.332	1655	3228	100.476	110.406
Nbv5tr6200900	269.68	38.5853	0	0	Probable glucuronoxylan glucuronosyltransferase IRX7 (probable)	probable glucuronoxylan glucuronosyltransferase irx7	FRA8	1765	306	306	7.09142	366	366	7.78435	291	291	6.55482	345	345	7.26997	7.17514	12278	12278	264.865	13850	13850	278.652	13965	13965	306.051	12154	12154	257.851	276.855
Nbv5tr6242431	7.73338	38.4473	4.68408e-08	7.94793e-07	Putative uncharacterized protein n=1 Tax=Medicago truncatula RepID=G7IZZ1_MEDTR (probable)	replication protein a 70 kda dna-binding subunit a-like		374	1	1	0.109367	0	0	0	3	3	0.318905	4	4	0.397783	0.206514	85	87	8.85707	103	107	10.1594	69	69	7.13634	56	56	5.60674	7.93989
Nbv5tr6231975	5.85306	38.3753	2.09478e-06	2.87329e-05	not determined by homology or low homology during annotation	PREDICTED: uncharacterized protein LOC104102589 isoform X1		683	2	2	0.119775	3	3	0.164887	4	4	0.232837	2	2	0.10891	0.156602	113	113	6.29941	107	107	5.56314	124	124	7.02261	94	94	5.15349	6.00966
Nbv5tr6231030	128.656	38.2572	0	0	MuDR family transposase containing protein n=1 Tax=Solanum demissum RepID=Q60D51_SOLDE (probable)	protein far1-related sequence 5-like		765	63	69	3.6893	63	65	3.18961	64	67	3.48198	67	71	3.45188	3.45319	2558	2633	131.048	2971	3052	141.671	2682	2767	139.909	2298	2366	115.81	132.11
Nbv5tr6408464	90.7234	38.0218	0	0	Putative uncharacterized protein n=2 Tax=Vitis vinifera RepID=F6HL53_VITVI (probable)	---NA---		340	4	4	2.38962	4	4	2.19639	7	7	4.12535	2	2	1.09081	2.45054	168	168	90.9038	205	205	101.857	192	192	104.734	141	141	75.2014	93.1739
Nbv5tr6343614	31.5333	38.0184	0	0	Serine/threonine-protein kinase At5g01020 (probable)	protein kinase	AT2G05940	1773	0	0	0	0	7	0.737085	0	19	2.14727	0	5	0.522951	0.851826	0	331	34.3456	0	348	33.1577	0	332	34.7292	0	267	27.3079	32.3851
Nbv5tr6390123	38.1166	37.5297	2.59639e-10	2.63357e-08	Endoglucanase 11 (probable)	glycosyl hydrolase 9b8	GH9B8	1689	2	11	1.32285	0	0	0	2	12	1.42362	2	13	1.42729	1.04344	28	278	30.2808	44	465	46.5091	24	252	27.6717	42	486	52.1786	39.16
Nbv5tr6227267	11.1319	37.5173	7.64122e-11	1.78886e-09	Patatin-14 (probable)	patatin-like protein 2	PLA2A	1253	7	13	0.424374	6	10	0.299595	8	10	0.317294	6	6	0.178098	0.30484	241	468	14.2212	204	347	9.83411	184	329	10.1565	222	386	11.5353	11.4368
Nbv5tr6211208	29.0529	37.3343	0	0	not determined by homology or low homology during annotation	---NA---		341	7	7	0.839653	8	8	0.880687	8	8	0.932713	5	5	0.545348	0.7996	258	258	28.8076	299	299	31.1368	198	198	22.4599	337	337	37.0058	29.8525
Nbv5tr6214892	11.2437	37.3334	4.41207e-11	1.06338e-09	F-box protein PP2-A13 (probable)	f-box protein pp2-a13-like	PP2-A13	1432	12	12	0.342763	14	20	0.524292	3	4	0.111053	4	10	0.259726	0.309458	227	390	10.3696	285	487	12.0765	299	542	14.6404	205	349	9.12591	11.5531
Nbv5tr6232521	191.935	37.3184	0	0	Disease resistance response protein 206 (probable)	dirigent protein 21-like	AT1G65870	764	133	133	7.12057	115	115	5.65055	100	100	5.20378	65	65	3.1643	5.2848	3681	3682	183.499	4012	4012	186.477	4207	4212	213.252	4195	4196	205.654	197.22
Nbv5tr6238013	5.88614	37.2033	2.02279e-06	2.78298e-05	Putative quinone-oxidoreductase homolog, chloroplastic (probable)	quinone-oxidoreductase chloroplastic	AT4G13010	1009	4	4	0.162153	4	4	0.148818	3	3	0.118207	6	6	0.221166	0.162586	71	114	4.30186	128	195	6.86278	98	155	5.94208	109	191	7.0882	6.04873
Nbv5tr6201583	5.44924	37.1619	4.61054e-05	0.000495337	6-phosphofructokinase 2 (probable)	atp-dependent 6-phosphofructokinase 2	PFK2	1713	5	5	0.11939	6	6	0.131486	3	3	0.0696268	13	13	0.282257	0.15069	388	388	8.62416	239	239	4.95447	289	289	6.52587	105	105	2.29523	5.59993
Nbv5tr6232475	26.486	37.0311	0	0	Putative uncharacterized protein n=1 Tax=Vitis vinifera RepID=D7TEM4_VITVI (probable)	adenylate aggregation specific-like isoform x1	AT3G21710	727	12	13	0.731417	8	8	0.413087	15	16	0.87498	16	18	0.920866	0.735087	451	473	24.7725	521	535	26.1322	535	566	30.1148	526	541	27.8649	27.2211
Nbv5tr6427531	19.4161	36.9721	0	0	Dof zinc finger protein DOF5.7 (probable)	dof-type zinc finger dna-binding family protein	AT5G65590	1076	0	3	0.566313	0	0	0	0	3	0.558664	0	6	1.03404	0.539755	0	148	25.3047	0	130	20.4101	0	105	18.0985	0	95	16.0102	19.9559
Nbv5tr6199407	5.03812	36.8504	1.09767e-05	0.000133212	Putative uncharacterized protein n=1 Tax=Vitis vinifera RepID=A5B0M5_VITVI (probable)	PREDICTED: uncharacterized protein LOC104220858		1864	4	4	0.0877749	9	9	0.181252	10	10	0.213288	4	4	0.0798128	0.140532	261	261	5.33135	286	286	5.4485	259	259	5.37467	227	227	4.5601	5.17865
Nbv5tr6208300	7.95755	36.8502	3.07291e-08	5.35266e-07	Phosphate transporter PHO1 homolog 10 (probable)	phosphate transporter pho1 homolog 10-like isoform x1	AT1G69480	1674	4	4	0.0977374	16	16	0.358799	6	6	0.142498	13	13	0.288833	0.221967	399	399	9.07527	426	426	9.03672	393	393	9.08103	247	247	5.52504	8.17952
Nbv5tr6391279	37.3136	36.7137	0	0	Predicted protein n=1 Tax=Populus trichocarpa RepID=B9H244_POPTR (probable)	at1g11170 t28p6_16	AT1G11170	1949	0	18	1.87589	0	0	0	0	15	1.54213	2	8	0.761164	1.0448	34	376	35.4918	44	433	37.531	58	494	47.0089	38	359	33.4017	38.3583
Nbv5tr6225903	6.16321	36.5851	1.23715e-06	1.75992e-05	Chalcone synthase A (probable)	chalcone synthase	TT4	1392	15	15	0.440766	2	2	0.0539358	4	6	0.171366	1	1	0.0267189	0.173197	189	266	7.27587	188	238	6.07148	157	213	5.91886	165	226	6.07943	6.33641
Nbv5tr6276332	67.0571	36.5494	0	0	Pollen Ole e 1 allergen and extensin n=1 Tax=Medicago truncatula RepID=Q2HSE9_MEDTR (probable)	pollen ole e 1 allergen and extensin family protein	AT5G15780	971	0	18	3.76531	0	10	1.92269	0	9	1.85723	0	0	0	1.88631	0	429	81.2811	0	334	58.1087	0	408	77.9303	0	313	58.4536	68.9434
Nbv5tr6257341	8.89946	36.5137	5.5683e-09	4.84689e-07	Beta-hexosaminidase subunit B2 (probable)	beta-hexosaminidase 3	HEXO3	1850	0	0	0	0	0	0	0	0	0	0	10	1.00237	0.250593	0	96	9.54665	0	118	10.7752	0	91	9.12294	0	73	7.15545	9.15006
Nbv5tr6393705	172.336	36.294	0	0	Probable pectate lyase 10 (probable)	probable pectate lyase 15	AT4G13710	1864	0	35	3.8139	0	59	5.90928	0	57	6.12732	0	37	3.68091	4.88285	22	2037	201.047	9	1503	136.216	15	2190	217.903	4	1580	153.708	177.218
Nbv5tr6232351	7.7634	36.1294	4.98474e-08	8.41797e-07	Low-temperature-induced 65 kDa protein (probable)	low-temperature-induced 78 kda		1307	2	2	0.0625908	4	4	0.114887	12	12	0.365021	12	12	0.341479	0.220994	325	325	9.46782	264	264	7.17274	301	301	8.90817	223	223	6.38886	7.9844
Nbv5tr6418430	430.825	35.8563	0	0	Glycerol-3-phosphate dehydrogenase [NAD(P)+] (probable)	glycerol-3-phosphate dehydrogenase	GPDHC1	1930	0	99	10.419	0	161	15.5739	0	137	14.2234	0	96	9.22388	12.36	0	4507	429.617	0	4876	426.796	0	4683	450.02	0	4963	466.308	443.185
Nbv5tr6234773	61.0888	35.836	0	0	Reticulon-like protein B17 (probable)	reticulon-like protein b17 isoform x1	AT2G20590	2242	64	93	1.69669	95	123	2.05947	74	93	1.64915	78	97	1.60914	1.75361	3034	3676	62.4284	3394	3965	62.8007	3179	3866	66.6997	2955	3559	59.441	62.8425
Nbv5tr6233641	561.18	35.802	0	0	Hydroxycinnamoyl-Coenzyme A shikimate/quinate hydroxycinnamoyltransferase (probable)	shikimate o-hydroxycinnamoyltransferase		1763	490	644	14.9413	676	876	18.6525	498	638	14.3873	616	783	16.5184	16.1249	18984	26329	568.623	21123	28354	571.109	20699	28363	622.297	18684	25763	547.19	577.305
Nbv5tr6204044	21.9403	35.7215	0	0	Tryptophan aminotransferase 1 (probable)	l-tryptophan--pyruvate aminotransferase 1-like	TAA1	1364	30	30	0.899628	20	20	0.55043	22	22	0.64124	16	16	0.436279	0.631894	762	762	21.2708	921	921	23.9774	869	869	24.6435	743	743	20.3971	22.5722
Nbv5tr6242084	13.5959	35.5414	4.80727e-13	1.39562e-11	not determined by homology or low homology during annotation	---NA---		391	4	4	0.418446	9	9	0.864076	1	1	0.10168	2	2	0.190244	0.393612	142	142	13.8278	189	189	17.1649	142	142	14.0478	114	114	10.9175	13.9895
Nbv5tr6235283	94.2796	35.4974	0	0	Predicted protein n=1 Tax=Populus trichocarpa RepID=B9IDA4_POPTR (probable)	PREDICTED: uncharacterized protein LOC104233421	AT5G52420	834	50	50	2.45222	71	71	3.19579	36	36	1.71612	80	80	3.56765	2.73295	2095	2095	95.6446	2111	2111	89.8833	2415	2415	112.008	2016	2016	90.5146	97.0126
Nbv5tr6409128	68.2237	35.4131	0	0	LRR receptor-like serine/threonine-protein kinase GSO1 (probable)	leucine rich repeat-like protein		324	2	2	1.25381	2	3	1.72864	3	8	4.94751	0	0	0	1.98249	65	149	84.6044	52	118	61.5249	56	117	66.974	59	121	67.7215	70.2062
Nbv5tr6222354	25.783	35.2916	0	0	Beta-galactosidase (probable)	beta-galactosidase-like isoform x1	BGAL1	3153	46	54	0.700529	59	69	0.821507	51	57	0.718726	57	65	0.766739	0.751875	1667	2070	24.997	1965	2439	27.4691	1751	2196	26.9405	1793	2251	26.7329	26.5349
Nbv5tr6329487	5.94002	35.2322	2.10136e-06	0.000124603	DEAD-box ATP-dependent RNA helicase 39 (probable)	dead-box atp-dependent rna helicase 39	RH39	2614	0	4	0.310815	0	0	0	0	5	0.383271	0	0	0	0.173521	0	114	8.02326	0	60	3.87757	0	86	6.1018	0	93	6.45154	6.11354
Nbv5tr6247984	6.34846	35.2177	8.99797e-07	5.62626e-05	Putative uncharacterized protein n=1 Tax=Vitis vinifera RepID=A5B3V3_VITVI (probable)	---NA---		270	0	0	0	0	0	0	1	1	0.742126	0	0	0	0.185532	13	13	8.85791	8	8	5.00542	12	12	8.24295	6	6	4.02971	6.534
Nbv5tr6219787	30.0303	35.1114	6.67839e-06	8.39737e-05	Oleosin 5 (probable)	oleosin 5-like	AT3G01570	698	20	20	1.17201	21	21	1.12941	13	13	0.740458	9	9	0.479563	0.880359	794	794	43.3119	479	479	24.3689	732	732	40.5652	287	287	15.3964	30.9106
Nbv5tr6217848	7.57625	35.0521	8.29091e-08	1.3603e-06	not determined by homology or low homology during annotation	---NA---		689	4	4	0.237464	2	2	0.108967	1	1	0.0577023	9	9	0.485827	0.22249	140	140	7.73662	130	130	6.70009	132	132	7.41059	172	172	9.34767	7.79874
Nbv5tr6273667	19.434	34.9706	0	0	Protein DA1-related 2 (probable)	hypothetical protein		523	0	3	1.16511	0	1	0.356966	0	2	0.766249	0	0	0	0.572081	0	59	20.754	0	62	20.0265	0	52	18.4403	0	60	20.8035	20.006
Nbv5tr6238543	10.8019	34.9518	1.43146e-10	3.27421e-09	not determined by homology or low homology during annotation	---NA---		301	3	3	0.407672	0	0	0	0	0	0	7	7	0.864948	0.318155	100	100	12.6496	80	80	9.438	91	91	11.6943	86	86	10.6986	11.1201
Nbv5tr6237659	48.9891	34.7197	0	0	Probable serine/threonine-protein kinase At1g54610 (probable)	probable serine threonine-protein kinase at1g54610 isoform x2	AT1G74330	2450	97	98	1.63612	89	89	1.36367	87	90	1.46046	89	89	1.35108	1.45283	3272	3277	50.9275	3466	3469	50.28	3435	3441	54.3271	3020	3025	46.2331	50.4419
Nbv5tr6319306	23.109	34.5747	0	0	Cellulose synthase-like protein D3 (probable)	cellulose synthase-like protein d3	CSLD3	5500	0	23	0.849401	0	14	0.475219	0	17	0.619338	0	24	0.809186	0.688286	0	742	24.8195	0	690	21.1934	0	726	24.4816	0	749	24.6948	23.7973
Nbv5tr6242385	41.7523	34.5672	0	0	UDP-glycosyltransferase 92A1 (probable)	udp-glycosyltransferase 92a1-like	AT5G12890	1794	48	48	1.0944	77	77	1.61122	36	36	0.797797	71	71	1.47195	1.24384	1834	1834	38.9242	2243	2243	44.398	2237	2237	48.2327	1937	1937	40.4298	42.9962
Nbv5tr6200702	19.3105	34.4879	0	0	Putative uncharacterized protein n=1 Tax=Vitis vinifera RepID=F6HXU8_VITVI (probable)	PREDICTED: uncharacterized protein LOC104243476	AT1G72490	1017	7	10	0.402194	15	19	0.701324	13	13	0.5082	17	19	0.69485	0.576642	337	490	18.345	440	645	22.5214	361	503	19.1313	368	531	19.5509	19.8872
Nbv5tr6202392	7.70292	34.4503	6.06945e-08	1.01228e-06	Sugar transporter ERD6-like 16 (probable)	sugar transporter erd6-like 16	AT5G18840	1939	9	9	0.189855	17	17	0.329122	14	14	0.287053	6	6	0.115088	0.23028	432	432	8.48298	387	387	7.08745	422	422	8.41846	401	401	7.74391	7.9332
Nbv5tr6265394	5.49043	34.3187	5.14498e-06	0.000282917	Uncharacterized protein n=1 Tax=Glycine max RepID=I1KNH8_SOYBN (probable)	ring u-box domain-containing protein	AT4G22250	844	0	0	0	0	0	0	0	0	0	3	3	0.659142	0.164785	11	23	5.01345	13	23	4.60362	15	23	5.05418	31	37	7.9496	5.65521
Nbv5tr6343374	24.4214	34.2143	0	0	Putative uncharacterized protein n=1 Tax=Vitis vinifera RepID=F6HZA0_VITVI (probable)	protein trichome birefringence-like 6	TBL6	1561	3	4	0.520481	7	8	0.956787	2	4	0.513451	7	8	0.950358	0.735269	140	178	20.9782	179	243	26.2977	174	231	27.4457	172	223	25.9053	25.1567
Nbv5tr6207851	38.0454	34.2009	0	0	Dynamin-related protein 4C (probable)	dynamin-related protein 4c-like	DRP4C	2370	50	50	0.862935	62	62	0.982041	80	80	1.342	89	89	1.39669	1.14592	2516	2516	40.4208	2672	2673	40.0504	2541	2541	41.4719	2204	2204	34.8223	39.1914
Nbv5tr6241843	13.2132	34.1609	1.28897e-12	3.61158e-11	UDP-glucuronate:xylan alpha-glucuronosyltransferase 1 (probable)	udp-glucuronate:xylan alpha-glucuronosyltransferase 1 isoform x1	PGSIP1	922	5	5	0.221817	5	5	0.203575	14	14	0.603684	14	14	0.564749	0.398456	304	304	12.5541	352	352	13.5572	324	324	13.5929	361	363	14.7425	13.6116
Nbv5tr6394602	187.301	34.116	0	0	Probable beta-1,4-xylosyltransferase IRX9 (probable)	probable beta- -xylosyltransferase irx9	IRX9	1385	12	55	8.06604	8	39	5.25706	13	43	6.221	4	23	3.07948	5.6559	268	1487	197.521	309	1562	190.522	299	1459	195.376	288	1439	188.407	192.956
Nbv5tr6388243	33.5552	34.0146	0	0	MuDR family transposase containing protein n=1 Tax=Solanum demissum RepID=Q60D51_SOLDE (probable)	---NA---		469	0	0	0	6	6	2.3884	3	3	1.28171	1	1	0.395391	1.01637	89	90	35.3038	87	88	31.6974	104	104	41.1269	78	78	30.1584	34.5716
Nbv5tr6232715	19.7317	33.7115	8.00726e-11	1.87016e-09	Oleosin 1 (probable)	oleosin 1-like	OLEO3	794	18	18	0.927274	10	10	0.472787	7	9	0.450645	12	12	0.562107	0.603203	545	569	27.2856	400	424	18.9628	425	457	22.2635	258	272	12.8275	20.3349
Nbv5tr6392097	19.0081	33.6816	0	0	Putative uncharacterized protein n=1 Tax=Vitis vinifera RepID=F6HXU8_VITVI (probable)	uncharacterized protein	AT1G72490	1224	0	0	0	5	5	0.762635	4	4	0.654817	6	6	0.909012	0.581616	89	109	16.3831	148	181	24.9811	99	119	18.0315	107	128	18.9633	19.5897
Nbv5tr6254410	56.5385	33.6124	1.39839e-11	1.64309e-09	Transmembrane protein 56-B (probable)	lag1 and cln8 lipid-sensing domain containing protein	AT1G31300	1254	2	6	0.971855	0	0	0	2	4	0.639152	8	36	5.32359	1.73365	18	459	67.339	16	285	38.3938	24	514	76.0205	18	355	51.3354	58.2722
Nbv5tr6262578	426.221	33.5457	0	0	Probable GMP synthase [glutamine-hydrolyzing] (probable)	3-methyladenine glycosylase i	AT5G44680	2072	5	77	7.54829	10	166	14.9571	11	172	16.6334	7	148	13.2456	13.0961	327	4893	434.447	313	5365	437.415	336	5175	463.218	288	4824	422.186	439.317
Nbv5tr6221484	15.7529	33.3735	1.13243e-14	3.76856e-13	Fibronectin-binding protein A (probable)	vegetative cell wall protein gp1-like	AT5G09530	1297	7	17	0.536124	8	23	0.665693	5	14	0.429141	9	11	0.315436	0.486599	254	517	15.1772	337	608	16.6464	215	445	13.2714	319	688	19.8629	16.2395
Nbv5tr6259922	7.40799	33.3377	1.11466e-07	8.0174e-06	Predicted protein n=2 Tax=Populus trichocarpa RepID=B9N3Z7_POPTR (probable)	af389293_1 at5g26741	AT5G26731	662	1	2	0.613648	0	0	0	1	1	0.30268	0	0	0	0.229082	13	16	4.44645	26	35	8.9315	24	30	8.40482	26	32	8.76552	7.63707
Nbv5tr6214893	12.4859	33.3223	5.58953e-12	1.46173e-10	F-box protein PP2-A11 (probable)	f-box protein pp2-a13-like	PP2-A13	1432	6	14	0.399891	11	14	0.367004	8	14	0.388685	5	15	0.389589	0.386292	311	567	15.0759	286	509	12.6221	259	449	12.1283	237	446	11.6623	12.8722
Nbv5tr6358472	5.44652	33.1871	5.5987e-06	0.000305863	PI-PLC X domain-containing protein At5g67130 (probable)	plc-like phosphodiesterases superfamily protein	AT4G36945	1752	2	4	0.463739	2	2	0.21312	0	0	0	0	0	0	0.169215	15	65	6.82544	10	48	4.6283	17	60	6.35159	11	45	4.65762	5.61574
Nbv5tr6240236	19.1717	33.1803	0	0	not determined by homology or low homology during annotation	---NA---		292	3	3	0.420237	7	7	0.899915	5	5	0.680769	3	3	0.382117	0.595759	142	142	18.516	188	188	22.8629	149	149	19.7379	140	140	17.9531	19.7675
Nbv5tr6239182	10.4582	33.166	2.54921e-09	5.02958e-08	Putative uncharacterized protein n=2 Tax=Vitis vinifera RepID=D7TB12_VITVI (probable)	PREDICTED: uncharacterized protein LOC104226642	AT1G27990	1231	8	8	0.26582	8	8	0.24396	17	17	0.549039	8	8	0.241708	0.325132	438	438	13.5475	340	340	9.80793	430	430	13.5116	206	206	6.26618	10.7833
Nbv5tr6232648	54.2158	33.0581	0	0	Putative uncharacterized protein n=1 Tax=Vitis vinifera RepID=F6HZA3_VITVI (probable)	PREDICTED: uncharacterized protein LOC104119183	AT2G47360	1024	48	48	1.91733	53	53	1.94295	43	43	1.66948	34	34	1.23492	1.69117	1477	1477	54.919	1597	1597	55.3811	1610	1610	60.8168	1436	1436	52.5108	55.9069
Nbv5tr6418403	39.0174	33.0305	0	0	not determined by homology or low homology during annotation	uncharacterized protein	AT5G02090	668	1	1	0.304068	8	8	2.23584	5	5	1.49981	3	3	0.832808	1.21813	132	132	36.3537	147	148	37.4282	179	179	49.6983	137	138	37.4618	40.2355
Nbv5tr6338373	30.2268	32.9697	2.22045e-16	3.9512e-14	BEL1-like homeodomain protein 3 (probable)	partial		2131	1	3	0.285947	0	0	0	2	27	2.53876	5	11	0.957214	0.945481	62	361	31.1656	78	470	37.2588	69	404	35.1612	46	248	21.1035	31.1723
Nbv5tr6215502	11.7059	32.9209	2.38516e-11	5.92603e-10	Abscisic acid receptor PYL4 (probable)	abscisic acid receptor pyl4-like	PYL6	930	6	13	0.571764	2	4	0.161459	2	5	0.213747	4	13	0.519899	0.366717	158	300	12.2823	168	310	11.8368	168	313	13.0184	143	277	11.153	12.0726
Nbv5tr6216020	8.32921	32.8078	1.82838e-08	3.26825e-07	not determined by homology or low homology during annotation	---NA---		586	2	2	0.139601	3	3	0.192181	4	4	0.271378	7	7	0.444282	0.26186	119	119	7.732	120	120	7.27177	151	151	9.96729	147	147	9.3932	8.59107
Nbv5tr6243867	8.24528	32.7299	2.25812e-08	3.9906e-07	not determined by homology or low homology during annotation	PREDICTED: uncharacterized protein LOC104088254		707	4	4	0.231418	9	9	0.477869	4	4	0.224933	2	2	0.105213	0.259858	122	122	6.57026	143	143	7.18246	172	172	9.41037	205	205	10.8575	8.50514
Nbv5tr6204022	321.411	32.5354	0	0	Proteoglycan 4 (probable)	vegetative cell wall protein gp1-like	AT5G09530	1219	56	267	8.95909	102	445	13.7038	76	267	8.70803	67	308	9.39735	10.1921	2196	10187	318.189	2644	11194	326.091	2291	10858	344.543	2423	10990	337.589	331.603
Nbv5tr6261020	7.42923	32.5167	1.17907e-07	8.43796e-06	Outer envelope pore protein 16-2, chloroplastic (similar to)	outer envelope pore protein 16-2	ATOEP16-2	396	0	0	0	0	2	0.942894	0	0	0	0	0	0	0.235724	10	22	10.2207	5	12	5.11918	3	20	9.36699	7	13	5.95298	7.66495
Nbv5tr6210053	5.05233	32.4897	1.04811e-05	0.000127665	Reverse transcriptase, related n=1 Tax=Medicago truncatula RepID=A2Q1T8_MEDTR (probable)	PREDICTED: uncharacterized protein LOC104227642		435	3	3	0.28209	0	0	0	3	3	0.274185	1	1	0.0855006	0.160444	70	70	6.12705	78	78	6.3674	63	63	5.60208	32	32	2.75458	5.21277
Nbv5tr6288626	403.11	32.2259	0	0	Uncharacterized protein At4g19900 (probable)	alpha -glycosyltransferase-like protein	AT1G61050	2177	23	149	13.9019	51	175	15.0075	27	122	11.229	38	135	11.4994	12.9095	1049	4778	403.775	1197	5318	412.671	1036	4833	411.74	1169	5233	435.891	416.019
Nbv5tr6227454	12.0662	32.1992	1.14877e-11	2.92285e-10	Predicted protein n=1 Tax=Populus trichocarpa RepID=B9MTM3_POPTR (probable)	PREDICTED: uncharacterized protein LOC104212618	AT2G36630	1787	10	10	0.228893	16	17	0.357117	16	17	0.378213	25	28	0.582763	0.386746	613	621	13.2315	626	631	12.539	640	646	13.9832	477	480	10.058	12.4529
Nbv5tr6209271	25.5102	32.1814	0	0	not determined by homology or low homology during annotation	disease resistance rpp13-like protein 3		390	7	7	0.734158	7	7	0.673782	8	8	0.815526	11	11	1.04903	0.818123	280	280	27.3361	288	288	26.2231	304	304	30.1514	225	225	21.6029	26.3284
Nbv5tr6288331	194.737	32.1701	0	0	Putative uncharacterized protein n=1 Tax=Ricinus communis RepID=B9RNK9_RICCO (probable)	hypoersensitive response protein	AT4G01410	1335	18	39	5.93377	22	43	6.01333	20	36	5.40335	22	55	7.63979	6.24756	765	1577	217.321	753	1421	179.815	784	1531	212.696	766	1429	194.105	200.984
Nbv5tr6230469	14.1464	32.1192	2.34257e-13	6.97562e-12	Predicted protein n=1 Tax=Populus trichocarpa RepID=B9H2E0_POPTR (probable)	transcription repressor ofp5	OFP5	1484	4	9	0.248065	26	37	0.935953	13	19	0.509017	3	5	0.125313	0.454587	483	696	17.8574	404	547	13.0891	413	581	15.144	366	488	12.3135	14.601
Nbv5tr6427165	5.4675	32.0432	5.30608e-06	0.000291323	Endoglucanase 5 (similar to)	glycosyl hydrolase 9c1	GH9C1	1855	0	0	0	0	7	0.704502	0	0	0	0	0	0	0.176126	17	46	4.56211	28	73	6.64803	21	55	5.499	20	60	5.86534	5.64362
Nbv5tr6363768	9.57246	32.0256	1.55755e-08	1.27185e-06	Protein TRANSPARENT TESTA 1 (probable)	zinc finger protein		1669	0	0	0	0	4	0.447437	0	1	0.120056	2	6	0.666645	0.308535	7	119	13.1172	6	119	12.0449	2	52	5.77846	4	79	8.58335	9.881
Nbv5tr6245513	9.7794	31.6958	9.73215e-10	2.01344e-08	Putative uncharacterized protein n=1 Tax=Vitis vinifera RepID=A5AF16_VITVI (probable)	PREDICTED: uncharacterized protein LOC104234204		979	4	7	0.292463	2	2	0.0766891	6	12	0.487316	5	11	0.417896	0.318591	138	313	12.1732	151	298	10.8091	113	278	10.984	73	168	6.4257	10.098
Nbv5tr6216850	5.56857	31.6363	4.10639e-06	5.34272e-05	Putative uncharacterized protein n=1 Tax=Ricinus communis RepID=B9S472_RICCO (similar to)	protein trichome birefringence-like 33	TBL33	1256	1	3	0.0976985	3	5	0.14944	1	3	0.0949607	5	13	0.384957	0.181764	122	152	4.60783	162	211	5.96554	158	208	6.40577	155	202	6.02221	5.75034
Nbv5tr6237359	55.1128	31.5796	0	0	Myricetin O-methyltransferase (probable)	trans-resveratrol di-o-methyltransferase-like	AT4G35160	1337	32	34	1.04017	63	67	1.88118	86	89	2.64649	55	59	1.64127	1.80228	1768	1869	53.2256	2160	2292	60.8751	1342	1446	41.8345	2437	2561	71.7253	56.9151
Nbv5tr6206134	11.027	31.5269	8.85539e-07	1.28505e-05	Seed biotin-containing protein SBP65 (probable)	seed biotin-containing protein sbp65-like isoform x1		1909	15	15	0.321397	16	16	0.31463	22	22	0.458173	18	18	0.350691	0.361223	780	780	15.5572	495	495	9.2078	719	721	14.6092	315	315	6.17872	11.3882
Nbv5tr6209279	5.82338	31.4429	2.5763e-06	3.48199e-05	Protein SOMBRERO (probable)	nac domain-containing protein 78-like	NAC096	549	0	0	0	2	2	0.136755	4	4	0.289668	5	5	0.338732	0.191289	94	94	6.51925	103	103	6.66226	75	75	5.28429	82	82	5.59288	6.01467
Nbv5tr6408237	16.3107	31.4329	3.9968e-15	6.52157e-13	Thiol:disulfide interchange protein txlA homolog (probable)	thioredoxin-related protein	AT5G06430	1095	1	1	0.185496	0	0	0	7	7	1.28093	4	4	0.677401	0.535957	94	94	15.793	116	116	17.8961	109	109	18.4619	92	92	15.2356	16.8467
Nbv5tr6228536	19.7054	31.3905	0	0	Predicted protein n=1 Tax=Populus trichocarpa RepID=B9I6L4_POPTR (probable)	#NAME?	AT1G06980	852	14	14	0.672117	13	13	0.572783	13	13	0.606619	17	17	0.742109	0.648407	403	403	18.0098	454	454	18.9223	489	489	22.2007	507	507	22.2824	20.3538
Nbv5tr6211795	9.92083	31.3531	7.26898e-10	1.52989e-08	Putative uncharacterized protein n=2 Tax=Vitis vinifera RepID=F6HCT8_VITVI (probable)	PREDICTED: uncharacterized protein LOC104233188	AT4G37900	3077	4	40	0.531727	0	0	0	7	46	0.594351	1	15	0.18131	0.326847	41	774	9.57758	68	880	10.1557	57	1024	12.8727	43	689	8.38466	10.2477
Nbv5tr6243602	13.6997	31.3002	5.75984e-13	1.66151e-11	Beta-lactamase-like protein n=1 Tax=Medicago truncatula RepID=G7IC92_MEDTR (probable)	beta-lactamase-like protein 2		874	2	14	0.655198	2	11	0.472463	0	0	0	3	16	0.680874	0.452134	26	409	17.8178	35	365	14.8299	25	280	12.3921	25	270	11.5677	14.1519
Nbv5tr6243681	189.463	31.2251	0	0	Tyramine N-feruloyltransferase 10/30 (probable)	tyramine hydroxycinnamoyltransferase	AT2G39030	820	131	148	7.38251	89	101	4.62374	122	132	6.39989	128	147	6.66748	6.26841	3153	3717	172.592	3809	4337	187.816	3659	4322	203.877	4111	4788	218.642	195.732
Nbv5tr6399901	11.2813	31.133	8.48848e-11	9.14221e-09	17.6 kDa class I heat shock protein (probable)	class i heat shock protein	AT1G07400	748	0	0	0	0	6	1.49754	0	0	0	0	0	0	0.374384	0	46	11.3138	0	64	14.4541	1	45	11.1577	0	40	9.69715	11.6557
Nbv5tr6232672	10.4232	31.1328	3.15324e-10	6.908e-09	11 kDa late embryogenesis abundant protein (probable)	seed maturation protein		558	4	4	0.293212	6	9	0.605472	3	4	0.284996	2	3	0.199961	0.34591	127	190	12.9647	107	141	8.97308	137	182	12.6164	89	127	8.52243	10.7691
Nbv5tr6224556	12.7309	31.1191	4.51927e-12	1.19122e-10	NAC domain-containing protein 100 (probable)	nac domain-containing protein 100-like	NAC058	1067	15	15	0.57502	11	12	0.422185	12	13	0.484386	6	6	0.209144	0.422684	343	343	12.2397	418	419	13.9446	246	246	8.91802	499	499	17.5118	13.1535
Nbv5tr6283369	10.3843	31.0964	3.72913e-10	3.72525e-08	Protein EFR3 homolog (probable)	uncharacterized protein	AT5G21080	3736	0	0	0	0	0	0	0	10	0.536333	0	17	0.843805	0.345034	4	288	14.182	2	254	11.4853	0	193	9.58111	0	158	7.66895	10.7293
Nbv5tr6368670	37.6425	31.0136	1.55431e-15	2.61232e-13	not determined by homology or low homology during annotation	---NA---		272	0	2	1.49351	0	1	0.686371	0	2	1.47334	0	2	1.36352	1.25419	9	50	33.8184	5	60	37.2646	9	77	52.5033	7	48	32.0006	38.8967
Nbv5tr6223877	14.9272	30.9472	6.03961e-14	1.89591e-12	Putative uncharacterized protein n=1 Tax=Vitis vinifera RepID=F6HE80_VITVI (probable)	protein yls9-like	AT1G54540	1010	3	3	0.121494	24	24	0.892023	9	9	0.354269	17	17	0.626017	0.498451	370	370	13.9483	428	428	15.048	369	369	14.132	501	501	18.5742	15.4256
Nbv5tr6300979	6.03245	30.756	1.84078e-06	0.000109999	Mannan endo-1,4-beta-mannosidase 2 (probable)	mannan endo- -beta-mannosidase 2	AT2G20680	2180	0	2	0.186346	0	3	0.256917	0	4	0.367659	0	0	0	0.202731	0	70	5.90736	0	126	9.76401	0	63	5.35981	0	47	3.90955	6.23518
Nbv5tr6216686	16.764	30.6622	1.33227e-15	4.74417e-14	Putative uncharacterized protein B27 n=2 Tax=Nicotiana tabacum RepID=Q8H0H6_TOBAC (probable)	PREDICTED: uncharacterized protein LOC104113534		579	6	6	0.423866	12	12	0.778016	7	7	0.480653	9	9	0.578126	0.565165	284	284	18.6759	288	291	17.8472	274	275	18.3718	223	223	14.4218	17.3292
Nbv5tr6337166	27.5033	30.5531	1.5159e-12	1.97518e-10	Protein WAX2 (probable)	lipid transfer protein glossy1 homolog		1048	0	3	0.581444	0	4	0.712569	0	9	1.72077	0	4	0.707781	0.930641	0	107	18.7834	0	199	32.0779	0	148	26.1918	0	212	36.6826	28.4339
Nbv5tr6232023	5.96332	30.4843	2.04719e-06	2.81343e-05	Mannan endo-1,4-beta-mannosidase 7 (similar to)	mannan endo- -beta-mannosidase 7-like	AT5G66460	1212	5	5	0.168742	4	4	0.123892	11	12	0.393633	4	4	0.122748	0.202254	156	170	5.34058	211	232	6.79739	144	163	5.20215	217	237	7.32217	6.16557
Nbv5tr6267245	8.30278	30.4157	2.1771e-08	1.74611e-06	Zinc finger protein ZAT5 (probable)	zinc finger protein		1077	0	5	0.942979	0	0	0	0	1	0.186048	0	0	0	0.282257	0	46	7.85767	0	56	8.78388	0	49	8.43812	0	55	9.26047	8.58503
Nbv5tr6238804	8.2167	30.3128	2.14343e-08	3.80276e-07	not determined by homology or low homology during annotation	PREDICTED: uncharacterized protein LOC104222302 isoform X1		386	5	5	0.529833	0	0	0	2	2	0.205994	4	4	0.385417	0.280311	80	80	7.89124	125	125	11.4995	75	75	7.51574	73	73	7.08157	8.49701
Nbv5tr6198704	6.60474	30.2095	5.1793e-07	7.75308e-06	not determined by homology or low homology during annotation	---NA---		353	3	3	0.347618	1	1	0.106344	4	4	0.450503	0	0	0	0.226116	73	73	7.87391	87	87	8.75188	56	56	6.13636	43	43	4.56129	6.83086
Nbv5tr6202035	16.3009	30.1147	1.27512e-05	0.000153181	Cysteine proteinase 15A (probable)	cysteine proteinase 15a	AT3G54940	1451	14	14	0.394654	38	38	0.98311	9	9	0.246597	24	24	0.61518	0.559885	957	957	25.1123	578	578	14.1455	763	763	20.3402	304	304	7.84513	16.8608
Nbv5tr6226797	38.476	30.0782	0	0	Inosine-uridine preferring nucleoside hydrolase (probable)	PREDICTED: uncharacterized protein LOC104224512 isoform X1	AT5G18890	1483	20	44	1.21358	16	70	1.77192	15	58	1.55489	10	30	0.752382	1.32319	820	1527	39.2049	943	1600	38.3121	847	1603	41.811	820	1579	39.869	39.7992
Nbv5tr6330406	11.1129	30.0174	9.81339e-11	1.04775e-08	Caffeoyl-CoA O-methyltransferase 6 (similar to)	caffeoyl- o-methyltransferase-like protein		849	0	0	0	1	2	0.439795	0	0	0	4	5	1.0921	0.382974	12	47	10.1845	18	45	8.95404	20	74	16.1655	17	50	10.6794	11.4959
Nbv5tr6335915	12.2457	29.8549	1.10889e-11	1.31972e-09	NAC domain-containing protein 100 (probable)	nam (no apical meristem)-like protein	NAC100	1626	4	4	0.499674	3	3	0.344452	6	6	0.739388	1	1	0.114046	0.42439	104	105	11.8801	113	113	11.7401	116	116	13.2313	124	124	13.8289	12.6701
Nbv5tr6392066	8.11086	29.8217	3.12878e-08	2.4436e-06	General transcription factor 3C polypeptide 3 (probable)	tetratricopeptide repeat -containing protein	AT1G17680	678	1	1	0.299583	3	3	0.826075	0	0	0	0	0	0	0.281415	31	31	8.4117	39	39	9.71738	32	32	8.75358	25	25	6.68646	8.39228
Nbv5tr6291745	46.0545	29.6355	0	0	not determined by homology or low homology during annotation	---NA---		342	3	4	2.37564	0	0	0	6	6	3.51533	1	1	0.542218	1.6083	94	95	51.1033	101	101	49.8895	92	92	49.8915	74	75	39.7668	47.6628
Nbv5tr6212895	194.589	29.6055	0	0	Omega-hydroxypalmitate O-feruloyl transferase (probable)	protein root primordium defective 1	RPD1	5000	724	724	5.92277	1090	1090	8.18357	850	850	6.75867	853	853	6.34508	6.80252	25123	25123	191.313	29013	29013	206.053	25380	25380	196.345	28289	28289	211.856	201.392
Nbv5tr6228057	5.00745	29.5456	1.39901e-05	0.000166498	Uncharacterized protein n=1 Tax=Medicago truncatula RepID=G7ITZ6_MEDTR (probable)	PREDICTED: uncharacterized protein LOC104648480		481	0	0	0	4	8	0.624354	0	0	0	1	1	0.0773238	0.175419	48	67	5.30362	48	84	6.20142	31	46	3.69922	42	71	5.52723	5.18287
Nbv5tr6263058	7.89851	29.5392	4.97886e-08	3.78295e-06	Transposon TX1 uncharacterized 149 kDa protein (probable)	non-ltr retroelement reverse transcriptase-like		362	0	0	0	0	0	0	0	2	1.10704	0	0	0	0.27676	18	18	9.14778	19	20	9.33331	17	17	8.70975	10	11	5.51023	8.17527
Nbv5tr6317963	13.4315	29.4991	1.10911e-12	1.46435e-10	Protein ROOT HAIR DEFECTIVE 3 (probable)	root hair defective 3	RHD3	2896	6	8	0.561098	4	5	0.322329	6	8	0.553519	4	7	0.448228	0.471294	173	201	12.7688	235	260	15.1666	193	219	14.0253	200	218	13.6504	13.9028
Nbv5tr6300282	14.3624	29.4825	1.85629e-13	2.64766e-11	Predicted protein n=2 Tax=Populus trichocarpa RepID=B9HPB2_POPTR (probable)	uncharacterized protein	AT5G59050	2810	0	0	0	3	12	0.797266	3	6	0.427845	3	12	0.791908	0.504255	47	189	12.3739	74	254	15.2701	68	269	17.7546	59	218	14.0681	14.8667
Nbv5tr6202813	7.83128	29.4652	5.18349e-08	8.73582e-07	Fasciclin-like arabinogalactan protein 2 (probable)	fasciclin-like arabinogalactan protein 2		1398	8	8	0.234066	9	9	0.241669	7	7	0.199069	16	16	0.425668	0.275118	272	272	7.40805	291	291	7.39167	335	335	9.26905	312	312	8.35683	8.1064
Nbv5tr6207303	676.781	29.3442	0	0	Beta-galactosidase (probable)	ss-galactosidase precursor	BGAL1	3307	1362	1363	16.8585	2025	2028	23.0208	2276	2282	27.4343	2501	2507	28.1954	23.8772	58268	58356	671.883	63539	63637	683.333	63652	63755	745.724	61889	61971	701.695	700.659
Nbv5tr6241717	14.3158	29.2703	1.76081e-13	5.30994e-12	Cytochrome P450 89A9 (probable)	cytochrome p450 89a2-like		428	0	0	0	3	11	0.964795	1	3	0.27867	4	9	0.782091	0.506389	138	192	17.0805	102	180	14.9343	99	174	15.7255	76	132	11.5485	14.8222
Nbv5tr6239740	9.52094	29.1395	1.96654e-09	3.94241e-08	Retrotransposon protein, putative, unclassified n=7 Tax=Oryza RepID=Q2QQD0_ORYSJ (probable)	retrotransposon unclassified		692	5	7	0.41376	0	0	0	4	7	0.402165	6	10	0.537468	0.338348	146	181	9.95898	121	158	8.10789	163	210	11.7385	139	178	9.63181	9.85928
Nbv5tr6406853	65.5017	29.1273	5.46839e-08	4.12942e-06	Putative uncharacterized protein n=1 Tax=Vitis vinifera RepID=D7SKG6_VITVI (probable)	DUO1-activated unknown 1	AT5G02390	2278	0	18	1.60497	0	32	2.62255	0	31	2.72678	0	29	2.36072	2.32875	12	1078	87.0596	6	545	40.4163	14	1099	89.4765	2	683	54.3692	67.8304
Nbv5tr6203899	33.3002	29.0754	2.2075e-08	3.91224e-07	Probable methyltransferase PMT16 (probable)	probable methyltransferase pmt15	AT2G45750	367	8	8	0.891621	13	13	1.32973	13	13	1.40828	10	11	1.11477	1.1861	356	357	37.0377	385	389	37.6392	426	427	45.0049	178	179	18.2634	34.4863
Nbv5tr6361869	77.2851	29.054	0	0	Electron transporter, putative n=1 Tax=Ricinus communis RepID=B9R8W0_RICCO (probable)	uncharacterized protein	AT1G21060	1489	7	13	1.77336	9	22	2.75839	13	26	3.49881	9	24	2.98894	2.75487	355	704	86.982	347	666	75.5603	398	713	88.8096	271	565	68.8081	80.04
Nbv5tr6352468	7.82574	28.9462	5.76462e-08	4.33363e-06	Probable GMP synthase [glutamine-hydrolyzing] (probable)	unknown		2720	0	0	0	2	4	0.274549	3	5	0.368335	4	7	0.477231	0.280029	77	131	8.86041	90	125	7.76346	90	131	8.93239	63	103	6.8668	8.10576
Nbv5tr6226147	127.378	28.8473	0	0	Myb-related protein 308 (probable)	myb-related protein 308-like	MYB4	1274	42	178	5.71488	27	138	4.06627	26	97	3.02702	33	188	5.48841	4.57414	1065	4451	133.024	1359	4698	130.948	1001	4559	138.42	980	4267	125.414	131.952
Nbv5tr6289125	6.86248	28.6727	3.70541e-07	2.45136e-05	Uncharacterized protein n=1 Tax=Lotus japonicus RepID=I3SVN6_LOTJA (probable)	---NA---		404	0	0	0	0	0	0	2	2	0.991951	0	0	0	0.247988	16	16	7.28602	18	18	7.52671	16	16	7.3452	14	14	6.28395	7.11047
Nbv5tr6233591	140.362	28.425	0	0	Uncharacterized membrane protein At1g06890 (probable)	uncharacterized membrane protein at1g06890-like	AT2G28315	1654	184	184	4.55028	248	248	5.62862	214	214	5.14388	229	229	5.14942	5.11805	5748	5748	132.319	7025	7025	150.823	7287	7287	170.416	5670	5670	128.363	145.481
Nbv5tr6263889	46.6402	28.3398	0	0	Putative uncharacterized protein n=1 Tax=Vitis vinifera RepID=A5AWP3_VITVI (probable)	putative protein		319	5	5	3.18366	3	3	1.75573	3	3	1.8844	0	0	0	1.70595	96	96	55.3646	104	104	55.0753	84	84	48.8375	60	60	34.1072	48.3462
Nbv5tr6222699	7.73956	28.2611	6.3859e-08	1.06186e-06	RING-H2 finger protein ATL78 (probable)	ring-h2 finger protein atl78-like		1128	5	5	0.181308	5	5	0.166398	13	13	0.458191	10	10	0.329723	0.283905	203	234	7.89858	204	219	6.89432	253	278	9.53309	222	234	7.76785	8.02346
Nbv5tr6219268	40.2945	28.2223	0	0	Putative transposase, identical n=1 Tax=Solanum tuberosum RepID=Q60CX5_SOLTU (probable)	protein far1-related sequence 5-like		700	19	24	1.40239	30	34	1.82334	19	25	1.41989	22	24	1.27518	1.4802	218	789	42.9162	255	818	41.4965	231	810	44.7595	192	709	37.9264	41.7747
Nbv5tr6340851	12.6468	28.2124	5.8149e-12	7.1604e-10	Putative pentatricopeptide repeat-containing protein At3g49142 (probable)	pentatricopeptide repeat-containing protein	AT3G49142	1136	3	4	0.715203	1	1	0.164342	0	0	0	1	6	0.979429	0.464744	40	92	14.8991	26	70	10.4096	46	88	14.3671	30	80	12.7702	13.1115
Nbv5tr6417584	15.2056	28.1133	7.54868e-08	5.56607e-06	Glutaredoxin-C9 (probable)	grxc9_arath ame: full=glutaredoxin-c9 short= rxc9 ame: full=protein roxy 19	GRX480	415	0	0	0	0	3	1.34959	0	0	0	0	2	0.89368	0.560817	4	40	17.7322	3	18	7.32721	10	43	19.217	8	43	18.7891	15.7664
Nbv5tr6217597	10.5706	28.0964	2.62671e-10	5.80557e-09	Agmatine coumaroyltransferase-2 (probable)	agmatine coumaroyltransferase-2-like	HCT	1704	3	14	0.336058	2	14	0.308421	3	14	0.326641	8	27	0.589322	0.390111	212	440	9.83163	244	505	10.5239	228	540	12.2581	210	511	11.2291	10.9607
Nbv5tr6237032	8.69188	28.0873	1.08919e-08	2.00745e-07	Putative uncharacterized protein n=1 Tax=Ricinus communis RepID=B9SLW0_RICCO (probable)	mitochondrial arginine transporter bac2	AT4G15010	2023	8	14	0.283066	9	19	0.352569	3	18	0.353744	9	16	0.294159	0.320885	26	545	10.2575	23	484	8.49584	19	440	8.41307	22	480	8.88463	9.01277
Nbv5tr6235907	48.2136	28.0468	0	0	Putative uncharacterized protein n=1 Tax=Vitis vinifera RepID=F6HQ43_VITVI (probable)	PREDICTED: uncharacterized protein LOC104118917	AT2G48030	604	54	54	3.6569	18	18	1.11872	18	18	1.18481	19	19	1.16997	1.7826	590	602	37.9491	884	894	52.5602	683	693	44.3807	1037	1050	65.0948	49.9962
Nbv5tr6267714	46.9019	28.0149	0	0	B3 domain-containing protein At2g36080 (probable)	ap2 b3-like transcriptional factor family protein	AT5G06250	1728	2	15	1.76317	7	18	1.94472	2	2	0.231914	8	28	3.00479	1.73615	172	447	47.59	168	497	48.5878	179	502	53.8797	150	424	44.4947	48.638
Nbv5tr6223101	48.0181	27.9788	0	0	Predicted protein n=1 Tax=Populus trichocarpa RepID=B9ID24_POPTR (probable)	peptidoglycan-binding domain-containing family partial	AT5G62150	595	27	27	1.85611	29	29	1.82965	28	28	1.87091	25	25	1.56272	1.77985	748	749	47.93	798	799	47.6855	842	843	54.8035	775	775	48.7729	49.798
Nbv5tr6212866	15.0289	27.9533	4.32987e-14	1.37831e-12	Cytochrome c biogenesis protein CCS1, chloroplastic (probable)	cytochrome c biogenesis protein chloroplastic-like	AT1G49380	619	2	2	0.132159	2	10	0.606451	3	12	0.770731	9	12	0.721023	0.557591	85	250	15.3777	110	325	18.6444	81	249	15.5599	73	211	12.764	15.5865
Nbv5tr6239671	18.2043	27.894	2.22045e-16	8.31091e-15	not determined by homology or low homology during annotation	---NA---		490	9	9	0.751281	9	9	0.689497	10	10	0.811365	6	6	0.455421	0.676891	253	253	19.6592	229	229	16.5957	268	269	21.2351	236	236	18.0347	18.8812
Nbv5tr6315338	13.7114	27.7755	2.9171e-09	2.61179e-07	ABC transporter G family member 23 (probable)	abc transporter g family member 23	AT5G19410	2379	0	2	0.170759	0	6	0.470853	0	13	1.09494	0	4	0.311792	0.512086	0	123	9.51179	0	230	16.3323	0	147	11.4601	0	257	19.5896	14.2234
Nbv5tr6377224	41.8938	27.7474	3.44014e-12	4.33734e-10	CBL-interacting serine/threonine-protein kinase 14 (probable)	cbl-interacting serine threonine-protein kinase 14	SR1	2289	0	14	1.24231	0	0	0	0	0	0	2	62	5.0228	1.56628	2	628	50.4737	24	569	41.9934	2	666	53.9627	8	346	27.4105	43.4601
Nbv5tr6391840	79.7731	27.726	0	0	Putative DNA-binding protein ESCAROLA (probable)	at-hook dna-binding family protein	AT4G17800	1531	6	45	5.97015	2	18	2.19495	0	2	0.261756	4	29	3.51255	2.98485	54	630	75.7037	92	692	76.3563	96	748	90.6132	100	746	88.3587	82.758
Nbv5tr6339753	5.28908	27.6775	8.51057e-06	0.000450034	Beta-1,4-mannosyl-glycoprotein 4-beta-N-acetylglucosaminyltransferase (probable)	ac007357_2 gi		2049	1	8	0.793041	0	0	0	0	0	0	0	0	0	0.19826	5	52	4.66888	8	70	5.77125	4	46	4.16372	13	83	7.34551	5.48734
Nbv5tr6217764	26.8742	27.6351	0	0	Umecyanin (probable)	cupredoxin superfamily isoform partial		725	18	18	1.01553	9	9	0.466005	26	26	1.42576	22	22	1.12861	1.00898	467	467	24.5257	583	583	28.5553	537	537	28.6506	577	577	29.8011	27.8832
Nbv5tr6228009	13.3061	27.4957	1.57074e-12	4.36427e-11	not determined by homology or low homology during annotation	---NA---		364	2	2	0.224742	5	5	0.51565	5	6	0.655333	6	6	0.613067	0.502198	126	127	13.2845	115	115	11.219	143	143	15.1961	151	151	15.5335	13.8083
Nbv5tr6341658	51.4847	27.4853	0	0	LRR receptor-like serine/threonine-protein kinase GSO1 (probable)	lrr receptor-like serine threonine-protein kinase gso1	GSO1	4369	6	37	1.72015	8	61	2.60661	2	28	1.28416	7	51	2.16465	1.94389	316	1145	48.2142	318	1387	53.6301	280	1419	60.2373	272	1244	51.6326	53.4286
Nbv5tr6423099	69.178	27.476	0	0	Acetyl-CoA carboxylase 1 (probable)	af062308_1acetyl- carboxylase 1		1616	13	27	3.39367	6	20	2.31056	8	17	2.1079	8	23	2.63929	2.61285	348	704	80.1462	314	705	73.6991	326	706	81.0268	215	466	52.2914	71.7909
Nbv5tr6235344	17.3281	27.3264	1.37768e-06	1.94538e-05	Zinc finger CCCH domain-containing protein 2 (probable)	zinc finger ccch domain-containing protein 61-like		1779	12	16	0.367875	10	14	0.295419	32	61	1.36322	18	29	0.60629	0.658201	674	1191	25.4905	461	729	14.5515	566	1021	22.1997	267	461	9.70329	17.9863
Nbv5tr6236071	289.226	27.3209	0	0	Transcription factor bHLH74 (probable)	transcription factor bhlh74		2665	612	613	9.40848	898	900	12.6774	751	753	11.2334	761	762	10.6345	10.9884	20909	20917	298.844	22296	22299	297.129	22452	22458	325.966	19846	19851	278.92	300.215
Nbv5tr6372091	43.0112	27.2873	0	0	Probable pectate lyase 8 (probable)	probable pectate lyase 15	AT4G13710	2155	9	41	3.86442	4	22	1.90592	0	0	0	1	9	0.774453	1.6362	132	489	41.7458	159	646	50.6407	140	502	43.2038	115	511	42.9991	44.6473
Nbv5tr6221485	9.68094	27.1931	1.53133e-09	3.10366e-08	Fibronectin-binding protein A (probable)	vegetative cell wall protein gp1-like	AT5G09530	1328	5	6	0.184803	18	24	0.678421	8	14	0.419124	7	7	0.196046	0.369599	238	317	9.08874	287	393	10.5088	248	356	10.3693	255	363	10.2353	10.0505
Nbv5tr6289779	465.902	27.1257	0	0	Probable xyloglucan endotransglucosylase/hydrolase protein 30 (probable)	xyloglucan endotransglycosylase-related partial		1355	8	102	15.29	14	98	13.5025	18	147	21.738	20	152	20.802	17.8331	329	3095	420.216	495	3822	476.503	378	3596	492.204	533	4080	546.018	483.735
Nbv5tr6208540	7.60601	27.1154	8.4836e-08	1.39071e-06	not determined by homology or low homology during annotation	---NA---		330	3	3	0.371846	4	4	0.455022	0	0	0	3	3	0.338116	0.291246	65	66	7.61504	77	78	8.39339	69	70	8.20506	65	65	7.37553	7.89726
Nbv5tr6228651	18.5745	27.1133	9.99867e-12	2.55705e-10	Germin-like protein subfamily T member 2 (probable)	germin-like protein subfamily t member 2	AT1G18980	954	14	14	0.600255	20	22	0.865686	20	20	0.833478	14	14	0.545806	0.711306	311	357	14.2483	465	509	18.9464	372	415	16.8266	622	691	27.1221	19.2859
Nbv5tr6242883	34.6405	27.0129	0	0	not determined by homology or low homology during annotation	transcription factor tcp3-like		847	32	32	1.54534	27	27	1.19665	26	27	1.26734	30	30	1.31733	1.33166	864	864	38.8394	882	885	37.1036	876	876	40.0054	631	632	27.9401	35.9721
Nbv5tr6285027	238.718	26.9669	0	0	Putative uncharacterized protein n=2 Tax=Vitis vinifera RepID=A5AZB4_VITVI (probable)	peptidoglycan-binding domain-containing protein	AT5G62150	758	29	35	9.37878	17	28	6.89631	21	47	12.4242	21	33	8.07318	9.19313	598	988	239.795	666	1024	228.215	670	1046	255.934	692	1119	267.699	247.911
Nbv5tr6245182	25.98	26.9538	0	0	Transcription factor bHLH66 (probable)	transcription factor bhlh66-like	LRL1	1660	25	57	1.4045	18	47	1.06286	14	23	0.550848	25	44	0.985832	1.00101	748	1115	25.5746	861	1276	27.296	916	1291	30.0826	763	1107	24.9709	26.981
Nbv5tr6239897	13.3249	26.8819	1.62825e-12	4.50396e-11	not determined by homology or low homology during annotation	nac domain-containing protein 100		209	2	2	0.391417	3	3	0.538842	5	5	0.951122	1	1	0.177956	0.514834	63	63	11.4772	94	94	15.9712	54	54	9.99414	100	100	17.9163	13.8397
Nbv5tr6382745	13.2277	26.8456	1.85874e-12	2.40254e-10	Heparanase-like protein 3 (probable)	glucuronidase 3	GUS3	2002	0	0	0	0	15	1.3988	0	0	0	0	7	0.648386	0.511796	0	132	12.13	0	189	15.9482	0	165	15.2857	0	128	11.594	13.7395
Nbv5tr6203422	38.1833	26.8346	0	0	Fatty acyl-CoA reductase 3 (probable)	alcohol-forming fatty acyl- reductase-like	CER4	1786	36	36	0.824475	114	114	2.39613	76	76	1.69178	48	48	0.999581	1.47799	1574	1574	33.5556	2126	2126	42.2706	1611	1611	34.8909	2286	2286	47.9279	39.6613
Nbv5tr6304122	37.4562	26.8255	4.35207e-13	5.95895e-11	Putative uncharacterized protein n=1 Tax=Vitis vinifera RepID=D7TWK8_VITVI (probable)	---NA---		2488	12	12	0.979667	24	24	1.8009	19	19	1.53019	20	20	1.49066	1.45035	635	637	47.1021	603	604	41.011	584	584	43.5339	329	329	23.979	38.9065
Nbv5tr6206538	29.5052	26.822	0	0	ABC transporter G family member 6 (probable)	abc transporter g family member 6-like	AT3G55090	2585	59	69	1.0918	60	62	0.900362	80	90	1.38419	82	83	1.1942	1.14264	1862	2054	30.254	2377	2555	35.0984	1685	1862	27.8623	1843	2028	29.3766	30.6478
Nbv5tr6386925	450.806	26.7992	0	0	Serine/threonine-protein kinase 38-like (probable)	agc (camp- cgmp-dependent and protein kinase c) kinase family protein	AT4G33080	1857	69	198	21.6571	37	130	13.0695	57	176	18.9908	59	162	16.1772	17.4736	1348	4802	475.731	1558	5272	479.598	1390	5082	507.561	1154	4201	410.229	468.28
Nbv5tr6225222	86.0931	26.7971	0	0	Heavy metal-associated isoprenylated plant protein 26 (probable)	neurofilament heavy polypeptide	AT5G24580	1529	26	68	1.8191	66	116	2.84798	106	231	6.00644	58	110	2.67574	3.33731	1664	3382	84.2187	1877	3667	85.1648	1935	3922	99.2197	1749	3639	89.1186	89.4305
Nbv5tr6223323	15.8426	26.7837	1.35447e-14	4.48353e-13	Putative uncharacterized protein n=1 Tax=Vitis vinifera RepID=D7TEM4_VITVI (probable)	adenylate aggregation specific-like isoform x1	AT3G21710	850	5	8	0.38497	10	14	0.618294	15	18	0.841911	12	14	0.612587	0.61444	262	364	16.3051	274	378	15.7917	250	324	14.7443	301	431	18.9868	16.457
Nbv5tr6244085	20.9356	26.7752	0	0	Two pore calcium channel protein 1B (probable)	PREDICTED: uncharacterized protein LOC104228401, partial		283	4	4	0.578136	5	5	0.663238	4	4	0.561935	11	11	1.44565	0.812241	169	171	23.0066	165	165	20.704	184	185	25.2862	135	136	17.9948	21.7479
Nbv5tr6358406	11.4553	26.7585	5.64166e-11	6.19169e-09	Beta-galactosidase (similar to)	beta galactosidase 1	BGAL1	1515	2	2	0.268142	3	3	0.369689	4	4	0.52904	5	5	0.612008	0.44472	100	100	12.1434	118	118	13.1578	101	101	12.3644	82	83	9.93462	11.9001
Nbv5tr6324077	11.8225	26.6182	2.84626e-11	3.21742e-09	Acetyl-CoA carboxylase 1 (probable)	acetyl- carboxylase 1	ACC1	7450	0	9	0.245377	0	26	0.651546	0	14	0.376542	0	23	0.572495	0.46149	0	414	10.2234	0	542	12.2901	0	604	15.0365	0	476	11.5861	12.284
Nbv5tr6200279	11.8933	26.5218	2.19991e-11	5.47975e-10	UDP-glucuronate:xylan alpha-glucuronosyltransferase 1 (probable)	udp-glucuronate:xylan alpha-glucuronosyltransferase 1 isoform x1	PGSIP1	992	10	10	0.41233	18	18	0.681157	8	8	0.32062	12	12	0.449912	0.466005	291	291	11.1692	343	343	12.2783	347	349	13.6085	328	328	12.381	12.3593
Nbv5tr6203147	24.0382	26.2305	0	0	Transcription factor MYB44 (probable)	transcription factor myb44-like	MYB73	910	27	27	1.21361	11	11	0.453772	21	21	0.917467	30	30	1.22613	0.952745	562	562	23.5146	625	625	24.3891	672	672	28.5644	571	571	23.4957	24.991
Nbv5tr6221051	21.3304	26.2234	0	0	Putative uncharacterized protein n=1 Tax=Medicago truncatula RepID=G7JWM8_MEDTR (probable)	PREDICTED: uncharacterized protein LOC104093408 isoform X1		4027	61	81	0.822734	57	74	0.689821	66	94	0.928023	69	102	0.942056	0.845658	1341	2062	19.4962	1582	2368	20.8813	1610	2492	23.9367	1693	2623	24.3899	22.176
Nbv5tr6244139	26.5205	26.1558	0	0	Bifunctional monodehydroascorbate reductase and carbonic anhydrase nectarin-3 (probable)	bifunctional monodehydroascorbate reductase and carbonic anhydrase nectarin-3-like	ACA7	1435	26	26	0.741101	60	60	1.56959	37	37	1.02509	34	34	0.881222	1.05425	890	890	23.6146	1043	1043	25.8101	1087	1087	29.3005	1210	1210	31.5738	27.5748
Nbv5tr6422563	903.37	26.1453	0	0	Predicted protein n=1 Tax=Populus trichocarpa RepID=B9I4E3_POPTR (probable)	peptidoglycan-binding domain-containing protein	AT5G62150	634	108	134	42.9302	105	119	35.0418	82	96	30.3406	110	121	35.3913	35.9259	2869	3253	943.944	2573	2906	774.32	2929	3363	983.791	3298	3689	1055.13	939.296
Nbv5tr6235756	47.8769	26.1261	0	0	not determined by homology or low homology during annotation	---NA---		272	0	2	0.300758	4	10	1.38012	11	21	3.06947	7	21	2.8715	1.90546	120	287	40.1749	166	355	46.3464	184	363	51.6221	242	443	60.9858	49.7823
Nbv5tr6230803	36.3814	26.1154	0	0	RING-H2 finger protein ATL72 (probable)	ring-h2 finger protein atl74-like	AT3G10910	579	27	27	1.9074	14	14	0.907686	20	20	1.37329	25	25	1.6059	1.44857	562	562	36.9573	663	663	40.6623	593	594	39.6831	526	526	34.0174	37.83
Nbv5tr6255298	33.6869	26.0794	0	0	ATP binding protein, putative n=1 Tax=Ricinus communis RepID=B9SLM8_RICCO (probable)	uncharacterized protein	AT2G40070	1491	0	13	1.77098	0	11	1.37735	0	11	1.47828	0	6	0.746231	1.34321	2	307	37.8802	2	319	36.1433	0	284	35.3269	4	253	30.7701	35.0301
Nbv5tr6375033	10.919	26.0543	1.79448e-08	1.45375e-06	Beta-galactosidase (probable)	beta galactosidase 1	BGAL1	3216	0	3	0.189475	0	9	0.522462	0	11	0.685359	0	6	0.345967	0.435816	0	182	10.4113	0	130	6.82875	0	209	12.053	0	286	16.1263	11.3549
Nbv5tr6225652	32.472	25.9573	0	0	RING-H2 finger protein ATL52 (probable)	ring-h2 finger protein atl54-like	AT5G17600	1692	16	44	1.06367	16	55	1.22025	10	56	1.31583	18	73	1.60465	1.3011	430	1381	31.0768	496	1515	31.7957	503	1707	39.0239	448	1500	33.1959	33.7731
Nbv5tr6265783	28.4606	25.953	0	0	Uncharacterized membrane protein At1g06890 (probable)	nucleotide sugar transporter-like protein	AT2G28315	1436	0	5	0.707234	0	7	0.910064	0	10	1.39536	0	12	1.54963	1.14057	0	202	25.8791	0	245	28.8221	0	284	36.68	0	214	27.0237	29.6012
Nbv5tr6332499	14.7639	25.9044	1.3034e-13	1.87792e-11	Leucine-rich repeat receptor-like protein kinase PXL2 (similar to)	leucine-rich repeat transmembrane protein kinase	AT4G28650	2723	0	0	0	0	26	1.7826	0	8	0.588686	0	0	0	0.592821	47	242	16.3501	45	268	16.6265	39	229	15.5974	33	193	12.8527	15.3567
Nbv5tr6222147	7.652	25.8747	8.55278e-08	1.40159e-06	Trans-cinnamate 4-monooxygenase (probable)	cytochrome p450 cyp73a100-like		1785	11	11	0.252064	14	14	0.294426	12	12	0.267273	20	20	0.416726	0.307622	425	425	9.06553	378	378	7.51987	367	367	7.9529	348	348	7.3002	7.95963
Nbv5tr6329938	27.9093	25.8389	3.08642e-14	4.72317e-12	Glucan endo-1,3-beta-glucosidase 7 (probable)	carbohydrate-binding x8 domain-containing protein	AT1G09460	2240	0	0	0	1	36	3.00042	0	13	1.16289	0	4	0.33114	1.12361	54	459	37.6978	56	348	26.2449	44	381	31.5458	24	255	20.6432	29.033
Nbv5tr6229267	6.43007	25.7648	7.65743e-07	1.12265e-05	Uncharacterized protein n=2 Tax=Glycine max RepID=I1MHP5_SOYBN (probable)	PREDICTED: uncharacterized protein LOC104226810		296	1	1	0.138186	3	3	0.380466	2	2	0.268628	2	2	0.251302	0.259645	39	40	5.1453	60	65	7.79791	66	67	8.7555	40	40	5.06014	6.68971
Nbv5tr6249756	425.468	25.7343	0	0	Probable beta-1,4-xylosyltransferase IRX9 (probable)	probable beta- -xylosyltransferase irx9	IRX9	1392	33	100	14.5918	68	175	23.4707	32	109	15.6902	36	113	15.0536	17.2016	1260	3319	438.652	1330	3575	433.861	1191	3628	483.385	1224	3184	414.782	442.67
Nbv5tr6288900	6.16617	25.6712	1.5827e-06	9.57852e-05	Transmembrane protein Tmp21 (probable)	transmembrane emp24 domain-containing protein p24delta3	AT1G09580	979	0	2	0.414949	0	1	0.190698	0	1	0.204672	0	1	0.189416	0.249934	0	31	5.82547	0	40	6.90226	0	37	7.00945	0	32	5.92725	6.41611
Nbv5tr6199585	5.3492	25.6608	7.20131e-06	9.01887e-05	Uncharacterized protein n=1 Tax=Glycine max RepID=I1MV03_SOYBN (probable)	PREDICTED: uncharacterized protein LOC104101779 isoform X1	AT2G35730	449	3	3	0.273295	4	4	0.334426	2	2	0.177091	1	1	0.0828346	0.216911	70	70	5.936	70	70	5.53616	73	73	6.28889	54	54	4.50341	5.56612
Nbv5tr6384101	5.57852	25.5957	5.04146e-06	0.000277887	Probable aquaporin PIP2-3 (similar to)	aquaporin pip2-2	PIP2B	1022	0	0	0	0	0	0	0	0	0	1	5	0.907233	0.226808	6	31	5.58036	7	44	7.27304	4	19	3.448	9	39	6.9199	5.80533
Nbv5tr6224017	8.67944	25.5872	1.07664e-08	1.98506e-07	not determined by homology or low homology during annotation	---NA---		566	0	0	0	8	8	0.530591	6	6	0.421451	7	7	0.459981	0.353006	123	123	8.2743	164	164	10.2893	136	137	9.36272	123	124	8.2035	9.03244
Nbv5tr6227333	75.9215	25.5712	0	0	RING-H2 finger protein ATL46 (probable)	ring-h2 finger protein atl46-like	AT5G40250	1209	62	62	2.09759	99	99	3.07394	140	140	4.60377	84	84	2.58411	3.08985	2509	2509	79.0163	2620	2620	76.9541	2678	2678	85.6805	2402	2402	74.3945	79.0113
Nbv5tr6224479	10.7012	25.5494	3.04484e-10	6.67641e-09	not determined by homology or low homology during annotation	---NA---		209	8	8	1.56567	0	0	0	0	0	0	1	1	0.177956	0.435906	59	59	10.7485	65	65	11.0439	61	61	11.2897	64	64	11.4664	11.1371
Nbv5tr6285028	394.177	25.5387	0	0	Putative uncharacterized protein n=2 Tax=Vitis vinifera RepID=A5AZB4_VITVI (probable)	peptidoglycan-binding domain-containing protein	AT5G62150	806	32	62	15.6244	40	60	13.8977	34	74	18.3966	41	71	16.3352	16.0635	985	1681	383.693	991	1686	353.376	1056	1914	440.425	1177	2060	463.466	410.24
Nbv5tr6227546	18.9407	25.4735	0	0	Nucleobase-ascorbate transporter 7 (probable)		NAT7	2110	37	42	0.814185	43	43	0.765019	43	44	0.829054	37	39	0.687449	0.773927	745	917	16.5474	1042	1298	21.8448	827	1007	18.4606	997	1240	22.0056	19.7146
Nbv5tr6201714	12.2769	25.3593	1.07385e-11	2.74344e-10	Vacuolar amino acid transporter 1 (probable)	vacuolar amino acid transporter 1-like isoform x1	AT2G41190	2010	27	27	0.549445	20	20	0.373525	30	30	0.593386	27	27	0.499604	0.50399	733	733	13.8851	640	640	11.3068	817	817	15.7226	548	548	10.2089	12.7809
Nbv5tr6243974	11.1536	25.3512	9.51548e-11	2.2069e-09	not determined by homology or low homology during annotation	---NA---		334	2	2	0.244929	5	5	0.561965	3	3	0.357098	6	6	0.668133	0.458031	96	96	10.9438	138	138	14.672	85	85	9.84397	98	98	10.9869	11.6117
Nbv5tr6234394	97.9571	25.2727	0	0	Predicted protein n=1 Tax=Populus trichocarpa RepID=B9HQD3_POPTR (probable)	PREDICTED: uncharacterized protein LOC104237121		2091	202	202	3.95142	244	244	4.38048	205	205	3.89773	220	220	3.91315	4.0357	5956	5956	108.453	6066	6066	103.016	6060	6060	112.103	4713	4713	84.399	101.993
Nbv5tr6407833	6.93214	25.2358	3.69652e-07	2.44635e-05	Nitrate transporter 1.2 (probable)	ac010675_2nitrate transporter 53025-56402		2151	0	2	0.188859	0	0	0	0	1	0.0931539	2	10	0.862104	0.286029	7	86	7.35546	8	88	6.91125	14	99	8.53611	3	72	6.06985	7.21817
Nbv5tr6213984	6.49619	25.0182	8.07402e-07	1.17957e-05	not determined by homology or low homology during annotation	---NA---		1049	10	10	0.389925	11	11	0.393644	6	6	0.227399	2	2	0.0709109	0.27047	188	188	6.82378	186	186	6.29643	203	203	7.48546	181	181	6.46096	6.76665
Nbv5tr6243592	8.31454	24.9713	2.30712e-08	4.07141e-07	D-aminoacyl-tRNA deacylase (probable)	d-aminoacyl-trna deacylase-like isoform x2	GEK1	411	0	0	0	6	6	0.548019	4	4	0.386928	5	5	0.452467	0.346853	68	68	6.29955	111	115	9.93603	88	93	8.75264	98	106	9.65735	8.66139
Nbv5tr6405927	80.5099	24.9266	0	0	2-hydroxy-6-oxononadienedioate/2-hydroxy-6- oxononatrienedioate hydrolase (probable)	alpha beta-hydrolase domain-containing protein	AT1G17430	1224	4	4	0.663783	12	42	6.40613	9	27	4.42002	4	13	1.96953	3.36486	186	639	96.0442	175	557	76.8755	148	588	89.0966	150	496	73.4829	83.8748
Nbv5tr6298809	9.31985	24.8089	3.81478e-09	3.38434e-07	Acetyl-CoA carboxylase 1 (probable)	acetyl- carboxylase 1	ACC1	7398	16	16	0.439292	20	20	0.504712	10	10	0.270849	14	14	0.350924	0.391444	427	427	10.6185	425	425	9.70485	423	423	10.6045	323	323	7.91725	9.71129
Nbv5tr6268642	123.193	24.7052	0	0	Pyruvate kinase isozyme A, chloroplastic (probable)	pyruvate kinase, putative		2213	2	62	5.6906	0	49	4.13374	3	60	5.43265	0	66	5.53048	5.19686	23	1610	133.843	32	1748	133.436	24	1605	134.511	24	1364	111.768	128.39
Nbv5tr6371592	34.6033	24.6852	0	0	Polyamine oxidase 1 (probable)	polyamine oxidase 1	PAO1	2043	0	0	0	0	0	0	0	42	4.11929	0	19	1.72459	1.46097	0	314	28.2757	0	477	39.4425	0	365	33.1352	0	489	43.4037	36.0643
Nbv5tr6199322	176.492	24.6485	0	0	Pathogenesis-related protein 5 (probable)	pathogenesis-related protein 5-like	TLP-3	1039	201	201	7.91292	204	204	7.37056	203	203	7.76771	190	190	6.80137	7.46314	4739	4739	173.665	5412	5412	184.969	5208	5208	193.889	5086	5086	183.297	183.955
Nbv5tr6221488	25.7707	24.4943	0	0	Putative uncharacterized protein (Fragment) n=1 Tax=Arabidopsis lyrata subsp. lyrata RepID=D7M248_ARALL (probable)	vegetative cell wall protein gp1-like		1275	13	21	0.673698	22	45	1.32492	27	42	1.30964	19	37	1.07932	1.09689	407	734	21.9194	580	960	26.7373	430	806	24.4525	637	1170	34.3613	26.8676
Nbv5tr6341523	6.48328	24.3716	8.54287e-07	5.3562e-05	Protein SRG1 (probable)	fe ascorbate oxidase family protein srg1	SRG1	898	0	3	0.678567	0	1	0.207899	0	1	0.223134	0	0	0	0.2774	0	31	6.35093	0	49	9.21794	0	36	7.43518	0	20	4.03868	6.76068
Nbv5tr6289575	5.55373	24.3266	5.45693e-06	0.000298914	RNA-directed DNA polymerase (Reverse transcriptase) n=1 Tax=Medicago truncatula RepID=Q2HRL2_MEDTR (probable)	non-ltr retroelement reverse transcriptase		408	0	1	0.497837	0	0	0	0	0	0	0	1	0.454506	0.238086	5	12	5.41094	3	18	7.45292	1	8	3.6366	5	15	6.66679	5.79181
Nbv5tr6346087	71.9923	24.3058	0	0	Cytochrome P450 86A2 (probable)	cytochrome family subfamily polypeptide 8	CYP86A8	2203	19	36	3.31922	24	44	3.72878	21	38	3.45629	14	22	1.85186	3.08904	568	999	83.4262	545	959	73.5391	528	950	79.9787	408	770	63.3814	75.0814
Nbv5tr6225412	53.9243	24.1199	0	0	Linoleate 9S-lipoxygenase 6 (probable)	linoleate 9s-lipoxygenase 6	LOX1	2968	112	185	2.54955	102	190	2.40312	74	149	1.99588	119	190	2.38094	2.33237	2077	3905	50.0956	2498	4658	55.7304	2076	4096	53.3819	2767	5217	65.8189	56.2567
Nbv5tr6201194	9.81414	24.1155	1.19955e-09	2.45215e-08	Uncharacterized mitochondrial protein AtMg00810 (probable)	retrotransposon like protein		1206	23	23	0.780076	9	9	0.280144	10	10	0.329659	10	10	0.308398	0.424569	289	302	9.53459	335	344	10.129	399	416	13.3427	246	256	7.94853	10.2387
Nbv5tr6424510	15.7067	24.0934	4.28144e-10	4.24941e-08	Auxin response factor 9 (probable)	auxin response factor 9		780	0	0	0	0	6	1.4361	0	5	1.28445	0	0	0	0.680137	0	81	19.1048	0	42	9.09639	0	72	17.12	0	87	20.226	16.3868
Nbv5tr6369903	5.03891	24.0905	1.53342e-05	0.000774927	Predicted protein n=1 Tax=Populus trichocarpa RepID=B9I6L4_POPTR (probable)	uncharacterized protein	AT1G06980	890	1	1	0.228222	2	2	0.419535	1	1	0.225139	0	0	0	0.218224	24	24	4.96104	25	25	4.74531	25	25	5.20973	30	30	6.11248	5.25714
Nbv5tr6200329	69.2287	24.0637	0	0	Thaumatin-like protein 1 (probable)	thaumatin-like protein 1b	AT1G75800	1582	58	80	2.06842	80	133	3.15596	98	152	3.81988	75	126	2.96225	3.00163	1613	2790	67.1491	1731	2936	65.9032	1709	3007	73.5233	1900	3479	82.3459	72.2303
Nbv5tr6272969	42.0723	24.0061	0	0	Putative transposase, identical n=1 Tax=Solanum tuberosum RepID=Q60CX5_SOLTU (probable)	mutator-like transposase		754	12	13	3.50203	3	3	0.742811	5	6	1.59449	6	6	1.47564	1.82874	174	175	42.6991	209	213	47.7224	182	184	45.2597	165	166	39.923	43.901
Nbv5tr6402762	91.3345	23.9638	0	0	Beta-galactosidase (probable)	beta galactosidase 1	BGAL1	4150	22	50	2.4472	18	73	3.284	32	109	5.26284	38	110	4.91524	3.97732	727	2130	94.4242	714	2383	97.0041	626	2113	94.4314	517	2183	95.3875	95.3118
Nbv5tr6231884	255.836	23.9318	4.10338e-13	1.19966e-11	Peroxidase 72 (probable)	peroxidase 72-like	AT5G66390	1432	317	507	14.4818	155	324	8.49353	190	371	10.3001	253	437	11.35	11.1564	4244	7324	194.737	6713	10975	272.156	4887	8597	232.221	8107	14106	368.854	266.992
Nbv5tr6211563	105.071	23.7448	0	0	3-ketoacyl-CoA synthase 19 (probable)	3-ketoacyl- synthase 19-like	KCS2	2049	51	178	3.55332	71	270	4.94661	46	199	3.86121	87	337	6.11711	4.61956	3101	5803	107.833	3395	6394	110.812	3235	6084	114.854	2783	5760	105.263	109.69
Nbv5tr6246533	40.4308	23.7377	0	0	Acetyl-CoA carboxylase 2 (probable)	acetyl- carboxylase 1-like	ACC2	1066	29	43	1.64994	52	72	2.53549	29	42	1.56641	27	39	1.36071	1.77814	846	1205	43.04	921	1313	43.7385	931	1334	48.4057	662	958	33.6513	42.2089
Nbv5tr6242747	11.3411	23.7042	6.18845e-11	1.46878e-09	not determined by homology or low homology during annotation	---NA---		515	12	12	0.953082	6	6	0.437351	6	6	0.463187	2	2	0.144438	0.499514	167	167	12.3467	214	214	14.7558	171	171	12.8436	102	102	7.41629	11.8406
Nbv5tr6389897	36.8773	23.7033	0	0	B3 domain-containing protein At2g36080 (probable)	protein abnormal shoot 2	AT2G36080	1995	2	4	0.407253	10	22	2.05877	6	17	1.70745	4	25	2.32379	1.62432	212	446	41.1286	201	408	34.5487	198	428	39.7893	198	424	38.5397	38.5016
Nbv5tr6244981	40.3246	23.6742	0	0	Proteoglycan 4 (probable)	vegetative cell wall protein gp1-like	AT5G09530	1458	17	47	1.31855	47	97	2.49747	35	62	1.69062	26	63	1.60709	1.77843	665	1439	37.579	833	1639	39.9189	629	1543	40.9361	884	1946	49.978	42.103
Nbv5tr6215894	6.65731	23.6652	5.87927e-07	8.73526e-06	Indole-3-acetate O-methyltransferase 1 (probable)	indole-3-acetate o-methyltransferase 1-like	IAMT1	1433	6	6	0.171262	19	20	0.523926	7	7	0.194207	11	11	0.285499	0.293723	290	315	8.36964	256	274	6.78986	270	300	8.09791	157	174	4.54671	6.95103
Nbv5tr6390124	62.0594	23.6437	0	0	Endoglucanase 11 (probable)	glycosyl hydrolase 9b8	GH9B8	1716	0	31	3.66937	6	23	2.5023	6	29	3.38627	0	13	1.40484	2.7407	52	577	61.86	54	604	59.4612	50	692	74.7918	48	597	63.0874	64.8001
Nbv5tr6345838	8.72965	23.6402	1.29448e-08	1.06742e-06	Putative uncharacterized protein n=1 Tax=Vitis vinifera RepID=D7TUL5_VITVI (probable)	uncharacterized protein	AT4G14746	1096	1	1	0.185326	1	3	0.511021	0	0	0	4	5	0.845979	0.385582	36	37	6.21073	49	52	8.01506	60	61	10.3225	69	72	11.9126	9.11523
Nbv5tr6366589	32.4649	23.5134	0	0	Probable protein phosphatase 2C 38 (probable)	protein phosphatase 2c 38	AT3G12620	678	6	11	3.29542	1	6	1.65215	0	0	0	2	3	0.820524	1.44202	48	124	33.6468	43	130	32.3913	39	140	38.2969	36	117	31.2926	33.9069
Nbv5tr6219776	11.4012	23.4243	6.66511e-11	1.57292e-09	Reticuline oxidase (probable)	reticuline oxidase-like	AT5G44380	2452	13	21	0.350312	27	50	0.765483	15	22	0.356709	19	37	0.561228	0.508433	422	800	12.4226	423	786	11.3831	395	868	13.693	320	664	10.1401	11.9097
Nbv5tr6223846	8.77222	23.3924	1.03622e-08	1.91406e-07	not determined by homology or low homology during annotation	---NA---		371	3	3	0.330753	6	6	0.607104	4	4	0.428646	2	2	0.2005	0.391751	78	78	8.00503	113	113	10.8159	82	82	8.54944	92	92	9.28556	9.16397
Nbv5tr6218001	5.83705	23.359	3.26507e-06	4.33296e-05	E3 ubiquitin-protein ligase RING1-like (probable)	e3 ubiquitin-protein ligase ring1-like		748	8	8	0.437466	7	7	0.351304	2	2	0.106302	3	3	0.149169	0.26106	122	122	6.21013	99	99	4.69992	131	131	6.77435	134	134	6.70806	6.09811
Nbv5tr6354270	17.8791	23.3579	7.07055e-06	0.000379317	Caffeic acid 3-O-methyltransferase (similar to)	caffeic acid 5-hydroxyferulic acid o-methyltransferase	OMT1	1397	0	22	3.1987	0	0	0	0	0	0	0	0	0	0.799676	0	147	19.3585	0	210	25.3943	0	168	22.3038	0	59	7.65846	18.6788
Nbv5tr6229481	165.558	23.3534	0	0	Putative uncharacterized protein n=1 Tax=Vitis vinifera RepID=D7TUL5_VITVI (probable)	slit protein c-	AT4G14746	1315	268	272	8.46056	195	201	5.73795	251	253	7.64904	270	275	7.77795	7.40638	4759	4808	139.213	5945	6002	162.079	5848	5904	173.667	7524	7617	216.896	172.964
Nbv5tr6226400	100.803	23.3432	0	0	Probable GMP synthase [glutamine-hydrolyzing] (probable)	dual specificity protein kinase spla-like	AT5G44680	2466	98	148	2.45485	235	365	5.5563	237	368	5.9329	174	272	4.10236	4.5116	4837	7165	110.628	4995	7235	104.184	4973	7209	113.078	4221	6149	93.3696	105.315
Nbv5tr6225411	8.85798	23.2042	8.61144e-09	1.61098e-07	Retrovirus-related Pol polyprotein from transposon TNT 1-94 (probable)	lectin receptor kinase		364	6	6	0.674227	2	2	0.20626	0	0	0	7	7	0.715245	0.398933	116	117	12.2385	97	98	9.56052	92	92	9.77652	53	53	5.45216	9.25691
Nbv5tr6226745	7.97656	23.1778	5.49443e-08	9.23799e-07	Protein WAX2 (probable)	protein eceriferum 3-like	CER3	402	2	2	0.203498	8	8	0.747051	4	4	0.395591	1	1	0.0925193	0.359665	68	68	6.44058	80	80	7.06676	87	90	8.65993	119	120	11.1776	8.33622
Nbv5tr6206194	9.78028	23.1621	1.40795e-09	2.86418e-08	Probable peptide/nitrate transporter At1g27040 (probable)	protein nrt1 ptr family -like	AT1G27040	2309	32	32	0.566868	13	13	0.211352	33	33	0.568201	26	26	0.418801	0.441306	634	634	10.4546	632	632	9.71963	763	763	12.782	489	489	7.9301	10.2216
Nbv5tr6313564	1584.62	23.1392	0	0	Probable xyloglucan endotransglucosylase/hydrolase protein 30 (probable)	xyloglucan endotransglycosylase-related partial		1500	27	640	86.6635	15	349	43.4372	18	478	63.8525	45	747	92.3484	71.5754	599	12428	1524.27	918	15032	1692.93	686	13495	1668.58	841	14385	1739.02	1656.2
Nbv5tr6232310	15.9343	23.1317	1.57652e-14	5.19781e-13	not determined by homology or low homology during annotation	cornifin alpha- partial		417	7	9	0.882801	5	5	0.450111	5	5	0.476701	10	12	1.0703	0.719977	105	148	13.5135	151	204	17.372	113	149	13.8213	162	244	21.9103	16.6543
Nbv5tr6237831	20.6712	23.13	0	0	not determined by homology or low homology during annotation	---NA---		259	5	5	0.789635	4	4	0.579757	7	7	1.07451	9	9	1.29241	0.934079	144	144	21.1692	177	177	24.2678	166	166	24.7917	112	112	16.1924	21.6053
Nbv5tr6233270	75.1706	23.1178	0	0	Short-chain dehydrogenase TIC 32, chloroplastic (probable)	short-chain dehydrogenase tic chloroplastic-like		1481	99	125	3.45232	121	200	5.06945	55	87	2.33548	77	109	2.73735	3.39865	1513	3035	78.0272	1663	3239	77.6627	1600	3312	86.5034	1443	2851	72.0835	78.5692
Nbv5tr6219809	54.0108	23.0027	0	0	Cytochrome c biogenesis protein CCS1, chloroplastic (probable)	cytochrome c biogenesis protein chloroplastic-like	AT1G49380	1863	138	190	4.17155	39	54	1.0881	93	107	2.28341	96	114	2.27588	2.45473	2075	2639	53.9348	2596	3190	60.8043	2291	2869	59.5683	2082	2565	51.5547	56.4655
Nbv5tr6201190	5.85111	22.9856	3.23723e-06	4.29945e-05	3-epi-6-deoxocathasterone 23-monooxygenase (probable)	3-epi-6-deoxocathasterone 23-monooxygenase	CYP90D1	1780	20	20	0.459585	6	6	0.126537	13	13	0.290359	9	9	0.188053	0.266134	313	313	6.69525	318	318	6.34401	222	222	4.82426	314	314	6.60547	6.11725
Nbv5tr6224287	6.19625	22.9595	1.49272e-06	2.09418e-05	MLO-like protein 1 (probable)	mlo-like protein 1 isoform x2	MLO15	308	2	2	0.265605	1	1	0.121881	2	2	0.258162	4	4	0.483023	0.282167	57	57	7.04639	54	54	6.22587	60	60	7.53526	42	42	5.10614	6.47841
Nbv5tr6346734	2853.15	22.9269	0	0	Putative uncharacterized protein n=2 Tax=Camellia sinensis RepID=F4YFA9_CAMSI (probable)	ests gb	AT1G09310	946	255	517	111.006	497	928	183.141	300	604	127.934	285	502	98.4039	130.121	8588	15255	2966.69	9201	15483	2764.89	9414	16780	3289.77	8759	15190	2911.74	2983.27
Nbv5tr6227899	6.5784	22.8748	6.93887e-07	1.02363e-05	Nuclear pore complex protein Nup98-Nup96 (probable)	nuclear pore complex protein nup98-nup96-like isoform x2	AT1G10390	891	5	5	0.229535	11	12	0.50558	3	3	0.133862	8	8	0.333942	0.300729	164	173	7.39283	191	204	8.13035	148	163	7.07632	112	117	4.91702	6.87913
Nbv5tr6403888	352.808	22.8344	0	0	Cytochrome P450 86A2 (probable)	cytochrome family subfamily polypeptide 8	CYP86A8	2132	19	118	11.242	31	247	21.6291	26	176	16.5412	26	175	15.2213	16.1584	541	4442	383.304	725	4992	395.55	546	4385	381.459	524	3710	315.553	368.966
Nbv5tr6231192	9.57831	22.7574	2.27787e-09	4.52288e-08	Non-specific lipid-transfer protein-like protein At2g13820 (probable)	non-specific lipid-transfer protein at2g13820		809	6	6	0.30336	9	9	0.417619	9	9	0.442289	13	13	0.597659	0.440232	164	187	8.80107	220	244	10.7102	197	220	10.5189	182	217	10.044	10.0185
Nbv5tr6259189	71.1332	22.7318	0	0	Acetyl-CoA carboxylase 1 (probable)	ac025781_2acetyl- 5 partial 1-7710		627	0	10	3.23952	0	11	3.27532	0	3	0.958728	0	19	5.61935	3.27323	3	249	73.0606	2	303	81.6374	0	272	80.4575	2	216	62.4701	74.4064
Nbv5tr6409863	39.4773	22.6842	0	0	not determined by homology or low homology during annotation	---NA---		450	5	5	2.25686	5	5	2.07437	2	2	0.890551	5	5	2.06043	1.82055	97	97	39.6562	121	121	45.4242	123	123	50.6941	73	73	29.4169	41.2978
Nbv5tr6228653	9.18248	22.5639	4.46314e-09	8.60135e-08	not determined by homology or low homology during annotation	basic salivary proline-rich protein 4- partial		396	10	10	1.03291	0	0	0	2	2	0.200792	5	5	0.469605	0.425826	68	87	8.36501	84	115	10.3124	98	119	11.6238	69	86	8.132	9.60831
Nbv5tr6222244	155.804	22.4069	0	0	Putative uncharacterized protein n=1 Tax=Vitis vinifera RepID=F6HQ43_VITVI (probable)	PREDICTED: uncharacterized protein LOC104222850	AT3G21530	1792	350	350	7.98889	266	266	5.57224	309	309	6.8554	419	419	8.6963	7.27821	6362	6385	135.664	8501	8523	168.893	7172	7216	155.76	9145	9189	192.01	163.082
Nbv5tr6328726	29.7131	22.2149	0	0	Peroxidase 64 (probable)	peroxidase	AT5G42180	584	0	4	1.39122	1	3	0.95904	3	3	1.02932	6	7	2.22272	1.40057	65	104	32.7621	56	107	30.9517	45	71	22.5481	89	123	38.1925	31.1136
Nbv5tr6369402	13.6631	22.1669	1.24634e-12	1.63616e-10	Dof zinc finger protein DOF3.1 (probable)	dof zinc finger protein 1	DOF1	955	1	1	0.212689	6	6	1.17294	2	2	0.419632	4	4	0.776706	0.645492	69	69	13.2922	78	78	13.7977	77	77	14.9538	80	80	15.1905	14.3086
Nbv5tr6352469	22.726	22.1633	0	0	Probable GMP synthase [glutamine-hydrolyzing] (probable)	unknown		2730	6	10	0.744021	2	4	0.273543	16	28	2.05512	13	18	1.22267	1.07384	199	333	22.4405	238	354	21.9056	225	377	25.612	239	380	25.241	23.7998
Nbv5tr6294954	64.7464	22.1235	0	0	Beta-galactosidase (probable)	putative galactosidase		1985	27	33	3.37677	17	17	1.59888	36	37	3.73493	38	38	3.54996	3.06513	636	705	65.3402	752	810	68.9348	709	762	71.1967	678	720	65.7746	67.8116
Nbv5tr6206558	46.0497	22.0701	6.53158e-11	1.54286e-09	not determined by homology or low homology during annotation	---NA---		785	39	39	2.03213	56	56	2.67796	45	45	2.27906	37	37	1.75303	2.18555	874	875	42.4405	899	901	40.7579	1382	1383	68.1476	872	872	41.595	48.2352
Nbv5tr6201230	20.5469	22.0426	0	0	EG45-like domain containing protein (probable)	eg45-like domain containing protein isoform x2	PNP-A	707	11	11	0.636399	27	27	1.43361	13	13	0.731032	21	21	1.10474	0.976444	451	451	24.2884	435	435	21.8487	376	376	20.5715	366	366	19.3845	21.5233
Nbv5tr6244682	21.4424	22.0331	2.22045e-16	8.31091e-15	not determined by homology or low homology during annotation	---NA---		857	25	25	1.19321	17	17	0.744653	19	19	0.881425	29	29	1.25856	1.01946	394	394	17.5048	543	543	22.4996	447	447	20.1755	679	679	29.6676	22.4619
Nbv5tr6202100	18.2117	21.993	2.22045e-16	8.31091e-15	Putative uncharacterized protein n=1 Tax=Vitis vinifera RepID=F6H1H9_VITVI (probable)	PREDICTED: uncharacterized protein LOC104229135	AT1G75160	1442	38	38	1.07789	21	21	0.546689	37	37	1.02011	32	32	0.825359	0.867513	836	836	22.0741	734	734	18.0754	721	721	19.3405	648	648	16.8269	19.0792
Nbv5tr6199527	14.3091	21.9842	3.34177e-13	9.82765e-12	Predicted protein n=1 Tax=Populus trichocarpa RepID=B9HHG2_POPTR (probable)	membrane insertase		839	14	14	0.682531	18	18	0.805372	14	14	0.663405	13	13	0.576288	0.681899	339	339	15.3844	368	368	15.5755	299	299	13.785	341	341	15.219	14.991
Nbv5tr6232777	15.1248	21.9399	5.72875e-14	1.80287e-12	not determined by homology or low homology during annotation	---NA---		664	1	2	0.123202	12	15	0.848026	13	18	1.07775	10	15	0.840198	0.722293	170	284	16.2852	174	300	16.0439	191	326	18.991	120	214	12.0681	15.847
Nbv5tr6222687	22.9613	21.9382	0	0	Cytochrome c biogenesis protein CCS1, chloroplastic (probable)	cytochrome c biogenesis protein chloroplastic	AT1G49380	562	21	21	1.52841	9	9	0.601163	16	16	1.13187	17	17	1.12505	1.09662	308	309	20.9346	420	420	26.5381	387	388	26.705	331	331	22.0539	24.0579
Nbv5tr6257536	8.90456	21.8811	1.02484e-08	8.60827e-07	Putative uncharacterized protein n=2 Tax=Vitis vinifera RepID=A5AUH6_VITVI (probable)	arm repeat superfamily protein	AT1G54385	903	2	3	0.674809	2	3	0.620243	0	0	0	2	2	0.410717	0.426442	40	52	10.5942	33	44	8.2315	35	49	10.0641	31	42	8.43427	9.331
Nbv5tr6309653	10.1881	21.7959	1.74604e-09	1.61658e-07	Probable protein phosphatase 2C 47 (probable)	protein phosphatase 2c 47	AT3G51470	2454	0	0	0	0	0	0	1	24	1.95965	0	0	0	0.489912	2	125	9.37102	0	151	10.3948	5	155	11.7145	2	152	11.2319	10.6781
Nbv5tr6269916	5.5933	21.7636	5.64342e-06	0.000308124	ESF1 homolog (probable)	uncharacterized protein	AT3G01160	2479	1	1	0.0819353	5	10	0.753098	1	3	0.242486	0	0	0	0.26938	53	96	7.12437	46	73	4.97463	58	96	7.18224	38	57	4.1695	5.86268
Nbv5tr6325119	14.534	21.6954	2.56684e-13	3.60544e-11	Sister chromatid cohesion 1 protein 2 (probable)	sister chromatid cohesion 1 protein 4	SYN4	4613	15	15	0.660473	12	12	0.485653	17	17	0.738426	22	23	0.92458	0.702283	393	396	15.793	354	358	13.1103	444	444	17.8511	357	361	14.1909	15.2363
Nbv5tr6260381	96.4127	21.6646	0	0	Isoflavone reductase homolog P3 (probable)	isoflavone reductase	AT1G75280	1158	0	31	5.43752	0	18	2.90196	0	43	7.44049	0	18	2.88246	4.66561	0	682	108.35	0	759	110.725	0	611	97.8583	0	558	87.3799	101.078
Nbv5tr6390754	59.0665	21.5201	0	0	LRR receptor-like serine/threonine-protein kinase GSO1 (probable)	lrr receptor-like serine threonine-protein kinase gso1	GSO1	4039	3	39	1.96127	7	39	1.80268	0	72	3.57191	6	91	4.17799	2.87846	220	1332	60.6711	233	1379	57.6773	202	1444	66.3069	193	1406	63.1244	61.9449
Nbv5tr6228754	13.2238	21.5196	2.25642e-12	6.13258e-11	Putative late blight resistance protein homolog R1A-10 sp|Q6L438.2|R1A6_SOLDE Putative late blight resistance protein homolog R1A-6 (probable)	late blight resistance protein homolog r1b-16		1598	25	25	0.639911	17	17	0.399354	16	16	0.398066	49	49	1.14045	0.644446	584	584	13.9148	645	645	14.3331	662	662	16.0243	478	478	11.2007	13.8682
Nbv5tr6217114	27.2215	21.3193	0	0	Multiple C2 and transmembrane domain-containing protein 1 (probable)	multiple c2 and transmembrane domain-containing protein 1-like	AT3G57880	2446	74	75	1.25418	73	75	1.15104	76	76	1.23529	112	113	1.71823	1.33969	1848	1851	28.8133	1933	1938	28.1355	1896	1900	30.0466	1770	1780	27.2494	28.5612
Nbv5tr6221650	28.1859	21.2516	0	0	B3 domain-containing protein At2g36080 (probable)	b3 domain-containing protein at2g36080-like	AT2G36080	1719	49	49	1.16594	71	71	1.55049	69	69	1.59583	58	58	1.2549	1.39179	1293	1294	28.6616	1368	1368	28.2597	1431	1431	32.2004	1340	1340	29.1892	29.5777
Nbv5tr6409739	9.66771	21.2475	4.95226e-09	4.33517e-07	Transcription factor bHLH120 (probable)	transcription factor bhlh36	AT5G51780	391	0	0	0	4	4	1.9099	0	0	0	0	0	0	0.477476	30	30	14.1155	20	20	8.64107	19	19	9.01243	19	19	8.81176	10.1452
Nbv5tr6256533	20.1353	21.2021	8.89739e-07	5.56714e-05	HVA22-like protein i (probable)	unknown		1126	0	0	0	0	0	0	0	15	2.66928	0	8	1.3175	0.996696	0	172	28.1023	0	176	26.4051	0	62	10.2122	0	123	19.8085	21.132
Nbv5tr6253121	5.09273	21.1723	1.47491e-05	0.000748015	Nuclear pore complex protein Nup98-Nup96 (probable)	nucleoporin autopeptidase	AT1G10390	2458	2	2	0.165271	5	5	0.379766	2	2	0.163038	4	4	0.301771	0.252462	73	79	5.91285	85	89	6.11677	75	77	5.80997	47	48	3.54116	5.34519
Nbv5tr6234855	76.7133	21.1112	0	0	Pyruvate kinase isozyme A, chloroplastic (probable)	pyruvate kinase isozyme chloroplastic-like	PKP-ALPHA	2183	181	193	3.61626	199	217	3.73157	214	236	4.29804	193	212	3.61194	3.81445	4429	4552	79.3946	4814	4922	80.0653	5001	5101	90.3856	4103	4213	72.2656	80.5278
Nbv5tr6306941	5.32704	21.1069	9.77176e-06	0.000511165	Predicted protein n=2 Tax=Populus trichocarpa RepID=B9N3Z7_POPTR (probable)	af389293_1 at5g26741	AT5G26731	575	1	3	1.05974	0	0	0	0	0	0	0	0	0	0.264936	4	14	4.47932	7	23	6.75731	7	13	4.19315	6	22	6.9381	5.59197
Nbv5tr6227754	11.8924	21.0781	3.15308e-11	7.73032e-10	Putative uncharacterized protein n=1 Tax=Vitis vinifera RepID=D7TEM4_VITVI (probable)	adenylate aggregation specific-like isoform x1	AT3G21710	868	4	12	0.565481	4	14	0.605472	4	14	0.64124	6	13	0.557034	0.592307	109	307	13.4667	122	314	12.846	116	293	13.0571	87	245	10.5692	12.4847
Nbv5tr6294431	7.62344	21.0348	1.23983e-07	8.81872e-06	Putative uncharacterized protein n=1 Tax=Ricinus communis RepID=B9SF83_RICCO (probable)	uncharacterized protein	AT3G01516	1159	2	2	0.350505	0	0	0	4	4	0.691541	3	3	0.479996	0.380511	46	56	8.88907	33	38	5.53878	45	62	9.92141	34	49	7.66652	8.00395
Nbv5tr6300564	5.9174	21.0256	3.00215e-06	0.000173071	Cytochrome c biogenesis protein CCS1, chloroplastic (probable)	cytochrome c biogenesis protein ccs1	AT1G49380	1956	3	3	0.31153	3	3	0.286339	2	2	0.204881	2	4	0.37922	0.295493	44	54	5.07898	77	91	7.85935	58	66	6.25807	54	61	5.65519	6.2129
Nbv5tr6302106	7.02489	20.9228	3.88238e-07	2.55927e-05	Zinc transporter 2 (probable)	AC002304_10F14J16.16		1615	0	1	0.125769	0	4	0.462398	0	2	0.248141	0	5	0.574113	0.352605	5	71	8.08793	1	56	5.85773	1	71	8.15363	2	66	7.41067	7.37749
Nbv5tr6293543	7.8098	20.8377	8.30195e-08	6.09474e-06	Polyamine oxidase 1 (probable)	polyamine oxidase 1	PAO1	1094	1	1	0.185665	5	5	0.853259	2	2	0.366315	1	1	0.169505	0.393686	51	58	9.75354	63	68	10.5004	32	34	5.76404	40	41	6.79599	8.20349
Nbv5tr6212548	34.113	20.8147	0	0	Serine/threonine-protein kinase OXI1 (probable)	serine threonine-protein kinase oxi1-like	AT3G20830	1812	66	66	1.48985	91	91	1.88525	88	88	1.9308	77	77	1.58049	1.7216	1649	1649	34.6501	1827	1827	35.8045	1815	1815	38.7451	1652	1652	34.1386	35.8346
Nbv5tr6212617	20.0473	20.8036	0	0	not determined by homology or low homology during annotation	adhesive plaque matrix		377	8	8	0.86797	8	8	0.79659	17	17	1.79275	6	6	0.591927	1.01231	248	249	25.1478	208	211	19.8746	206	207	21.2386	180	181	17.9776	21.0597
Nbv5tr6257003	63.7777	20.7969	0	0	BEL1-like homeodomain protein 6 (probable)	bel1-like homeodomain 6	BLH6	1922	0	41	4.33289	0	47	4.56533	0	29	3.02333	2	10	0.964821	3.2216	5	662	63.366	8	703	61.7897	2	702	67.7406	8	796	75.101	66.9993
Nbv5tr6246633	14.9395	20.6426	1.09468e-13	3.37259e-12	not determined by homology or low homology during annotation	---NA---		284	8	8	1.1522	2	2	0.264361	6	6	0.839934	6	6	0.785762	0.760564	132	136	18.2332	115	117	14.6293	120	123	16.7527	98	100	13.1849	15.7
Nbv5tr6225493	8.95241	20.5998	9.21207e-09	1.71626e-07	Uncharacterized protein At3g28850 (probable)	glutaredoxin domain-containing cysteine-rich protein 1	AT5G03870	1526	6	8	0.214433	12	14	0.344397	13	15	0.390795	29	36	0.877417	0.456761	330	424	10.5792	306	382	8.88926	289	376	9.53084	280	352	8.63738	9.40917
Nbv5tr6364264	30.1141	20.5493	0	0	not determined by homology or low homology during annotation	---NA---		317	2	2	1.2815	3	3	1.76681	4	4	2.52838	1	1	0.58498	1.54042	48	48	27.857	66	66	35.1721	51	51	29.8384	59	59	33.7504	31.6545
Nbv5tr6211976	12.5937	20.5325	9.94538e-12	2.54473e-10	Mannan endo-1,4-beta-mannosidase 7 (probable)	mannan endo- -beta-mannosidase 7-like	AT5G66460	1694	23	25	0.603647	34	34	0.753445	22	24	0.563262	30	30	0.658667	0.644755	445	487	10.9461	609	637	13.3531	523	555	12.6729	676	723	15.9815	13.2384
Nbv5tr6207646	90.0585	20.5253	0	0	Chalcone--flavonone isomerase (probable)	probable chalcone--flavonone isomerase 3	AT5G05270	1215	229	229	7.70931	126	126	3.89296	126	126	4.12294	89	89	2.72441	4.6124	3080	3080	96.5199	3381	3381	98.8156	3157	3157	100.507	2688	2688	82.8413	94.6709
Nbv5tr6221322	35.5719	20.4382	0	0	Proline-rich receptor-like protein kinase PERK2 (probable)	pto-interacting protein 1		2320	18	102	1.79833	22	124	2.00641	6	91	1.55943	5	122	1.95583	1.83	53	2209	36.2535	64	2259	34.5768	56	2449	40.8318	66	2351	37.9454	37.4019
Nbv5tr6411472	13.5932	20.4292	1.59561e-12	2.07551e-10	not determined by homology or low homology during annotation	---NA---		338	0	0	0	3	3	1.65704	1	1	0.592823	1	1	0.548635	0.699624	22	22	11.9745	34	34	16.9932	25	25	13.7179	27	27	14.4855	14.2928
Nbv5tr6244716	103.762	20.3977	0	0	Probable WRKY transcription factor 35 (probable)	probable wrky transcription factor 65	WRKY35	1133	144	144	5.19863	144	144	4.7711	161	161	5.64948	176	176	5.77751	5.34918	3530	3530	118.628	3377	3377	105.842	3388	3388	115.667	2914	2914	96.3061	109.111
Nbv5tr6377352	265.56	20.2987	1.66823e-10	1.72818e-08	GDSL esterase/lipase At5g45920 (probable)	gdsl esterase lipase	AT5G45920	1316	35	62	9.56937	65	132	18.726	50	97	14.7692	46	85	11.9774	13.7605	933	2251	314.682	1034	2609	334.913	849	2200	310.05	515	1144	157.636	279.32
Nbv5tr6203491	19.3522	20.2382	0	0	Putative uncharacterized protein n=1 Tax=Vitis vinifera RepID=F6HIM1_VITVI (probable)	proline-rich family protein		964	11	11	0.466737	43	43	1.67447	26	26	1.07228	21	21	0.810216	1.00593	526	526	20.7755	563	563	20.739	505	505	20.2634	506	506	19.6547	20.3582
Nbv5tr6235452	129.521	20.2273	0	0	Serine/threonine-protein kinase At5g01020 (probable)	serine threonine-protein kinase at5g01020-like	AT2G05940	1777	86	404	9.2993	58	255	5.3869	46	199	4.45223	71	373	7.80692	6.73634	852	5455	116.883	1157	6893	137.746	1030	6708	146.017	1052	6852	144.386	136.258
Nbv5tr6413551	28.3622	20.195	9.76996e-15	1.55702e-12	not determined by homology or low homology during annotation	---NA---		262	1	1	0.775258	2	2	1.42514	3	3	2.29436	2	2	1.41556	1.47758	38	38	26.683	49	49	31.5943	55	55	38.9338	32	32	22.148	29.8398
Nbv5tr6375035	9.80556	20.1711	2.01196e-09	1.84521e-07	Beta-galactosidase (probable)	beta galactosidase 1	BGAL1	3216	0	8	0.505268	0	11	0.638565	0	8	0.498443	0	7	0.403629	0.511476	0	131	7.49388	0	213	11.1887	0	200	11.534	0	196	11.0516	10.317
Nbv5tr6204088	20.5729	20.1498	0	0	EPIDERMAL PATTERNING FACTOR-like protein 2 (probable)	epidermal patterning factor-like protein 2	AT4G37810	966	13	17	0.719827	22	28	1.0881	18	24	0.987749	29	39	1.50157	1.07431	449	567	22.3485	483	584	21.468	409	528	21.1424	446	558	21.6297	21.6472
Nbv5tr6302169	8.89093	20.0616	1.17272e-08	9.76607e-07	Copper-transporting ATPase RAN1 (probable)	af367273_1at5g44790 k23l20_14		4215	18	18	0.867406	7	7	0.310048	8	8	0.380307	7	7	0.307964	0.466431	254	254	11.0863	235	235	9.41856	193	193	8.49229	196	196	8.43227	9.35736
Nbv5tr6269442	12.3424	20.0612	3.51332e-11	3.9282e-09	Pentatricopeptide repeat-containing protein At4g18750, chloroplastic (probable)	putative protein		1524	1	3	0.399838	0	0	0	0	0	0	4	18	2.19022	0.647514	20	131	15.8139	11	105	11.6391	15	130	15.8206	8	73	8.68608	12.9899
Nbv5tr6237991	94.6069	20.0609	0	0	GDSL esterase/lipase 2 (probable)	gdsl esterase lipase 1-like		1472	222	222	6.16881	166	166	4.23337	175	175	4.72653	187	187	4.72489	4.9634	3494	3494	90.3769	4364	4364	105.277	3559	3559	93.5229	4289	4289	109.104	99.5703
Nbv5tr6226162	8.4766	20.0581	1.79561e-08	3.21428e-07	Early nodulin-93 (probable)	early nodulin-93-like	AT5G25940	652	1	10	0.627348	2	2	0.115151	0	17	1.03661	0	0	0	0.444776	28	131	7.65008	48	210	11.4374	31	182	10.7975	22	101	5.80053	8.92138
Nbv5tr6254130	26.6268	20.0077	0	0	Acetyl-CoA carboxylase 1 (probable)	acetyl- carboxylase 1	ACC1	6954	7	52	1.51885	3	57	1.53027	1	47	1.35427	5	45	1.19999	1.40085	97	1031	27.2757	130	1257	30.5362	89	1198	31.9512	73	857	22.3477	28.0277
Nbv5tr6222995	6.4913	20.0011	1.02659e-06	1.47683e-05	High-affinity nitrate transporter 3.1 (probable)	high-affinity nitrate transporter -like	WR3	1040	10	14	0.550619	6	6	0.216573	8	11	0.420506	5	5	0.178811	0.341627	156	166	6.07739	205	229	7.81914	141	156	5.80215	194	212	7.63302	6.83293
Nbv5tr6293824	42.9116	19.973	0	0	Cytochrome P450 86A2 (probable)	cytochrome family subfamily polypeptide 8	CYP86A8	2285	0	0	0	0	0	0	0	68	5.96299	0	38	3.08388	2.26172	3	538	43.3159	8	618	45.6895	3	630	51.1351	1	511	40.5528	45.1733
Nbv5tr6237642	208.555	19.9045	1.38076e-11	3.48641e-10	Peroxidase 72 (probable)	peroxidase 72-like	AT5G66390	1475	115	578	16.0285	76	308	7.83871	73	341	9.19125	88	439	11.0696	11.032	1293	6063	156.508	1947	8839	212.798	1407	7533	197.549	2416	12270	311.492	219.587
Nbv5tr6219264	20.6782	19.8826	0	0	Putative uncharacterized protein n=1 Tax=Vitis vinifera RepID=A5AV98_VITVI (probable)	PREDICTED: uncharacterized protein LOC104249250		1963	67	74	1.54194	30	39	0.745814	42	50	1.01266	48	57	1.07997	1.0951	993	1066	20.6766	1120	1193	21.5813	1146	1225	24.1387	993	1085	20.6968	21.7733
Nbv5tr6222085	38.8038	19.8634	0	0	Putative uncharacterized protein n=1 Tax=Vitis vinifera RepID=F6H0W4_VITVI (probable)	cation channel sperm-associated protein 2-like	AT1G78110	1479	56	56	1.54873	89	89	2.25896	84	84	2.258	86	86	2.16266	2.05709	1650	1650	42.4774	1754	1756	42.1612	1776	1776	46.4486	1277	1278	32.3561	40.8608
Nbv5tr6203800	12.8509	19.8215	5.95968e-12	1.55363e-10	NAC domain-containing protein 100 (probable)	nac domain-containing protein 100-like	NAC100	1801	26	26	0.590494	26	26	0.541933	35	35	0.772621	40	40	0.826047	0.682774	591	591	12.4944	699	699	13.7823	663	663	14.2396	655	655	13.6183	13.5336
Nbv5tr6216885	98.4263	19.8015	0	0	Uncharacterized protein At1g15400 (probable)	PREDICTED: uncharacterized protein At1g15400-like	AT5G20100	537	44	66	5.0272	18	48	3.35547	52	77	5.70071	57	99	6.85676	5.23503	797	1386	98.2723	858	1486	98.2655	838	1481	106.679	851	1598	111.429	103.661
Nbv5tr6409458	81.3608	19.7836	4.55012e-07	2.97291e-05	Metal-nicotianamine transporter YSL3 (probable)	#NAME?		312	0	12	7.81222	0	1	0.598375	0	0	0	0	15	8.91531	4.33148	2	209	123.238	0	81	43.8576	2	143	85.0054	0	156	90.6684	85.6923
Nbv5tr6207613	24.7059	19.7147	1.82015e-10	4.10486e-09	Protein LE25 (probable)	protein le25-like	LEA4-5	798	32	32	1.64022	41	41	1.92871	25	25	1.24552	10	10	0.466075	1.32013	727	727	34.6876	532	532	23.6737	601	601	29.1319	354	354	16.6109	26.026
Nbv5tr6205291	15.9941	19.6593	1.39888e-14	4.62132e-13	not determined by homology or low homology during annotation	PREDICTED: uncharacterized protein LOC104116338 isoform X2	AT4G39630	999	18	18	0.736993	21	21	0.789114	16	16	0.636747	34	34	1.26582	0.857168	393	393	14.9785	548	548	19.4792	485	485	18.7791	378	378	14.1684	16.8513
Nbv5tr6366856	12.475	19.5472	1.45406e-11	1.70525e-09	Laccase-4 (probable)	diphenol oxidase	IRX12	1943	0	6	0.627229	0	8	0.76868	0	7	0.721883	0	6	0.572636	0.672607	0	127	12.0249	0	157	13.6503	0	149	14.2226	0	136	12.6926	13.1476
Nbv5tr6408070	208.979	19.5186	0	0	Probable xyloglucan endotransglucosylase/hydrolase protein 30 (probable)	xyloglucan endotransglycosylase-related partial		1350	0	76	11.4348	0	106	14.6589	0	95	14.1004	0	36	4.94503	11.2848	0	1613	219.812	0	1535	192.083	0	1877	257.867	0	1573	211.291	220.263
Nbv5tr6360895	38.8737	19.5179	7.44366e-09	6.38302e-07	Transmembrane protein 205 (probable)	late embryogenesis abundant domain-containing protein	AT1G72100	1690	26	26	3.12489	12	12	1.32563	12	12	1.42277	23	23	2.52372	2.09925	513	513	55.8447	350	350	34.9861	435	435	47.7384	236	236	25.3228	40.973
Nbv5tr6421622	39.2164	19.5034	3.97927e-08	3.05869e-06	Serine/threonine-protein kinase At5g01020 (probable)	protein kinase	AT2G05940	1572	0	39	5.03918	0	15	1.78142	0	13	1.65704	0	0	0	2.11941	0	299	34.9921	0	337	36.2153	0	266	31.383	0	544	62.7527	41.3358
Nbv5tr6352853	11.0408	19.4602	2.31444e-10	2.36185e-08	Thaumatin-like protein 1 (probable)	pathogenesis-related thaumatin-like protein	AT1G20030	2890	6	6	0.421697	10	10	0.645997	8	8	0.554669	12	12	0.769987	0.598087	160	167	10.6309	161	164	9.5865	160	165	10.5889	242	251	15.7493	11.6389
Nbv5tr6363657	332.239	19.3949	0	0	Putative ferric-chelate reductase 1 (probable)	cytochrome b561 ferric reductase transmembrane with domon related domain	AT3G07570	1273	0	149	23.7742	0	72	10.5592	0	115	18.1013	0	136	19.8112	18.0615	0	2072	299.442	0	2841	377.014	0	2450	356.946	0	2582	367.802	350.301
Nbv5tr6403530	11.1288	19.3725	1.78233e-10	1.84225e-08	Phospholipid:diacylglycerol acyltransferase 1 (probable)	phospholipid:diacylglycerol acyltransferase	PDAT	2505	0	13	1.0541	0	13	0.968866	0	5	0.399948	0	0	0	0.605729	0	157	11.5304	0	200	13.4877	0	167	12.3644	0	132	9.55547	11.7345
Nbv5tr6424733	72.4206	19.3106	0	0	Glucan endo-1,3-beta-glucosidase 13 (probable)	beta- -glucanase-like protein		917	0	17	3.76554	0	24	4.88619	0	18	3.93319	0	16	3.23557	3.95512	0	385	77.2401	4	374	68.8996	0	390	78.8788	2	407	80.4843	76.3757
Nbv5tr6279752	27.9293	19.3078	0	0	not determined by homology or low homology during annotation	---NA---		602	3	3	1.01221	2	6	1.86073	5	6	1.99708	4	4	1.23215	1.52554	64	84	25.6705	67	97	27.2201	63	112	34.5054	61	101	30.4236	29.4549
Nbv5tr6210149	5.21544	19.3016	1.12429e-05	0.000136145	Putative polyprotein n=1 Tax=Oryza sativa Japonica Group RepID=Q65XD2_ORYSJ (probable)	retrotransposon expressed		320	5	8	1.02258	1	1	0.11731	0	0	0	0	0	0	0.284972	33	58	6.90113	27	64	7.1021	15	41	4.956	14	26	3.04241	5.50041
Nbv5tr6265584	11.6413	19.2992	7.66782e-11	8.30192e-09	Putative uncharacterized protein n=1 Tax=Vitis vinifera RepID=F6HZA0_VITVI (probable)	protein trichome birefringence-like 6	TBL6	390	2	2	1.04163	0	0	0	2	2	1.02756	1	1	0.475483	0.636168	30	32	15.0951	20	21	9.09639	24	26	12.3644	27	27	12.5541	12.2775
Nbv5tr6256137	10.9767	19.2883	6.71118e-09	5.78986e-07	Protein EFR3 homolog (probable)	uncharacterized protein	AT5G21080	3184	0	0	0	0	14	0.820886	0	14	0.881042	0	12	0.698889	0.600204	0	209	12.076	0	221	11.7256	0	271	15.7856	0	118	6.7204	11.5769
Nbv5tr6398753	50.3717	19.2065	0	0	Scarecrow-like protein 8 (probable)	af036305_1scarecrow-like 8		2317	2	37	3.24357	10	56	4.51222	2	17	1.47016	4	23	1.84078	2.76668	88	702	55.7395	100	655	47.7562	120	811	64.9172	80	564	44.1407	53.1384
Nbv5tr6299489	9.98466	19.2017	1.64359e-09	1.52708e-07	ESF1 homolog (probable)	uncharacterized protein	AT3G01160	2813	2	7	0.505447	4	8	0.530944	1	7	0.49862	3	10	0.65922	0.548558	97	152	9.9409	103	163	9.78886	103	155	10.2194	125	189	12.1837	10.5332
Nbv5tr6211091	15.1805	19.1846	7.68274e-14	2.38913e-12	not determined by homology or low homology during annotation	PREDICTED: uncharacterized protein LOC104244357		230	3	3	0.533519	8	8	1.30571	4	4	0.691424	5	5	0.808538	0.834799	95	96	15.8923	96	96	14.8218	113	116	19.5087	84	85	13.8384	16.0153
Nbv5tr6238345	5.86342	19.0749	2.9888e-06	3.99613e-05	not determined by homology or low homology during annotation	---NA---		237	2	2	0.345174	0	0	0	1	1	0.167751	5	5	0.784657	0.324395	39	39	6.26554	50	50	7.49167	48	48	7.83413	20	20	3.15992	6.18781
Nbv5tr6370049	43.717	19.0573	0	0	not determined by homology or low homology during annotation	---NA---		221	3	3	2.75725	2	2	1.68953	3	3	2.72001	3	3	2.51726	2.42101	53	53	44.12	62	62	47.3929	61	61	51.1921	51	51	41.8469	46.138
Nbv5tr6242020	6.95242	19.0564	4.46767e-07	6.74048e-06	not determined by homology or low homology during annotation	---NA---		256	1	1	0.159778	2	2	0.293276	7	7	1.0871	0	0	0	0.385039	73	73	10.8574	56	56	7.76792	40	40	6.04391	32	32	4.68063	7.33746
Nbv5tr6228060	8.19809	19.0387	4.6153e-08	7.84727e-07	Mitogen-activated protein kinase kinase kinase A (probable)	mitogen-activated protein kinase kinase kinase a-like	MAPKKK15	1407	13	13	0.377925	24	25	0.66701	18	18	0.508617	10	10	0.264341	0.454473	352	354	9.57969	317	321	8.10154	275	276	7.58775	350	351	9.34129	8.65257
Nbv5tr6237158	15.4101	19.0357	5.26246e-14	1.66243e-12	Transcription factor MYB48 (probable)	transcription factor myb48-like	MYB48	861	12	14	0.665091	20	22	0.959192	19	22	1.01586	16	18	0.777549	0.854422	337	377	16.6717	354	407	16.786	326	382	17.1616	299	332	14.4387	16.2645
Nbv5tr6384423	22.6373	19.0293	0	0	Estradiol 17-beta-dehydrogenase 12 (probable)	beta-ketoacyl reductase 1	KCR1	1809	4	10	1.12282	5	11	1.13523	4	12	1.32918	8	14	1.43512	1.25559	163	286	29.0857	119	207	19.3306	102	194	19.8897	122	272	27.2657	23.8929
Nbv5tr6242213	13.724	18.9683	1.3971e-12	3.89703e-11	not determined by homology or low homology during annotation	pentatricopeptide repeat-containing protein at4g04370		437	15	15	1.404	6	6	0.515414	5	5	0.454884	8	8	0.680874	0.763792	163	163	14.202	173	173	14.0579	167	167	14.782	174	174	14.9095	14.4878
Nbv5tr6343625	44.5177	18.9462	0	0	Putative DNA-binding protein ESCAROLA (probable)	at-hook dna-binding family protein	AT4G17800	1604	0	20	2.53264	0	17	1.97867	0	10	1.24921	0	36	4.16196	2.48062	4	400	45.8783	8	415	43.7077	4	459	53.073	8	401	45.3342	46.9983
Nbv5tr6216125	10.7145	18.8648	3.19913e-10	6.9993e-09	Vinorine synthase (probable)	vinorine synthase-like	AT3G26040	697	9	11	0.64553	10	11	0.592442	5	11	0.62744	8	10	0.533612	0.599756	133	215	11.7449	159	260	13.2464	128	219	12.1537	81	151	8.11219	11.3143
Nbv5tr6391514	13.3249	18.8646	3.51053e-12	4.41704e-10	Predicted protein n=1 Tax=Populus trichocarpa RepID=B9HUU0_POPTR (probable)	---NA---		572	0	1	0.355101	0	4	1.30555	0	1	0.350304	0	3	0.97258	0.745883	0	42	13.5084	0	34	10.0415	0	55	17.8333	0	47	14.9001	14.0708
Nbv5tr6317980	24.1422	18.8504	0	0	Putative uncharacterized protein n=1 Tax=Vitis vinifera RepID=F6I6D0_VITVI (probable)	AC023628_11Unknown protein		3127	0	27	1.75381	0	11	0.656739	0	32	2.05052	0	16	0.948838	1.35248	0	378	22.239	0	425	22.9602	0	532	31.5536	0	435	25.2259	25.4947
Nbv5tr6250770	7.05532	18.8343	3.98101e-07	2.62148e-05	Pentatricopeptide repeat-containing protein At5g50390, chloroplastic (probable)	---NA---		361	0	0	0	0	0	0	1	1	0.555053	2	2	1.02736	0.395603	9	9	4.58656	15	17	7.95529	16	16	8.22012	18	18	9.04172	7.45092
Nbv5tr6287973	6.76867	18.8024	7.34214e-07	4.64754e-05	Putative uncharacterized protein n=1 Tax=Ricinus communis RepID=B9SNC2_RICCO (probable)	---NA---		501	1	1	0.405424	2	2	0.745282	0	0	0	1	1	0.370137	0.380211	26	27	9.91466	11	13	4.38349	18	22	8.14423	15	17	6.15314	7.14888
Nbv5tr6214490	59.0995	18.7796	0	0	Protein TRANSPARENT TESTA 1 (probable)	protein transparent testa 1-like		1328	89	89	2.74125	112	112	3.16596	128	128	3.83199	127	127	3.55684	3.32401	2430	2431	69.6994	2265	2265	60.5657	2290	2290	66.7014	1867	1870	52.7275	62.4235
Nbv5tr6359181	6.7676	18.779	2.11546e-06	0.000125399	Random slug protein 5 (probable)	sec14p-like phosphatidylinositol transfer family protein	AT1G75170	1163	0	4	0.698599	0	1	0.160527	0	2	0.344581	0	2	0.318897	0.380651	0	61	9.64943	0	32	4.6482	0	30	4.78417	0	61	9.51122	7.14825
Nbv5tr6207572	91.4331	18.7359	0	0	Acetyl-CoA carboxylase 1 (probable)	acetyl- carboxylase 1-like		1132	115	135	4.87802	154	180	5.96915	123	152	5.33838	106	135	4.43553	5.15527	2271	2590	87.1155	2781	3065	96.1481	2973	3351	114.505	2345	2678	88.5846	96.5884
Nbv5tr6357437	20.1078	18.7097	6.06519e-07	3.89125e-05	not determined by homology or low homology during annotation	---NA---		509	0	2	0.798105	0	5	1.83392	0	3	1.18099	0	2	0.728639	1.13541	0	59	21.3248	0	33	10.9524	0	84	30.6074	0	62	22.0882	21.2432
Nbv5tr6255933	11.7106	18.6901	6.98281e-11	7.59589e-09	Probable beta-1,4-xylosyltransferase IRX10L (probable)	at5g61840 mac9_140	GUT1	1961	0	6	0.621472	0	4	0.380812	0	5	0.510898	0	12	1.13476	0.661985	1	140	13.1342	2	129	11.1129	1	131	12.3896	1	139	12.8536	12.3726
Nbv5tr6218783	12.536	18.595	1.15406e-06	1.64972e-05	Glycerol-3-phosphate acyltransferase 6 (probable)	glycerol-3-phosphate 2-o-acyltransferase 6	GPAT6	1680	25	27	0.657371	39	41	0.916138	24	24	0.567956	29	32	0.708433	0.712474	339	348	7.88701	673	687	14.5213	444	462	10.6373	833	895	19.9484	13.2485
Nbv5tr6237510	59.8045	18.5106	0	0	Putative uncharacterized protein n=1 Tax=Ricinus communis RepID=B9RFX1_RICCO (probable)	humj1 family protein	AT2G33510	955	70	79	3.38361	76	97	3.81289	71	87	3.62183	57	73	2.84301	3.41533	1115	1408	56.136	1312	1590	59.1222	1376	1754	71.0434	1302	1698	66.5776	63.2198
Nbv5tr6389757	6.95147	18.4713	7.21035e-07	4.57038e-05	U-box domain-containing protein 40 (probable)	armadillo beta-catenin repeat and ring u-box domain-containing protein	AT5G40140	2042	0	16	1.59152	0	0	0	0	0	0	0	0	0	0.39788	0	88	7.92827	0	78	6.45287	0	92	8.35598	0	75	6.66026	7.34935
Nbv5tr6427801	8.6483	18.4117	1.03335e-06	6.3985e-05	Short-chain dehydrogenase/reductase family 42E member 1 (probable)	nad -binding rossmann-fold superfamily protein	AT2G33630	1423	2	8	1.14191	0	0	0	3	6	0.844866	0	0	0	0.496695	17	71	9.17921	30	118	14.0085	19	48	6.25607	16	56	7.13623	9.145
Nbv5tr6297261	25.3708	18.3632	0	0	DUF246 domain-containing protein At1g04910 (probable)	o-fucosyltransferase family protein	AT2G44500	2540	7	11	0.879643	13	23	1.69053	15	23	1.81441	10	20	1.46015	1.46118	203	323	23.3949	270	393	26.138	231	375	27.3818	270	426	30.4132	26.832
Nbv5tr6204501	25.6466	18.2204	0	0	Ferric-chelate reductase 1 (probable)	cytochrome b561 and domon domain-containing protein at3g07570-like	AT3G07570	1331	20	44	1.35217	26	49	1.38199	39	63	1.88181	28	48	1.34129	1.48931	452	945	27.0331	478	999	26.6529	447	998	29.0035	430	919	25.8542	27.1359
Nbv5tr6205239	38.5218	18.1593	0	0	Floral homeotic protein PMADS 1 (probable)	floral homeotic protein deficiens-like		1113	42	48	1.76402	35	45	1.51776	61	80	2.85764	60	85	2.84042	2.24496	958	1183	40.4699	1045	1293	41.2534	943	1146	39.8279	988	1234	41.5159	40.7668
Nbv5tr6210208	7.75241	18.1059	1.04062e-07	1.6881e-06	Probable LRR receptor-like serine/threonine-protein kinase At4g36180 (probable)	probable lrr receptor-like serine threonine-protein kinase at3g47570		405	2	4	0.403981	3	7	0.648827	2	4	0.392661	3	4	0.367336	0.453201	40	68	6.39288	75	110	9.64483	55	77	7.35417	70	102	9.4306	8.20562
Nbv5tr6411762	27.1404	18.0921	0	0	Probable protein phosphatase 2C 60 (probable)	protein phosphatase 2c	AT3G51370	528	4	8	3.07754	0	0	0	0	4	1.51799	1	5	1.75605	1.58789	34	67	23.3449	45	92	29.4353	47	84	29.506	44	95	32.6269	28.7283
Nbv5tr6420792	18.7069	18.0819	2.17604e-14	3.36908e-12	Probable ADP-ribosylation factor GTPase-activating protein AGD11 (probable)	calcium-dependent lipid-binding domain-containing protein	AT3G17980	881	2	19	4.38052	0	0	0	0	0	0	0	0	0	1.09513	4	98	20.4645	0	77	14.7648	4	117	24.6306	2	94	19.3481	19.802
Nbv5tr6312459	20.5244	18.0785	0	0	Putative uncharacterized protein n=1 Tax=Ricinus communis RepID=B9T0C6_RICCO (probable)	uncharacterized protein	AT4G16447	650	1	3	0.937466	0	0	0	1	7	2.15787	2	6	1.71174	1.20177	15	80	22.6427	19	93	24.1704	15	75	21.4	11	67	18.6916	21.7262
Nbv5tr6200812	140.349	18.0775	0	0	Uncharacterized histidine-rich protein DDB_G0274557 (probable)	extensin-2- partial	AT3G09925	3405	482	1064	12.7815	277	564	6.21796	254	510	5.95478	358	725	7.91916	8.21834	5334	12168	136.064	6762	14580	152.054	5332	12006	136.389	6606	15437	169.762	148.567
Nbv5tr6307658	11.9378	18.06	4.49976e-11	4.97391e-09	Cytochrome P450 724B1 (probable)	putative protein		547	1	1	0.37133	0	0	0	2	2	0.732629	5	5	1.69505	0.699752	34	34	11.4352	54	54	16.6771	30	30	10.1718	37	37	12.2659	12.6375
Nbv5tr6217854	25.7801	18.0273	0	0	not determined by homology or low homology during annotation	PREDICTED: uncharacterized protein LOC104229952		334	14	14	1.7145	10	10	1.12393	13	13	1.54742	15	15	1.67033	1.51405	244	245	27.9294	247	248	26.3671	257	258	29.8793	221	223	25.0007	27.2941
Nbv5tr6412019	26.1351	17.9891	0	0	not determined by homology or low homology during annotation	---NA---		247	1	1	0.822339	3	3	2.26753	1	1	0.811231	3	3	2.25229	1.53835	32	32	23.8344	38	38	25.9897	40	40	30.035	42	42	30.8346	27.6734
Nbv5tr6226374	8.74124	17.9718	1.85097e-08	3.30626e-07	Auxin-repressed 12.5 kDa protein (probable)	auxin-repressed kda isoform x1	DYL1	803	4	4	0.203751	5	5	0.233744	15	15	0.742657	19	19	0.880028	0.515045	209	209	9.90999	204	204	9.02135	152	152	7.32193	231	231	10.7719	9.25628
Nbv5tr6207573	102.103	17.9665	0	0	Acetyl-CoA carboxylase 1 (probable)	acetyl- carboxylase 1-like	ACC1	1924	208	251	5.33611	243	326	6.36061	223	278	5.7445	257	343	6.63052	6.01793	4389	5692	112.642	4819	6047	111.607	4304	5741	115.42	3648	4769	92.8146	108.121
Nbv5tr6237618	7.7389	17.9203	1.00297e-07	1.62968e-06	B3 domain-containing protein REM10 (probable)	b3 domain-containing protein rem10-like isoform x1	AT2G24700	1381	20	20	0.592369	19	19	0.516471	11	11	0.316673	15	15	0.403976	0.457372	230	230	6.34127	406	406	10.4397	280	280	7.84264	301	301	8.16144	8.19627
Nbv5tr6294778	66.62	17.9012	0	0	Probable beta-1,4-xylosyltransferase IRX9 (probable)	probable beta- -xylosyltransferase irx9	IRX9	1524	9	34	4.5315	3	17	2.08253	11	40	5.25916	10	32	3.89372	3.94173	178	561	67.722	182	608	67.3958	221	725	88.2304	161	495	58.8988	70.5617
Nbv5tr6286398	62.4303	17.7939	0	0	Putative uncharacterized protein n=1 Tax=Ricinus communis RepID=B9RN51_RICCO (probable)	af439832_1 at2g47010	AT2G47010	2288	0	61	5.41529	0	9	0.734369	0	57	4.99184	0	46	3.72822	3.71743	0	647	52.0235	0	867	64.0143	0	762	61.7681	0	1095	86.7849	66.1477
Nbv5tr6206319	54.7605	17.7751	0	0	Acyl-[acyl-carrier-protein] desaturase 6, chloroplastic (probable)	acyl-		1541	122	122	3.23827	157	157	3.82457	106	107	2.76054	134	134	3.23415	3.26438	2269	2270	56.0874	2447	2447	56.3882	2573	2574	64.6106	2263	2264	55.0133	58.0249
Nbv5tr6231949	31.868	17.7618	0	0	NtEIG-E80 protein n=1 Tax=Nicotiana tabacum RepID=Q9FXS6_TOBAC (probable)	PREDICTED: uncharacterized protein LOC104118395	AT3G54040	884	51	59	2.72996	33	34	1.44382	36	37	1.66403	40	42	1.76708	1.90122	379	570	24.5508	563	785	31.5336	564	874	38.2434	562	962	40.749	33.7692
Nbv5tr6206745	27.6231	17.7278	0	0	Transposon MuDR mudrA-like protein, putative n=1 Tax=Solanum demissum RepID=Q6L3K3_SOLDE (probable)	transposon mudra-like		1679	82	82	1.99765	71	71	1.58743	63	63	1.49177	69	69	1.52847	1.65133	1309	1310	29.7073	1412	1412	29.8635	1347	1347	31.0324	1188	1188	26.4947	29.2745
Nbv5tr6204419	182.662	17.6538	0	0	Uncharacterized protein n=1 Tax=Glycine max RepID=I1JPP7_SOYBN (probable)	neurofilament medium polypeptide	AT5G60800	1743	458	458	10.7479	446	447	9.62712	525	525	11.975	540	540	11.5227	10.9682	9543	9543	208.463	10019	10019	204.119	8562	8563	190.032	8002	8002	171.908	193.631
Nbv5tr6230479	28.765	17.6495	0	0	Receptor-like cytosolic serine/threonine-protein kinase RBK1 (probable)	receptor-like cytosolic serine threonine-protein kinase rbk1		2167	36	67	1.26466	70	137	2.37327	49	97	1.77961	45	87	1.4932	1.72769	707	1526	26.8125	890	2099	34.3962	778	1860	33.2011	696	1595	27.5611	30.4927
Nbv5tr6230804	59.0708	17.5957	0	0	RING-H2 finger protein ATL72 (probable)	ring-h2 finger protein atl74-like	AT3G10910	781	93	96	5.02778	71	72	3.46073	53	54	2.74888	63	63	3.00018	3.55939	1220	1221	59.526	1360	1361	61.8819	1329	1331	65.9212	1316	1318	63.1915	62.6301
Nbv5tr6237228	179.509	17.5556	0	0	Putative uncharacterized protein n=1 Tax=Ricinus communis RepID=B9S3A1_RICCO (probable)	forkhead box protein p2-like	AT5G59050	1627	414	414	10.408	487	487	11.2364	427	427	10.434	494	494	11.2927	10.8428	8383	8383	196.18	8428	8428	183.947	8508	8508	202.273	7778	7778	179.009	190.352
Nbv5tr6335916	6.51641	17.4973	1.25827e-06	7.72393e-05	NAC domain-containing protein 100 (probable)	nac domain containing protein 80	NAC080	1344	1	1	0.151129	5	5	0.694543	4	4	0.596351	1	1	0.137975	0.395	53	53	7.25485	44	44	5.53054	50	50	6.89979	58	59	7.96047	6.91141
Nbv5tr6275932	11.2019	17.4285	3.12541e-10	3.13966e-08	Cytochrome P450 86A2 (probable)	cytochrome family subfamily polypeptide 8	CYP86A8	2350	0	0	0	0	0	0	2	7	0.596859	0	27	2.13057	0.681857	19	159	12.4475	19	207	14.8805	10	126	9.94415	20	133	10.2629	11.8837
Nbv5tr6336313	26.338	17.4103	0	0	E3 ubiquitin-protein ligase RNF14 (probable)	ndr1 hin1-like 8	NHL8	2659	22	24	1.83333	17	23	1.61487	17	20	1.50714	17	21	1.46454	1.60497	370	416	28.7824	380	426	27.0648	356	397	27.6909	356	414	28.2337	27.943
Nbv5tr6409842	114.159	17.4079	7.30917e-09	6.27644e-07	Uncharacterized protein Mb0911c sp|P64741.1|Y887_MYCTU Uncharacterized protein Rv0887c/MT0910 (probable)	dessication-induced 1voc-like protein	DSI-1VOC	436	12	12	5.59039	22	24	10.2767	14	14	6.43403	13	13	5.52913	6.95756	384	384	162.03	257	257	99.5774	335	344	146.331	182	184	76.5274	121.117
Nbv5tr6392457	12.6458	17.3998	1.54663e-11	1.8035e-09	Predicted protein n=1 Tax=Populus trichocarpa RepID=B9HRJ9_POPTR (probable)	uncharacterized protein	AT2G16385	445	4	4	1.82578	3	3	1.2586	0	0	0	0	0	0	0.771095	33	33	13.6429	37	37	14.0461	33	33	13.7537	30	30	12.225	13.4169
Nbv5tr6416131	14.32	17.3948	6.65912e-13	8.99775e-11	not determined by homology or low homology during annotation	---NA---		444	2	2	0.914944	2	2	0.84096	2	2	0.902586	2	2	0.835309	0.87345	37	37	15.331	37	37	14.0777	35	35	14.6201	41	41	16.7451	15.1935
Nbv5tr6326234	22.4295	17.3412	1.15086e-12	1.51729e-10	Outer envelope pore protein 16-2, chloroplastic (probable)	outer envelope pore protein 16-2	ATOEP16-2	812	0	0	0	4	11	2.52909	0	12	2.96119	0	0	0	1.37257	10	111	25.1489	16	79	16.4356	8	137	31.2917	8	100	22.3321	23.8021
Nbv5tr6251837	116.105	17.3289	0	0	Bifunctional 3-dehydroquinate dehydratase/shikimate dehydrogenase, chloroplastic (probable)	At3g06350		1422	0	64	9.14172	0	65	8.53379	0	69	9.72279	0	8	1.04325	7.11039	0	894	115.662	0	896	106.444	0	1106	144.252	0	992	126.502	123.215
Nbv5tr6198717	10.3321	17.3159	7.80337e-10	1.63408e-08	Putative uncharacterized protein n=1 Tax=Solanum demissum RepID=Q6L418_SOLDE (probable)	PREDICTED: uncharacterized protein LOC104219932		358	12	12	1.37105	5	5	0.524292	2	2	0.222106	4	4	0.415561	0.633253	98	98	10.4228	120	120	11.903	118	118	12.7496	84	84	8.78598	10.9653
Nbv5tr6258948	55.3795	17.31	0	0	Probable pectate lyase 10 (similar to)	probable pectate lyase 15	AT4G13710	1163	0	7	1.22255	8	33	5.2974	4	16	2.75665	6	27	4.30511	3.39543	110	412	65.1732	100	368	53.4543	102	307	48.958	108	433	67.514	58.7749
Nbv5tr6200150	133.944	17.2091	0	0	Serine/threonine-protein kinase At5g01020 (probable)	serine threonine-protein kinase at5g01020-like	AT2G05940	1644	223	491	12.2162	96	190	4.33848	169	338	8.17386	183	368	8.32538	8.26348	2480	5652	130.901	3084	6432	138.932	2701	6037	142.042	3099	6891	156.955	142.207
Nbv5tr6222744	28.763	17.1607	0	0	GDSL esterase/lipase At1g71250 (probable)	gdsl esterase lipase at1g29670-like	AT1G71250	1429	91	91	2.60475	70	71	1.86514	55	55	1.53018	43	43	1.11917	1.77981	1320	1320	35.1709	1138	1138	28.2792	1271	1271	34.4042	928	928	24.317	30.5428
Nbv5tr6246627	5.12623	17.1545	1.72904e-05	0.000202581	Predicted protein n=1 Tax=Populus trichocarpa RepID=B9H7Q3_POPTR (probable)	protein ida-like 2-like		372	6	6	0.659727	3	3	0.302736	1	1	0.106873	2	2	0.199961	0.317325	55	55	5.6294	45	45	4.29562	52	52	5.40702	64	64	6.44215	5.44355
Nbv5tr6245423	19.9175	17.1199	0	0	Nuclear pore complex protein Nup98-Nup96 (probable)	nuclear pore complex protein nup98-nup96-like isoform x2		2403	67	67	1.14045	85	87	1.3591	70	70	1.15813	82	83	1.28464	1.23558	1435	1455	23.0543	1421	1445	21.3536	1467	1487	23.9362	1028	1044	16.2682	21.1531
Nbv5tr6216927	14.626	17.0755	2.62457e-13	7.77815e-12	not determined by homology or low homology during annotation	---NA---		676	20	20	1.21015	20	20	1.11063	14	14	0.823367	9	9	0.49517	0.90983	254	254	14.3064	338	338	17.7552	305	305	17.4522	228	228	12.6294	15.5358
Nbv5tr6381951	8.16542	17.0635	1.21065e-07	8.62716e-06	Transmembrane protein 56-B (probable)	lag1 and cln8 lipid-sensing domain containing protein	AT1G31300	2020	0	0	0	2	22	2.03329	0	0	0	0	0	0	0.508323	20	116	10.5647	22	110	9.19931	14	102	9.36513	12	62	5.56578	8.67374
Nbv5tr6221486	8.64708	16.9915	2.29021e-08	4.043e-07	Fibronectin-binding protein A (probable)	vegetative cell wall protein gp1-like	AT5G09530	1273	5	7	0.224919	22	32	0.943643	13	15	0.468463	15	18	0.525899	0.540731	201	279	8.34484	236	299	8.34064	238	308	9.3588	253	364	10.707	9.18782
Nbv5tr6213428	23.4265	16.9373	0	0	Putative uncharacterized protein n=1 Tax=Ricinus communis RepID=B9T7T2_RICCO (probable)	PREDICTED: uncharacterized protein LOC104093007	AT4G25030	2421	47	64	1.08129	80	111	1.72113	67	106	1.7407	58	87	1.33654	1.46992	1315	1699	26.7203	1384	1803	26.4459	1218	1613	25.7714	977	1335	20.6481	24.8964
Nbv5tr6243072	73.0481	16.918	0	0	E3 ubiquitin-protein ligase At1g63170 (probable)	e3 ubiquitin-protein ligase at1g63170-like	AT5G55970	2099	191	220	4.28713	247	266	4.75724	231	254	4.81098	239	254	4.5007	4.58901	4288	4402	79.8509	4506	4613	78.0419	4240	4338	79.942	3960	4076	72.7136	77.6371
Nbv5tr6221067	39.0151	16.8519	0	0	Probable aquaporin TIP1-1 (probable)	probable aquaporin tip1-1	GAMMA-TIP	1088	53	53	1.99252	96	98	3.3813	55	55	2.00977	72	72	2.46129	2.46122	1100	1117	39.0901	1291	1299	42.3972	1400	1419	50.4489	976	987	33.969	41.4763
Nbv5tr6226291	49.2142	16.8122	0	0	not determined by homology or low homology during annotation	PREDICTED: uncharacterized protein LOC104228254	AT5G02090	787	39	48	2.49473	57	66	3.14815	60	73	3.68774	51	66	3.11909	3.11243	817	995	48.1383	946	1069	48.2347	1023	1199	58.9308	958	1135	54.0027	52.3266
Nbv5tr6234042	27.5608	16.8075	0	0	Putative uncharacterized protein n=1 Tax=Vitis vinifera RepID=F6HZA0_VITVI (similar to)	protein trichome birefringence-like 6	TBL6	1047	29	37	1.44548	30	46	1.64929	38	61	2.3163	34	44	1.56302	1.74352	555	811	29.4928	603	840	28.4898	589	856	31.6246	557	772	27.6099	29.3043
Nbv5tr6427251	8.03496	16.7606	7.54388e-08	5.56475e-06	Putative uncharacterized protein n=1 Tax=Vitis vinifera RepID=F6HUA4_VITVI (probable)	nucleoporin autopeptidase	AT1G10390	1605	4	4	0.506212	3	4	0.465279	3	3	0.374531	5	6	0.693228	0.509812	82	96	11.0039	71	83	8.73609	68	79	9.12887	43	47	5.31017	8.54477
Nbv5tr6223285	22.3398	16.7429	2.88658e-14	9.31974e-13	not determined by homology or low homology during annotation	---NA---		216	3	5	0.946831	8	13	2.25931	4	5	0.920298	4	9	1.5497	1.41903	95	143	25.2072	87	148	24.3313	101	165	29.548	54	92	15.9488	23.7588
Nbv5tr6239152	12.4228	16.7317	1.89053e-11	4.72804e-10	Xyloglucan endotransglucosylase/hydrolase protein 2 (probable)	xyloglucan endotransglucosylase hydrolase protein 2-like	XTH2	967	16	16	0.676783	16	16	0.621126	20	20	0.822273	27	27	1.03847	0.789664	305	319	12.5605	346	358	13.1466	349	362	14.4804	321	327	12.6624	13.2125
Nbv5tr6285731	5.13517	16.7191	1.7707e-05	0.00088443	Uncharacterized protein At4g13200, chloroplastic (probable)	unknown		749	2	2	0.54237	1	1	0.249256	1	1	0.267522	1	1	0.247581	0.326683	20	23	5.64934	19	22	4.96198	16	18	4.45714	22	28	6.77895	5.46185
Nbv5tr6394100	1685.79	16.7108	0	0	Putative uncharacterized protein n=2 Tax=Camellia sinensis RepID=F4YFA9_CAMSI (probable)	ests gb	AT1G09310	913	100	331	73.6385	172	666	136.186	128	585	128.389	109	448	90.9928	107.301	3511	8794	1772.01	3711	8762	1621.24	3896	9669	1964.16	3603	9138	1814.96	1793.09
Nbv5tr6263963	38.4914	16.6537	0	0	EG45-like domain containing protein 2 (probable)	plant natriuretic peptide a	PNP-A	802	4	15	3.79896	5	16	3.72455	0	0	0	1	10	2.3122	2.45893	32	161	36.932	32	175	36.8619	34	179	41.3946	43	215	48.6127	40.9503
Nbv5tr6303539	20.9493	16.6316	0	0	Floral homeotic protein PMADS 1 (probable)	floral homeotic protein ap3		1066	3	3	0.571626	7	7	1.22594	6	6	1.12781	14	14	2.4354	1.34019	128	129	22.263	141	141	22.3448	127	127	22.0959	132	132	22.4545	22.2895
Nbv5tr6310155	6.1073	16.6314	2.75103e-06	0.00015954	Phospholipase A1-IIbeta (probable)	lipase-like protein	AT4G18550	1214	1	2	0.334625	6	6	0.9227	0	0	0	1	2	0.3055	0.390706	20	31	4.6978	32	52	7.236	38	49	7.48588	38	44	6.57234	6.498
Nbv5tr6228694	7.74928	16.6141	1.20269e-07	1.93651e-06	not determined by homology or low homology during annotation	PREDICTED: uncharacterized protein LOC104108719		379	9	9	0.971314	6	6	0.59429	4	4	0.419598	0	0	0	0.4963	92	92	9.24253	85	85	7.96409	80	81	8.26692	75	76	7.50876	8.24558
Nbv5tr6204506	15.5145	16.5987	7.9714e-14	2.47272e-12	Metalloendoproteinase 1 (probable)	metalloendoproteinase 1	AT2G45040	1530	42	42	1.12283	32	32	0.785136	46	46	1.19531	36	36	0.875124	0.994599	515	515	12.8162	669	669	15.5271	610	610	15.4218	910	910	22.2712	16.5091
Nbv5tr6239540	9.66242	16.5546	3.4596e-09	6.74033e-08	Putative gag polyprotein, identical n=1 Tax=Solanum demissum RepID=Q6L419_SOLDE (probable)	PREDICTED: uncharacterized protein LOC104087161		362	2	5	0.56496	0	7	0.725898	4	9	0.988431	2	2	0.205485	0.621193	8	110	11.5698	6	90	8.82858	3	105	11.2196	5	92	9.51641	10.2836
Nbv5tr6203549	8.85817	16.5459	1.44063e-08	2.60885e-07	Nucleobase-ascorbate transporter 7 (probable)	nucleobase-ascorbate transporter 4-like	NAT7	2197	29	29	0.539913	28	28	0.478425	36	36	0.651456	36	36	0.60944	0.569808	461	461	7.98938	619	619	10.005	572	572	10.0708	565	566	9.64674	9.42798
Nbv5tr6207357	12.7921	16.5262	1.07208e-11	2.74031e-10	7-ethoxycoumarin O-deethylase (probable)	geraniol 8-hydroxylase-like	CYP76C7	1982	40	40	0.825491	68	68	1.28793	29	29	0.58171	32	32	0.600488	0.823904	579	583	11.1997	772	774	13.8674	695	697	13.6028	835	836	15.7942	13.616
Nbv5tr6203702	52.4618	16.5027	0	0	Non-specific lipid-transfer protein-like protein At2g13820 (probable)	non-specific lipid-transfer protein at2g13820	AT3G22600	1014	50	95	3.83214	43	83	3.07274	58	113	4.4305	33	60	2.20075	3.38404	866	1332	50.016	748	1239	43.39	1067	1689	64.4302	1083	1775	65.5472	55.8459
Nbv5tr6361654	5.50109	16.4887	9.06041e-06	0.000476974	Probable inactive receptor kinase At5g58300 (probable)	leucine-rich repeat protein kinase family protein	AT5G58300	1422	0	6	0.857036	0	0	0	0	4	0.56364	0	0	0	0.355169	0	31	4.01064	0	40	4.75198	0	43	5.60834	0	71	9.05409	5.85626
Nbv5tr6397303	175.082	16.486	0	0	Calcium/calmodulin-dependent serine/threonine-protein kinase 1 (probable)	cdpk-related kinase 1	CRK1	2878	13	216	15.2444	10	187	12.1305	8	87	6.05717	6	183	11.7913	11.3058	179	3070	196.245	233	3519	206.558	151	2713	174.833	165	2665	167.916	186.388
Nbv5tr6207588	111.241	16.4544	0	0	Probable glutathione S-transferase (probable)	probable glutathione s-transferase	GSTU19	1046	142	142	5.55281	222	222	7.96723	196	196	7.44966	220	220	7.82257	7.19807	2556	2560	93.186	3804	3805	129.175	3496	3502	129.504	3401	3405	121.893	118.44
Nbv5tr6228138	24.8944	16.3946	0	0	Beta-galactosidase 12 (probable)	beta-galactosidase-like isoform x1	BGAL12	590	4	21	1.45587	13	22	1.39977	8	19	1.28031	7	37	2.33243	1.61709	265	409	26.3945	274	431	25.9407	279	433	28.3879	246	399	25.323	26.5115
Nbv5tr6361917	35.1518	16.3092	0	0	Metal-nicotianamine transporter YSL2 (probable)	metal-nicotianamine transporter ysl2	YSL2	2751	13	56	4.13471	9	28	1.90018	2	9	0.655531	10	37	2.49408	2.29613	128	617	41.2616	134	643	39.4852	122	547	36.8775	119	488	32.1673	37.4479
Nbv5tr6311135	13.0696	16.2317	7.57683e-12	9.21937e-10	Inorganic pyrophosphatase 1 (probable)	inorganic pyrophosphatase 1	PS2	1126	0	6	1.08233	0	4	0.663208	0	3	0.533856	0	7	1.15281	0.858053	1	73	11.9271	2	93	13.9527	0	98	16.1418	0	85	13.6888	13.9276
Nbv5tr6226124	110.367	16.2107	0	0	Random slug protein 5 (probable)	random slug protein 5-like	AT1G75170	1196	278	278	9.50758	213	213	6.68551	197	197	6.54858	202	202	6.28172	7.25585	3434	3434	109.323	3798	3798	112.767	3694	3694	119.471	4118	4118	128.929	117.622
Nbv5tr6202568	9.22562	16.2023	6.92635e-09	1.30852e-07	Putative gag polyprotein, identical n=1 Tax=Solanum demissum RepID=Q6L419_SOLDE (probable)	PREDICTED: uncharacterized protein LOC104117248		1118	14	16	0.585375	13	14	0.470081	12	18	0.640093	19	22	0.731879	0.606857	233	288	9.80828	264	338	10.7357	270	330	11.4175	168	220	7.36843	9.83248
Nbv5tr6367359	40.3913	16.1716	0	0	Endoglucanase 11 (probable)	glycosyl hydrolase 9b8	GH9B8	1763	0	0	0	0	32	3.38864	0	50	5.68276	0	15	1.57775	2.66229	0	389	40.5928	4	504	48.2939	0	357	37.5562	2	445	45.7713	43.0535
Nbv5tr6308473	5.60613	16.1643	7.27105e-06	0.000388943	Putative uncharacterized protein n=1 Tax=Vitis vinifera RepID=D7SN42_VITVI (probable)	uncharacterized protein	AT2G27740	1048	0	1	0.193815	0	3	0.534427	0	3	0.57359	0	1	0.176945	0.369694	0	23	4.03755	0	43	6.93141	0	33	5.84007	0	41	7.09428	5.97583
Nbv5tr6213238	13.1917	16.0717	5.23181e-12	1.37034e-10	Predicted protein n=1 Tax=Populus trichocarpa RepID=B9H2E0_POPTR (probable)	transcription repressor ofp5		1648	16	27	0.670136	31	47	1.0706	18	29	0.699605	28	47	1.06072	0.875264	513	694	16.0341	456	625	13.4673	443	637	14.9513	373	520	11.8152	14.067
Nbv5tr6263447	6.94504	16.0627	6.06128e-07	3.89009e-05	Putative uncharacterized protein n=1 Tax=Beta vulgaris subsp. vulgaris RepID=F4NCG1_BETVU (probable)	reverse transcriptase-like protein		303	0	0	0	1	2	1.2323	0	0	0	1	1	0.612008	0.461076	1	8	4.85735	1	14	7.80548	1	15	9.1815	1	13	7.78013	7.40611
Nbv5tr6368176	6.0163	16.0156	3.38545e-06	0.000193238	not determined by homology or low homology during annotation	---NA---		358	0	0	0	2	2	1.04298	1	1	0.559704	0	0	0	0.40067	9	9	4.62499	12	13	6.13443	19	19	9.84319	10	10	5.06527	6.41697
Nbv5tr6348735	88.5382	15.9948	0	0	Putative E3 ubiquitin-protein ligase XBAT31 (probable)	ring zinc finger ankyrin protein	XBAT31	1695	0	35	4.19417	0	65	7.15932	0	51	6.02895	0	57	6.23599	5.90461	0	877	95.1879	0	862	85.9116	0	981	107.341	0	835	89.3311	94.4428
Nbv5tr6201599	14.6373	15.9886	3.47056e-13	1.01944e-11	PTI1-like tyrosine-protein kinase At3g15890 (probable)	pti1-like tyrosine-protein kinase at3g15890	AT1G52540	369	11	11	1.21933	4	4	0.40693	9	9	0.96968	13	13	1.31031	0.976564	128	128	13.2077	173	173	16.6486	159	159	16.6674	157	157	15.9319	15.6139
Nbv5tr6230373	43.0121	15.9751	0	0	Calmodulin-like protein 3 (probable)	calmodulin-like protein 3	AGD11	852	53	53	2.54444	67	67	2.95203	62	62	2.89311	71	71	3.0994	2.87224	973	974	43.5273	1079	1079	44.9716	1104	1104	50.1219	1022	1022	44.9164	45.8843
Nbv5tr6277202	38.4479	15.9732	2.75402e-12	3.50053e-10	Uncharacterized protein n=2 Tax=Glycine max RepID=I1KJC4_SOYBN (probable)	At5g45275		1401	0	6	0.869883	0	4	0.533028	0	0	0	6	67	8.86822	2.56778	28	416	54.6269	28	278	33.5213	18	242	32.0363	32	339	43.8781	41.0157
Nbv5tr6225440	8.20392	15.9664	6.47879e-08	1.07694e-06	Non-specific lipid-transfer protein 2 (probable)	non-specific lipid-transfer protein 2-like		775	4	4	0.211113	20	20	0.968756	16	16	0.820787	4	4	0.191963	0.548155	202	202	9.92412	126	126	5.77332	172	172	8.58469	221	222	10.7262	8.75208
Nbv5tr6232708	25.5142	15.9581	0	0	Isoflavone reductase homolog P3 (probable)	isoflavone reductase-like protein	AT1G75280	1245	27	39	1.2813	55	76	2.29156	40	55	1.75633	34	50	1.49368	1.70572	961	989	30.2461	940	973	27.7524	869	901	27.9932	723	761	22.8881	27.2199
Nbv5tr6218903	51.3047	15.9497	0	0	Vacuolar cation/proton exchanger 3 (probable)	vacuolar cation proton exchanger 3-like		1944	69	79	1.66221	215	241	4.65379	191	223	4.56059	133	149	2.85068	3.43182	2745	3136	61.4217	2535	2856	52.1697	2790	3199	63.6525	1894	2165	41.7019	54.7365
Nbv5tr6231811	105.07	15.9425	0	0	UDP-glycosyltransferase 91C1 (probable)	udp-glycosyltransferase 91c1	AT5G49690	1773	424	424	9.78168	251	251	5.31436	307	307	6.88402	293	293	6.14635	7.0316	4900	4900	105.228	4919	4919	98.5201	5800	5800	126.537	5593	5593	118.122	112.102
Nbv5tr6244979	21.9568	15.9362	0	0	Proteoglycan 4 (probable)	vegetative cell wall protein gp1-like	AT5G09530	1382	5	23	0.680732	37	114	3.09658	9	31	0.891797	16	45	1.21105	1.47004	206	824	22.7019	249	975	25.0526	198	697	19.5084	273	976	26.4445	23.4269
Nbv5tr6215190	52.8475	15.9235	0	0	Ras-related protein RHN1 (probable)	ras-related protein rhn1-like isoform x1	RHA1	1090	141	141	5.29113	66	66	2.27302	79	79	2.88146	109	109	3.71928	3.54122	1456	1456	50.8601	1734	1734	56.491	1843	1843	65.4028	1537	1537	52.8009	56.3887
Nbv5tr6215884	5.20734	15.923	1.54438e-05	0.000182534	Ty1-copia retrotransposon protein n=1 Tax=Cucumis melo subsp. melo RepID=E5GBG5_CUCME (probable)	ty1-copia retrotransposon protein		526	4	4	0.31105	7	7	0.499572	4	4	0.302334	4	4	0.282835	0.348948	96	99	7.16625	61	62	4.18565	78	83	6.10366	66	67	4.76961	5.55629
Nbv5tr6219621	120.06	15.9058	0	0	Heavy metal-associated isoprenylated plant protein 26 (probable)	bromodomain-containing protein 4-like	AT5G03380	1563	54	185	4.84138	126	373	8.95851	129	363	9.23336	163	386	9.18516	8.0546	1702	5312	129.402	1976	5388	122.412	1752	5413	133.961	1701	5288	126.685	128.115
Nbv5tr6351541	56.5341	15.8654	0	0	Bifunctional 3-dehydroquinate dehydratase/shikimate dehydrogenase, chloroplastic (probable)	bi-functional dehydroquinate-shikimate dehydrogenase	MEE32	2057	0	26	2.56736	0	66	5.99015	0	35	3.40938	0	36	3.2454	3.80307	0	727	65.0207	0	662	54.3673	0	767	69.1554	0	599	52.8054	60.3372
Nbv5tr6265907	8.92229	15.8528	1.63184e-08	1.32957e-06	Monoglyceride lipase (probable)	esterase lipase thioesterase family protein	AT5G19290	1647	2	9	1.10993	0	0	0	1	6	0.72996	1	5	0.562958	0.600713	16	107	11.952	12	84	8.61588	15	95	10.6978	8	62	6.82628	9.523
Nbv5tr6243662	39.5157	15.8516	0	0	Non-specific lipid-transfer protein-like protein At2g13820 (probable)	non-specific lipid-transfer protein at2g13820		934	31	44	1.92691	63	72	2.89382	46	61	2.59654	64	81	3.2255	2.66069	677	802	32.6941	1102	1317	50.0721	850	1018	42.1598	902	1092	43.7794	42.1764
Nbv5tr6260105	10.9347	15.7429	1.77186e-09	1.63802e-07	Chaperone protein ClpB3, chloroplastic (similar to)	chaperone protein 3	CLPB3	2814	0	0	0	0	3	0.199033	0	0	0	0	42	2.76774	0.741693	0	189	12.3563	0	202	12.1267	0	213	14.0385	0	127	8.184	11.6764
Nbv5tr6268332	31.7927	15.7301	2.22045e-16	3.9512e-14	Probable receptor protein kinase TMK1 (probable)	receptor protein kinase		3478	1	27	1.57682	1	19	1.01989	0	40	2.30447	6	70	3.73223	2.15835	53	715	37.8206	31	626	30.406	46	796	42.4472	21	482	25.1306	33.9511
Nbv5tr6213892	16.4948	15.68	7.00587e-08	1.15914e-06	Uclacyanin-2 (probable)	blue copper	AT5G07475	1001	24	24	0.980694	39	39	1.46257	32	32	1.27095	21	21	0.780268	1.12362	523	523	19.8934	239	239	8.47853	560	560	21.6397	547	547	20.462	17.6184
Nbv5tr6405521	12.9979	15.6745	9.77707e-12	1.17266e-09	Copper chaperone for superoxide dismutase (probable)	cu zn-superoxide dismutase copper chaperone precursor		1279	0	10	1.5881	0	0	0	0	6	0.939988	0	7	1.01491	0.885749	0	85	12.2264	0	99	13.0761	0	98	14.2109	0	113	16.0212	13.8836
Nbv5tr6243290	35.2749	15.6572	0	0	not determined by homology or low homology during annotation	---NA---		270	8	8	1.21194	13	13	1.80745	13	14	2.06147	33	33	4.54578	2.40666	243	283	39.9085	239	279	36.6942	256	287	41.1165	213	238	33.0071	37.6816
Nbv5tr6229305	139.826	15.5785	0	0	Purine permease 1 (probable)	purine permease 1-like	PUP3	1317	298	298	9.25522	284	284	8.09503	263	263	7.9393	463	463	13.0754	9.59123	4483	4483	129.606	5609	5609	151.236	5280	5280	155.076	5689	5689	161.75	149.417
Nbv5tr6339762	68.1443	15.5071	0	0	BEL1-like homeodomain protein 6 (probable)	bel1-like homeodomain 6	BLH6	1481	4	12	1.64579	25	48	6.05082	29	57	7.7119	15	27	3.38072	4.69731	321	594	73.7875	313	660	75.2841	295	577	72.258	275	572	70.0369	72.8416
Nbv5tr6203815	75.0738	15.4971	1.69852e-10	3.84797e-09	Transmembrane protein 205 (probable)	PREDICTED: uncharacterized protein LOC104230092	AT1G72100	3213	556	556	7.07816	358	358	4.18272	285	285	3.52652	512	512	5.92676	5.17854	8775	8775	103.987	6192	6192	68.4348	7898	7898	95.0833	4591	4591	53.5045	80.2524
Nbv5tr6203544	5.34293	15.47	1.02048e-05	0.000124634	Putative uncharacterized protein n=2 Tax=Vitis vinifera RepID=A5AZW0_VITVI (probable)	PREDICTED: uncharacterized protein LOC104218776	AT5G04000	888	4	4	0.184248	4	4	0.169096	12	12	0.537255	14	14	0.586372	0.369243	155	155	6.64601	186	186	7.43801	147	147	6.40328	56	56	2.3614	5.71217
Nbv5tr6212507	82.4617	15.4507	0	0	Acetyl-CoA carboxylase 1 (probable)	acetyl- carboxylase 1-like		7644	106	1009	5.39917	112	1255	6.16324	92	1028	5.34669	144	1216	5.91659	5.70642	1133	17534	87.3379	1440	19496	90.5694	1317	19676	99.5667	1070	15351	75.1986	88.1681
Nbv5tr6206698	8.79731	15.4209	1.86645e-08	3.33271e-07	WEB family protein At2g17940 (probable)	web family protein at2g17940-like isoform x1	AT2G17940	1180	23	23	0.797264	17	17	0.54082	14	14	0.471692	20	20	0.630386	0.61004	285	285	9.19613	288	288	8.66697	330	330	10.8176	282	282	8.94872	9.40735
Nbv5tr6267888	9.15358	15.4087	1.10694e-08	9.26415e-07	Putative uncharacterized protein n=1 Tax=Vitis vinifera RepID=F6HV58_VITVI (probable)	uncharacterized protein	AT1G19010	1844	0	0	0	0	9	0.911192	0	15	1.62994	0	0	0	0.635283	0	88	8.77957	0	108	9.89412	0	100	10.0578	0	106	10.4239	9.78886
Nbv5tr6198566	26.2271	15.3765	0	0	not determined by homology or low homology during annotation	adhesive plaque matrix		312	12	12	1.5732	13	13	1.56414	13	13	1.65654	20	21	2.50336	1.82431	275	277	33.804	251	251	28.5677	218	219	27.1511	186	189	22.683	28.0515
Nbv5tr6315215	29.5798	15.3737	0	0	not determined by homology or low homology during annotation	---NA---		230	1	1	0.88312	5	5	4.05854	1	1	0.871192	3	3	2.41876	2.0579	42	42	33.5949	42	42	30.8486	34	34	27.4168	44	44	34.6905	31.6377
Nbv5tr6219622	49.03	15.3724	0	0	Heavy metal-associated isoprenylated plant protein 26 (probable)	bromodomain-containing protein 4-like	AT5G03380	1545	20	60	1.58847	70	196	4.76227	41	131	3.37097	64	163	3.9239	3.4114	660	2040	50.2741	782	2280	52.4038	665	2287	57.2579	625	2056	49.8297	52.4414
Nbv5tr6214150	123.36	15.3648	0	0	Electron transporter, putative n=1 Tax=Ricinus communis RepID=B9R8W0_RICCO (probable)	PREDICTED: uncharacterized protein LOC104235935 isoform X1	AT1G21060	2170	374	392	7.38895	449	490	8.47661	500	544	9.9667	477	497	8.51834	8.58765	7190	7595	133.263	7754	8113	132.763	7825	8350	148.842	6137	6544	112.922	131.948
Nbv5tr6216557	6.89631	15.3591	6.59821e-07	9.7482e-06	Putative uncharacterized protein n=2 Tax=Vitis vinifera RepID=A5BNR5_VITVI (probable)	PREDICTED: uncharacterized protein LOC104247620		1946	15	31	0.651591	15	27	0.520843	8	17	0.347311	8	21	0.401361	0.480276	214	419	8.19811	184	389	7.09845	198	378	7.51358	165	348	6.69623	7.37659
Nbv5tr6242733	14.1418	15.3525	1.27831e-12	3.58575e-11	Putative uncharacterized protein n=1 Tax=Vitis vinifera RepID=F6HXN0_VITVI (probable)	PREDICTED: uncharacterized protein LOC104244483	AT5G11090	892	4	23	1.05468	17	21	0.883773	11	15	0.668557	12	32	1.33427	0.985319	137	408	17.4156	127	375	14.9287	87	270	11.7084	117	392	16.4557	15.1271
Nbv5tr6215339	20.6255	15.3257	0	0	Pentatricopeptide repeat-containing protein At1g08070 (probable)	pentatricopeptide repeat-containing protein at2g02980-like	OTP85	4265	159	159	1.52488	166	166	1.46108	145	145	1.35164	163	163	1.42143	1.43976	2549	2550	22.7648	2659	2659	22.1389	2709	2709	24.569	2140	2140	18.7884	22.0653
Nbv5tr6219750	10.0872	15.2994	1.80437e-09	3.62606e-08	Zinc finger protein ZAT4 (probable)	zinc finger protein zat1-like	AT1G02030	1389	28	30	0.883436	20	23	0.621601	12	17	0.486585	23	31	0.830076	0.705425	296	390	10.6907	341	451	11.53	276	367	10.2203	282	398	10.7294	10.7926
Nbv5tr6233785	7.23118	15.277	3.07956e-07	4.73803e-06	Reticuline oxidase (probable)	reticuline oxidase-like	AT5G44380	1827	18	30	0.671644	8	16	0.328751	11	20	0.435215	17	29	0.590361	0.506493	173	358	7.46082	214	452	8.7853	209	438	9.27328	132	265	5.43127	7.73767
Nbv5tr6240163	13.0606	15.2648	7.60947e-12	1.96827e-10	PREDICTED: uncharacterized protein LOC100838891 [Brachypodium distachyon] (probable)	PREDICTED: uncharacterized protein LOC104214925		267	11	11	1.68515	6	6	0.84358	2	2	0.297804	6	6	0.835792	0.915581	97	97	13.8326	104	104	13.8318	102	102	14.777	96	96	13.4634	13.9762
Nbv5tr6244218	38.4039	15.2608	0	0	not determined by homology or low homology during annotation	---NA---		409	48	48	4.80036	31	31	2.84528	20	20	1.9441	13	13	1.18217	2.69298	438	438	40.7749	499	499	43.3245	423	423	40.0051	440	440	40.2831	41.0969
Nbv5tr6205890	62.3659	15.2604	0	0	Protein notum homolog (probable)	protein notum homolog	AT5G23870	2530	186	186	3.00711	323	323	4.79257	325	325	5.10711	312	312	4.58662	4.37335	4398	4398	66.1877	4388	4388	61.5889	4781	4781	73.0964	4465	4465	66.0838	66.7392
Nbv5tr6242836	85.6977	15.2214	0	0	Putative uncharacterized protein n=1 Tax=Vitis vinifera RepID=D7TVQ9_VITVI (probable)	PREDICTED: uncharacterized protein LOC104233984	AT4G24130	692	94	94	5.5562	136	136	7.37766	99	99	5.68776	102	102	5.48217	6.02595	1645	1645	90.5112	1951	1951	100.117	1499	1499	83.7902	1709	1709	92.4762	91.7236
Nbv5tr6237797	8.40986	15.2041	4.04581e-08	6.93818e-07	21 kDa protein (probable)	21 kda	AT2G01610	910	11	11	0.494433	17	17	0.701284	10	10	0.436889	18	18	0.735681	0.592072	209	221	9.24684	239	252	9.83367	183	193	8.20377	192	212	8.72345	9.00194
Nbv5tr6274622	8.97412	15.1549	1.64275e-08	1.33669e-06	Retrotransposable element Tf2 155 kDa protein type 2 (probable)	ac069473_8gypsy ty-3 retroelement polyprotein 69905-74404		617	1	1	0.329202	3	3	0.907746	4	4	1.29902	0	0	0	0.633992	36	36	10.7342	34	34	9.3091	25	25	7.51484	37	37	10.8743	9.60812
Nbv5tr6217096	7.56028	15.1478	2.03753e-07	3.19602e-06	not determined by homology or low homology during annotation	n66 matrix		932	16	16	0.702199	15	15	0.604173	12	12	0.511891	8	8	0.319251	0.534379	209	209	8.53833	194	194	7.39167	194	194	8.05163	209	209	8.397	8.09466
Nbv5tr6395429	103.25	15.0321	9.32587e-14	1.36711e-11	ATP-citrate synthase alpha chain protein 3 (probable)	atp-citrate lyase a-3	ACLA-3	1476	0	59	8.1192	0	0	0	0	157	21.3135	0	0	0	7.35818	0	1013	126.263	0	634	72.5633	0	1048	131.686	0	911	111.923	110.609
Nbv5tr6210495	6.0277	15.0224	3.9607e-06	5.17613e-05	Putative uncharacterized protein n=1 Tax=Beta vulgaris subsp. vulgaris RepID=F4NCG1_BETVU (probable)	PREDICTED: uncharacterized protein LOC104223144		203	1	1	0.201493	1	1	0.184923	4	4	0.783387	3	3	0.549647	0.429862	41	41	7.69007	17	17	2.97379	37	37	7.05023	44	44	8.11616	6.45756
Nbv5tr6242167	13.1158	14.9804	6.54676e-12	1.70223e-10	Putative gag polyprotein, identical n=1 Tax=Solanum demissum RepID=Q6L419_SOLDE (probable)	PREDICTED: uncharacterized protein LOC104107317		531	16	16	1.23249	8	9	0.636259	12	13	0.973332	13	13	0.910557	0.938158	219	228	16.3487	232	234	15.6487	190	195	14.2049	139	142	10.0135	14.054
Nbv5tr6203163	11.4931	14.9649	1.32001e-10	3.02764e-09	Mitochondrial carnitine/acylcarnitine carrier protein CACL (probable)	mitochondrial arginine transporter bac2	BAC2	1655	42	43	1.06274	36	36	0.816565	27	27	0.648602	34	34	0.764081	0.822997	501	502	11.5491	567	567	12.1658	612	613	14.3272	496	496	11.2222	12.3161
Nbv5tr6213468	5.21518	14.9283	1.534e-05	0.000181436	Beta-amylase 7 (probable)	beta-amylase 7-like isoform x1		769	0	0	0	5	15	0.732236	7	12	0.620394	2	3	0.145095	0.374431	47	137	6.78323	39	118	5.44894	38	120	6.03605	24	84	4.09022	5.58961
Nbv5tr6220841	7.10033	14.9164	4.56812e-07	6.88577e-06	Putative uncharacterized protein n=2 Tax=Vitis vinifera RepID=F6HKS1_VITVI (probable)	PREDICTED: uncharacterized protein LOC104229119 isoform X5		974	14	14	0.58793	9	9	0.346872	14	14	0.571454	14	14	0.534598	0.510214	185	195	7.62286	182	189	6.89064	207	222	8.81641	173	185	7.11225	7.61054
Nbv5tr6218523	76.9427	14.9144	0	0	not determined by homology or low homology during annotation	---NA---		350	20	39	4.55777	17	50	5.36276	21	55	6.24751	20	56	5.95084	5.52972	240	688	74.845	253	752	76.2968	345	932	103.002	248	708	75.7459	82.4724
Nbv5tr6222834	19.0931	14.911	2.22045e-16	8.31091e-15	NAC domain-containing protein 8 (probable)	nac domain-containing protein 4-like isoform x1	NAC075	2174	50	53	0.997178	88	89	1.5368	82	84	1.53614	80	83	1.41996	1.37252	1223	1237	21.6647	1229	1245	20.336	1081	1100	19.5718	1156	1178	20.2899	20.4656
Nbv5tr6241123	6.82201	14.86	7.53574e-07	1.10742e-05	not determined by homology or low homology during annotation	---NA---		315	4	4	0.519404	0	0	0	4	4	0.504849	8	8	0.944578	0.492208	64	64	7.73592	62	62	6.98937	68	68	8.35019	52	52	6.1814	7.31422
Nbv5tr6392028	29.5258	14.857	0	0	Uncharacterized protein n=2 Tax=Glycine max RepID=I1KJC4_SOYBN (probable)	major facilitator protein	AT4G19450	428	0	0	0	4	4	1.74479	8	8	3.74531	7	7	3.03287	2.13074	79	81	34.8171	72	72	28.4186	71	71	30.7666	73	77	32.6237	31.6565
Nbv5tr6224863	15.7942	14.8334	1.85423e-10	4.17793e-09	Protein unc-13 homolog C (probable)	protein quirky	AT3G03680	3359	116	126	1.53432	112	114	1.27403	66	70	0.828515	80	84	0.930096	1.14174	1644	1705	19.3267	1848	1932	20.4246	1514	1577	18.1602	843	882	9.83224	16.9359
Nbv5tr6216922	11.2093	14.8264	2.42125e-10	5.3729e-09	RING-H2 finger protein ATL11 (probable)	ring-h2 finger protein atl11-like	AT1G72200	1505	22	22	0.597919	29	29	0.723349	40	40	1.05666	35	35	0.864948	0.810719	383	383	9.68957	500	500	11.7975	510	510	13.1079	542	542	13.4852	12.02
Nbv5tr6300283	12.6754	14.7476	2.04434e-11	2.35269e-09	Predicted protein n=2 Tax=Populus trichocarpa RepID=B9HPB2_POPTR (probable)	uncharacterized protein	AT5G59050	2748	8	20	1.47829	5	15	1.01907	6	8	0.583331	4	9	0.607331	0.922006	75	182	12.1845	72	204	12.5409	91	243	16.4004	83	201	13.2637	13.5974
Nbv5tr6236061	19.8486	14.7443	0	0	ABC transporter G family member 6 (probable)	abc transporter g family member 6-like		2503	88	97	1.58514	96	108	1.61975	84	88	1.39777	75	79	1.17388	1.44413	1170	1276	19.4103	1562	1696	24.0614	1152	1284	19.8428	1309	1461	21.8566	21.2928
Nbv5tr6212508	84.9498	14.7291	0	0	Acetyl-CoA carboxylase 1 (probable)	acetyl- carboxylase 1-like		7645	97	1126	6.02445	85	1224	6.01022	100	1272	6.61488	130	1254	6.10068	6.18756	1080	19124	95.2453	1529	20833	96.7678	1041	19725	99.8016	865	14850	72.7349	91.1374
Nbv5tr6417967	74.2885	14.7286	0	0	Endoglucanase 11 (probable)	glycosyl hydrolase 9b8	GH9B8	1694	0	28	3.35732	8	83	9.1473	2	31	3.66682	11	50	5.47339	5.41121	44	680	73.8494	49	679	67.7128	43	821	89.8866	53	816	87.3499	79.6997
Nbv5tr6212045	67.2205	14.6969	0	0	Copper-transporting ATPase RAN1 (probable)	copper-transporting atpase ran1	RAN1	3455	47	524	6.20354	34	468	5.08492	24	362	4.16555	23	388	4.17678	4.9077	192	6166	67.9513	304	7410	76.16	215	7020	78.5935	190	6072	65.8078	72.1282
Nbv5tr6220023	237.81	14.6605	0	0	Copper-transporting ATPase RAN1 (probable)	copper-transporting atpase ran1	RAN1	3551	0	1714	19.7431	0	1406	14.8635	0	1542	17.2642	0	1696	17.7637	17.4086	0	23938	256.673	0	26092	260.924	0	25062	273	0	21838	230.28	255.219
Nbv5tr6399870	292.783	14.6599	0	0	Probable LRR receptor-like serine/threonine-protein kinase At2g24230 (probable)	protein maternal effect embryo arrest 62	MEE62	1769	8	223	25.605	6	163	17.2024	10	205	23.2203	6	188	19.7074	21.4338	74	3115	323.953	156	3196	305.206	86	3316	347.658	106	2732	280.052	314.217
Nbv5tr6331001	15.1739	14.6532	1.95934e-11	2.26192e-09	Uncharacterized exonuclease domain-containing protein At3g15140 (probable)	polynucleotidyl ribonuclease h-like superfamily protein	AT3G15140	1848	0	0	0	0	0	0	0	41	4.44553	0	0	0	1.11138	0	189	18.8153	0	165	15.0833	0	149	14.9537	0	166	16.2889	16.2853
Nbv5tr6422468	102.109	14.6173	0	0	Patatin-16 (probable)	patatin-like protein 6	PLP6	610	16	24	7.99151	11	18	5.50898	7	28	9.1975	9	24	7.29594	7.49848	171	362	109.177	171	340	94.1593	171	388	117.969	194	394	117.126	109.608
Nbv5tr6249664	77.3792	14.6115	0	0	BEL1-like homeodomain protein 6 (probable)	homeodomain protein bell1		971	0	0	0	6	30	5.76807	6	48	9.90521	6	37	7.06614	5.68485	76	459	86.9651	92	599	104.213	44	414	79.0763	52	332	62.0019	83.0641
Nbv5tr6201060	37.7663	14.6089	0	0	not determined by homology or low homology during annotation	---NA---	ycf2	207	7	7	1.3832	20	20	3.62698	13	13	2.49681	20	20	3.5935	2.77512	249	249	45.8006	243	243	41.6862	206	207	38.681	199	199	35.9979	40.5414
Nbv5tr6256512	10.057	14.6077	2.40411e-09	2.18425e-07	Microtubule-associated protein TORTIFOLIA1 (probable)	AC005287_36Hypothetical protein		2169	6	10	0.936457	5	9	0.77466	0	7	0.646666	3	7	0.598465	0.739062	60	121	10.2631	57	128	9.9693	72	155	13.2537	52	116	9.69805	10.796
Nbv5tr6234209	33.639	14.6028	0	0	125 kDa kinesin-related protein (probable)	125 kda kinesin-related isoform x1	AT3G45850	3478	260	260	3.05774	182	182	1.96439	194	194	2.21761	248	248	2.65204	2.47294	3190	3192	34.9442	3624	3625	37.0114	3432	3432	38.1694	3187	3188	34.3228	36.112
Nbv5tr6397347	131.397	14.5723	0	0	Bifunctional polymyxin resistance protein ArnA (probable)	dihydroflavonol reductase		3294	140	146	9.00278	179	188	10.6552	160	170	10.3411	147	155	8.72586	9.68124	2503	2508	140.073	2732	2736	140.316	2563	2569	144.646	2520	2530	139.278	141.078
Nbv5tr6220243	29.4007	14.546	1.68324e-07	2.66716e-06	Probable methyltransferase PMT15 (probable)	probable methyltransferase pmt15	AT4G00750	2565	122	122	1.94549	166	172	2.51725	124	130	2.01497	152	152	2.20401	2.17043	2051	2533	37.6002	1753	2086	28.8791	2292	2808	42.3455	1023	1196	17.4597	31.5711
Nbv5tr6323287	7.24886	14.4988	4.22738e-07	2.77579e-05	Bifunctional 3-dehydroquinate dehydratase/shikimate dehydrogenase, chloroplastic (probable)	bi-functional dehydroquinate-shikimate dehydrogenase	MEE32	2076	0	0	0	0	0	0	0	13	1.25475	0	10	0.893249	0.537	0	77	6.82362	0	71	5.77757	0	100	8.93383	0	110	9.6084	7.78586
Nbv5tr6224111	17.7041	14.4736	1.66245e-12	4.596e-11	not determined by homology or low homology during annotation	---NA---		332	11	11	1.35522	14	14	1.58298	10	10	1.1975	10	10	1.12026	1.31399	191	192	22.0194	128	128	13.6908	206	208	24.2339	143	143	16.1284	19.0181
Nbv5tr6220703	44.2386	14.4627	0	0	UDP-glucuronic acid decarboxylase 1 (probable)	udp-xyl synthase 6 isoform 1	UXS6	1406	91	108	3.14192	140	149	3.9782	92	112	3.16698	95	108	2.85691	3.286	1492	1754	47.4992	1746	2010	50.7654	1536	1824	50.1808	1354	1564	41.6529	47.5246
Nbv5tr6257469	44.0067	14.4177	0	0	Arginine decarboxylase (probable)	---NA---		2484	0	2	0.163541	0	79	5.9375	0	87	7.01793	0	0	0	3.27974	0	574	42.512	0	721	49.0341	0	788	58.8355	0	531	38.764	47.2864
Nbv5tr6216501	9.73964	14.4166	3.88082e-09	7.5286e-08	not determined by homology or low homology during annotation	---NA---		619	13	13	0.859031	7	7	0.424515	14	14	0.899186	12	12	0.721023	0.725939	161	161	9.90325	180	180	10.3262	170	170	10.6232	182	182	11.0097	10.4656
Nbv5tr6214128	53.5252	14.3928	0	0	Inorganic pyrophosphatase 1 (probable)	inorganic pyrophosphatase 1-like	AT1G17710	1455	122	149	4.1887	113	116	2.99282	150	166	4.53584	152	167	4.26886	3.99656	2032	2265	59.2717	2015	2257	55.084	2356	2574	68.4295	1641	1838	47.3017	57.5217
Nbv5tr6389565	49.9748	14.3817	0	0	HVA22-like protein i (probable)	abscisic acid-responsive (tb2 hva22) family protein	AT5G42560	1136	2	25	4.47002	0	24	3.94422	0	12	2.11663	2	27	4.40743	3.73457	8	259	41.9443	28	411	61.1192	2	317	51.7543	14	376	60.0199	53.7094
Nbv5tr6252798	107.954	14.3737	0	0	BEL1-like homeodomain protein 6 (probable)	bel1-like homeodomain 6	BLH6	2559	42	121	9.60423	44	154	11.2351	20	62	4.85471	26	91	6.59434	8.0721	503	1664	119.629	569	1724	113.81	525	1718	124.514	480	1498	106.152	116.026
Nbv5tr6223974	5.9228	14.3534	4.2571e-06	5.52293e-05	Putative uncharacterized protein n=1 Tax=Populus trichocarpa RepID=B9H3S5_POPTR (probable)	protein trichome birefringence-like 19	TBL19	1697	6	10	0.241032	27	32	0.707871	16	24	0.562266	6	12	0.263001	0.443543	203	255	5.72138	250	315	6.59152	242	305	6.9521	216	281	6.20038	6.36634
Nbv5tr6216118	10.0547	14.2786	2.17823e-09	4.33539e-08	Two-pore potassium channel 3 (probable)	two-pore potassium channel 3-like	KCO6	1303	25	25	0.784787	33	33	0.950727	19	19	0.579724	25	25	0.713598	0.757209	400	400	11.6885	370	370	10.0836	403	403	11.9635	331	331	9.51213	10.8119
Nbv5tr6227056	19.5479	14.2705	0	0	Beta-galactosidase (probable)	beta-galactosidase-like isoform x1	BGAL1	1376	22	43	1.27822	6	38	1.0367	25	63	1.82026	17	65	1.75693	1.47303	22	768	21.2513	18	804	20.7489	10	771	21.6737	13	750	20.4097	21.0209
Nbv5tr6232949	15.7754	14.2655	6.81677e-14	2.13048e-12	Transcription factor bHLH55 (probable)	transcription factor bhlh118-like	AT5G51790	1082	23	29	1.09629	28	49	1.70002	10	15	0.551158	25	41	1.40934	1.1892	332	495	17.4189	329	492	16.1471	323	512	18.3038	306	462	15.9885	16.9646
Nbv5tr6308132	537.907	14.2555	0	0	Copper chaperone for superoxide dismutase (probable)	at1g12520 t12c24_28		868	0	240	56.1616	0	125	26.8855	0	187	43.1681	0	169	36.105	40.58	0	2419	512.705	0	3289	640.115	0	2720	581.185	0	2776	579.943	578.487
Nbv5tr6410642	15.9824	14.247	6.43929e-14	9.61511e-12	not determined by homology or low homology during annotation	---NA---		237	0	0	0	1	1	0.787734	2	2	1.69092	3	3	2.34732	1.20649	25	25	19.4063	16	16	11.4048	26	26	20.3465	23	23	17.5981	17.1889
Nbv5tr6216321	14.153	14.2311	1.11511e-12	3.14567e-11	not determined by homology or low homology during annotation	PREDICTED: cingulin-like		326	11	11	1.38017	14	14	1.61212	4	4	0.487815	7	7	0.798617	1.06968	109	109	12.7307	149	149	16.2303	151	151	17.9167	122	122	14.0132	15.2227
Nbv5tr6245192	5.47534	14.2244	1.02363e-05	0.000124927	Putative Myb family transcription factor At1g14600 (probable)	two-component response regulator arr20 isoform x2	AT2G38300	1723	6	16	0.379831	11	21	0.457531	15	28	0.646078	6	8	0.172688	0.414032	180	258	5.70134	194	277	5.70888	181	271	6.0839	190	279	6.06335	5.88937
Nbv5tr6289729	323.598	14.2197	0	0	Putative uncharacterized protein n=1 Tax=Picea sitchensis RepID=A9NS46_PICSI (probable)	unknown		646	54	71	22.3241	76	90	26.0099	62	71	22.0225	77	96	27.5574	24.4785	1044	1259	358.546	989	1209	316.161	1018	1247	358.013	1051	1281	359.586	348.076
Nbv5tr6202407	7.3077	14.2102	3.02935e-07	4.6651e-06	not determined by homology or low homology during annotation	PREDICTED: uncharacterized protein LOC104244481 isoform X2		632	7	7	0.453041	8	8	0.475181	12	12	0.754878	9	9	0.529644	0.553186	128	128	7.71144	197	197	11.0689	113	113	6.91607	97	97	5.7471	7.86088
Nbv5tr6216643	19.9357	14.2015	0	0	Predicted protein n=1 Tax=Populus trichocarpa RepID=B9HUU0_POPTR (probable)	non-specific lipid-transfer protein at2g13820	EDA4	833	22	22	1.08027	47	47	2.11806	24	24	1.14546	38	38	1.69667	1.51012	445	445	20.3403	469	469	19.9933	487	487	22.6142	508	508	22.8356	21.4459
Nbv5tr6227100	101.601	14.1878	0	0	Predicted protein n=2 Tax=Populus trichocarpa RepID=B9HWN5_POPTR (probable)	protein mizu-kussei 1		1157	156	156	5.51502	247	247	8.01401	229	229	7.86891	293	293	9.41873	7.70417	3561	3561	117.187	3190	3190	97.9071	3496	3496	116.879	3252	3252	105.247	109.305
Nbv5tr6339842	6.6662	14.1846	1.24616e-06	7.65975e-05	B3 domain-containing protein Os02g0683500 (probable)	rav-like b3 domain dna binding protein	NGA1	2681	1	13	0.984904	0	0	0	0	0	0	3	15	1.03752	0.505605	17	104	7.13655	13	105	6.61617	14	123	8.5089	7	95	6.42559	7.1718
Nbv5tr6233003	30.2734	14.171	0	0	not determined by homology or low homology during annotation	---NA---		245	16	16	2.67122	15	15	2.29832	12	12	1.94728	15	15	2.27711	2.29848	223	223	34.6562	284	284	41.1632	163	163	25.7347	188	188	28.7333	32.5719
Nbv5tr6234973	10.1917	14.1667	1.70339e-09	3.43699e-08	Snakin-1 (probable)	gibberellin-regulated family	AT2G39540	619	6	6	0.396476	26	26	1.57677	10	10	0.642276	8	8	0.480682	0.774051	206	207	12.7327	182	187	10.7277	188	190	11.873	138	141	8.52948	10.9657
Nbv5tr6392281	54.1403	14.1447	0	0	Putative pentatricopeptide repeat-containing protein At5g47460 (probable)	AC007945_4F28C11.9		368	7	7	3.86365	9	9	4.56586	12	12	6.53394	3	3	1.51173	4.11879	110	110	54.9916	124	124	56.923	123	123	61.9901	118	120	59.1316	58.2591
Nbv5tr6391646	16.9113	14.1433	4.06875e-12	5.08822e-10	Protein PHLOEM PROTEIN 2-LIKE A10 (probable)	carbohydrate-binding protein	AT1G10150	1628	0	11	1.37242	0	20	2.29353	0	0	0	0	13	1.48077	1.28668	0	126	14.2386	0	157	16.2914	0	150	17.0884	0	226	25.1733	18.1979
Nbv5tr6292261	5.78982	14.1122	1.01173e-05	0.00052715	not determined by homology or low homology during annotation	retroelement pol polyprotein		230	2	2	1.76624	0	0	0	0	0	0	0	0	0	0.44156	8	8	6.39902	9	9	6.61042	5	5	4.03188	10	10	7.88421	6.23138
Nbv5tr6291865	9.97171	14.0159	3.17663e-09	2.84002e-07	Predicted protein (Fragment) n=1 Tax=Populus trichocarpa RepID=B9HSJ3_POPTR (probable)	hypothetical protein		379	1	1	0.53593	1	1	0.492594	2	2	1.05738	2	2	0.978567	0.766119	25	25	12.1354	18	18	8.0232	28	28	13.702	19	19	9.09076	10.7378
Nbv5tr6218251	10.7077	14.0036	7.31094e-10	1.53808e-08	Putative uncharacterized protein n=1 Tax=Ricinus communis RepID=B9RXL9_RICCO (probable)	PREDICTED: uncharacterized protein LOC104230998	AT3G20340	660	5	5	0.309872	28	28	1.59258	10	10	0.602377	14	14	0.788937	0.823441	187	187	10.788	209	209	11.245	201	201	11.7801	217	217	12.3115	11.5311
Nbv5tr6341704	15.1448	13.9833	2.911e-13	4.04884e-11	Vacuolar protein 8 (probable)	armadillo repeat only 1 protein	ARO1	2262	0	16	1.43673	0	8	0.660276	0	29	2.5689	0	0	0	1.16648	0	238	19.3569	0	247	18.4467	0	189	15.4965	0	149	11.9448	16.3112
Nbv5tr6397678	6.22546	13.9408	9.97886e-06	0.000520886	Predicted protein n=1 Tax=Populus trichocarpa RepID=B9HWQ4_POPTR (probable)	uncharacterized protein	AT3G25590	1018	0	0	0	0	0	0	0	7	1.37782	0	3	0.546479	0.481074	0	28	5.06013	0	65	10.7865	0	28	5.10124	0	33	5.8783	6.70654
Nbv5tr6339430	7.8688	13.9325	1.39074e-07	9.80462e-06	Uncharacterized membrane protein At1g06890 (similar to)	nucleotide sugar transporter-like protein	AT2G28315	801	1	2	0.50716	0	0	0	2	4	1.00062	2	4	0.926035	0.608454	18	34	7.80905	29	40	8.4361	27	45	10.4195	19	32	7.24442	8.47726
Nbv5tr6376985	7.96396	13.928	1.19826e-07	8.55872e-06	Cysteine proteinase RD19a (similar to)	cysteine proteinase rd19a	RD19	1328	0	6	0.9177	0	11	1.5464	0	0	0	0	0	0	0.616026	0	38	5.26426	0	60	7.63251	0	83	11.5916	0	72	9.83151	8.57998
Nbv5tr6390755	25.3992	13.9143	0	0	LRR receptor-like serine/threonine-protein kinase GSO1 (probable)	lrr receptor-like serine threonine-protein kinase gso1	GSO1	4036	2	28	1.40914	4	49	2.26659	0	40	1.98587	2	48	2.20541	1.96675	72	481	21.9253	84	734	30.7227	52	595	27.342	62	656	29.474	27.366
Nbv5tr6377085	49.7934	13.8937	0	0	Bifunctional 3-dehydroquinate dehydratase/shikimate dehydrogenase, chloroplastic (probable)	dehydroquinate dehydratase shikimate dehydrogenase		1705	1	10	1.19131	5	43	4.70839	5	47	5.52351	5	37	4.02418	3.86184	64	447	48.2319	86	515	51.0266	66	557	60.5893	71	515	54.7733	53.6553
Nbv5tr6217208	18	13.8568	1.11022e-15	3.98768e-14	Phospholipase A1-Ibeta2, chloroplastic (probable)	phospholipase a1- chloroplastic-like	PLA-I{beta]2	2081	87	87	1.71003	60	60	1.08234	74	74	1.41375	78	78	1.39406	1.40004	927	927	16.9609	1219	1219	20.8012	1121	1121	20.8368	1056	1056	19.0014	19.4001
Nbv5tr6221352	8.52824	13.8329	4.06185e-08	6.96329e-07	Ty1-copia retrotransposon protein n=1 Tax=Cucumis melo subsp. melo RepID=E5GBG5_CUCME (probable)	PREDICTED: uncharacterized protein LOC104237252		1182	21	25	0.865125	13	17	0.539905	11	12	0.403623	22	27	0.849581	0.664558	345	395	12.724	231	256	7.69094	246	282	9.22846	204	225	7.12786	9.1928
Nbv5tr6422654	6.81682	13.8274	9.74838e-07	6.05652e-05	BRASSINOSTEROID INSENSITIVE 1-associated receptor kinase 1 (probable)	af384970_1somatic embryogenesis receptor-like kinase 3		665	0	4	1.22176	0	0	0	0	3	0.903943	0	0	0	0.531426	0	28	7.74619	0	22	5.58876	0	39	10.877	0	19	5.18105	7.34824
Nbv5tr6237144	15.0562	13.8198	2.53575e-13	7.53285e-12	Ocs element-binding factor 1 (probable)	ocs element-binding factor 1-like		753	35	35	1.90121	11	11	0.548383	22	22	1.16156	22	22	1.08664	1.17445	320	320	16.1807	339	339	15.9868	354	354	18.1847	293	293	14.5702	16.2306
Nbv5tr6289351	6.42362	13.799	1.99099e-06	0.000118438	Probable LRR receptor-like serine/threonine-protein kinase At4g08850 (probable)	receptor like protein 46	RLP46	3150	0	0	0	3	15	0.889014	0	0	0	8	19	1.11852	0.501883	71	132	7.7093	73	141	7.56176	78	129	7.59529	48	84	4.83565	6.9255
Nbv5tr6220212	8.2903	13.798	5.59655e-08	9.40017e-07	Putative uncharacterized protein n=1 Tax=Vitis vinifera RepID=F6HKF6_VITVI (probable)	myb-like protein v		2061	24	24	0.47631	39	39	0.710351	41	41	0.790894	34	34	0.613563	0.647779	518	518	9.56961	541	541	9.32129	517	517	9.7031	393	394	7.15834	8.93808
Nbv5tr6206214	360.296	13.7557	0	0	Caffeic acid 3-O-methyltransferase 1 (probable)	caffeic acid 3-o-methyltransferase-like	OMT1	1632	1067	1070	26.8176	1462	1472	33.859	1030	1033	25.1647	1186	1191	27.1425	28.246	17165	17199	401.26	17277	17288	376.168	17229	17281	409.587	15953	16002	367.154	388.542
Nbv5tr6250696	6.86563	13.75	9.29329e-07	5.79718e-05	Predicted protein n=2 Tax=Populus trichocarpa RepID=B9HWN5_POPTR (probable)	unnamed protein product		1162	0	5	0.874	0	3	0.481996	0	0	0	0	5	0.797928	0.538481	3	59	9.34109	0	45	6.54215	4	44	7.02282	2	43	6.7104	7.40412
Nbv5tr6361701	8.82075	13.7087	2.67494e-08	2.10966e-06	BRASSINOSTEROID INSENSITIVE 1-associated receptor kinase 1 (probable)	leu-rich receptor serine threonine protein kinase bak1	BAK1	1812	0	0	0	0	12	1.23638	0	13	1.43756	0	1	0.102339	0.69407	0	97	9.84839	0	80	7.4584	0	104	10.6449	0	101	10.1076	9.51482
Nbv5tr6398463	12.3973	13.6422	8.2458e-11	8.89181e-09	Floral homeotic protein GLOBOSA (probable)	floral homeotic protein pi	PI	878	4	6	1.38805	0	0	0	0	0	0	2	12	2.53447	0.980629	12	59	12.3626	18	78	15.0077	6	69	14.5754	4	56	11.5659	13.3779
Nbv5tr6229227	17.325	13.6345	1.91177e-10	4.30368e-09	Zinc finger protein ZAT11 (probable)	zinc finger protein zat11-like	AT2G37430	717	18	20	1.14095	11	17	0.890053	20	23	1.27533	35	42	2.17865	1.37125	218	289	15.3469	243	326	16.1456	239	302	16.2924	361	517	27.0001	18.6963
Nbv5tr6320302	27.3835	13.6333	0	0	Putative uncharacterized protein n=1 Tax=Ricinus communis RepID=B9SDB3_RICCO (probable)	protein nuclear fusion defective 4	NFD4	2122	4	24	2.29728	2	16	1.40768	5	35	3.30494	5	19	1.66038	2.16757	54	381	33.0317	62	347	27.6247	46	326	28.4929	44	340	29.0549	29.5511
Nbv5tr6349733	17.4197	13.6211	2.42029e-14	3.73784e-12	Protein Red (probable)	rna splicing protein smu2	SMU2	2145	0	30	2.84081	0	0	0	0	0	0	0	31	2.68	1.3802	0	208	17.8397	0	259	20.398	0	229	19.8004	0	203	17.1615	18.7999
Nbv5tr6235670	12.3172	13.5848	4.28413e-11	1.03354e-09	Putative uncharacterized protein n=1 Tax=Vitis vinifera RepID=D7TJN2_VITVI (probable)	PREDICTED: uncharacterized protein At1g04910 isoform X1		628	20	20	1.30265	8	8	0.478208	15	15	0.949607	20	20	1.18448	0.978736	220	220	13.3385	233	233	13.1751	221	221	13.6123	219	219	13.0581	13.296
Nbv5tr6228112	6.68379	13.5808	1.27395e-06	1.80659e-05	Putative uncharacterized protein n=2 Tax=Vitis vinifera RepID=A5BU96_VITVI (probable)	translocation protein sec62-like isoform x2	AT3G20920	526	3	3	0.233288	7	7	0.499572	10	10	0.755834	9	9	0.636378	0.531268	67	67	4.84988	93	94	6.34598	94	95	6.98611	150	150	10.6782	7.21505
Nbv5tr6398586	66.1046	13.568	0	0	Probable GMP synthase [glutamine-hydrolyzing] (probable)	3-methyladenine glycosylase i	AT5G44680	1965	0	32	3.30777	0	56	5.32051	0	56	5.71041	0	71	6.70032	5.25975	0	840	78.6445	0	884	75.9983	0	726	68.5235	0	675	62.2913	71.3644
Nbv5tr6242043	6.6514	13.5605	1.19562e-06	1.70377e-05	Putative uncharacterized protein B27 n=2 Tax=Nicotiana tabacum RepID=Q8H0H6_TOBAC (probable)	PREDICTED: uncharacterized protein LOC104233301		257	5	5	0.79578	0	0	0	2	2	0.309392	7	7	1.01303	0.529551	51	53	7.85209	48	49	6.77048	54	54	8.12753	40	41	5.97372	7.18095
Nbv5tr6416328	73.1935	13.5512	0	0	Putative uncharacterized protein n=1 Tax=Picea sitchensis RepID=A9NS46_PICSI (probable)	unknown		526	4	13	5.02002	2	6	2.12958	6	11	4.19033	14	34	11.9865	5.83161	78	228	79.7445	92	244	78.3643	72	232	81.8027	82	221	76.189	79.0251
Nbv5tr6305328	25.2309	13.5452	9.90559e-11	1.05577e-08	Putative uncharacterized protein n=1 Tax=Ricinus communis RepID=B9RFJ0_RICCO (probable)	uncharacterized protein	AT1G56423	1343	0	44	6.65464	0	10	1.39012	0	0	0	0	0	0	2.01119	0	153	20.9588	0	291	36.6042	0	163	22.5101	0	214	28.8951	27.242
Nbv5tr6256716	54.6108	13.535	0	0	Probable LRR receptor-like serine/threonine-protein kinase At2g24230 (probable)	protein maternal effect embryo arrest 62	MEE62	1533	18	46	6.09485	15	27	3.28814	9	31	4.05192	21	33	3.99183	4.35668	243	465	55.8036	305	567	62.482	259	485	58.6766	259	498	58.9078	58.9675
Nbv5tr6400407	9.64285	13.5022	6.39383e-09	5.53158e-07	GDSL esterase/lipase At4g10955 (probable)	udp-glucose 4-epimerase 5	AT4G10955	1521	0	12	1.60251	0	0	0	0	2	0.263477	0	10	1.21919	0.771293	0	107	12.9421	0	84	9.32963	0	70	8.5356	0	91	10.8492	10.4141
Nbv5tr6201099	5.84091	13.5003	5.18888e-06	6.65037e-05	Putative polyprotein n=1 Tax=Solanum lycopersicum RepID=Q0PY40_SOLLC (probable)	PREDICTED: uncharacterized protein LOC102597431		432	3	3	0.284049	7	7	0.608276	5	5	0.460149	6	6	0.516566	0.46726	78	78	6.87469	77	77	6.32942	84	84	7.52131	52	52	4.50727	6.30817
Nbv5tr6245119	126.832	13.4562	0	0	3-ketoacyl-CoA synthase 19 (probable)	3-ketoacyl- synthase 19-like	KCS2	1896	417	514	11.0887	333	422	8.35526	400	494	10.3586	465	557	10.9264	10.1822	6010	6564	131.817	6788	7393	138.465	6265	6875	140.259	6324	6963	137.516	137.014
Nbv5tr6408690	10.5093	13.4548	1.41587e-08	1.1618e-06	Umecyanin (probable)	blue copper binding protein	BCB	1249	0	6	0.975745	0	0	0	0	2	0.320855	0	14	2.07857	0.843794	0	107	15.7606	0	92	12.4434	0	67	9.94896	0	50	7.25928	11.3531
Nbv5tr6351543	47.6654	13.4246	5.10703e-15	8.2819e-13	Bifunctional 3-dehydroquinate dehydratase/shikimate dehydrogenase, chloroplastic (probable)	bi-functional dehydroquinate-shikimate dehydrogenase	MEE32	2057	0	13	1.28368	0	46	4.17495	0	58	5.64983	0	47	4.23705	3.83638	0	403	36.0431	0	667	54.7779	0	554	49.9506	0	740	65.2354	51.5018
Nbv5tr6243135	39.5975	13.4105	0	0	not determined by homology or low homology during annotation	---NA---		215	15	15	2.8537	19	19	3.31743	16	16	2.95865	21	21	3.63278	3.19064	175	175	30.9915	268	268	44.2642	261	261	46.9569	281	281	48.9398	42.7881
Nbv5tr6416803	11.2938	13.4086	3.09145e-10	3.10841e-08	Ras-related protein RHN1 (probable)	ras-related protein rabf2a	RHA1	802	5	5	1.26632	4	4	0.931137	3	3	0.749529	3	3	0.69366	0.910161	44	44	10.0932	70	70	14.7448	46	46	10.6377	59	59	13.3402	12.204
Nbv5tr6247919	23.2981	13.3713	3.9968e-15	6.52157e-13	not determined by homology or low homology during annotation	---NA---		228	0	0	0	3	3	2.45649	3	3	2.6365	2	3	2.43998	1.88324	29	29	23.3999	24	24	17.7824	38	38	30.9111	34	36	28.6321	25.1814
Nbv5tr6201784	9.84735	13.3597	3.01275e-09	5.91134e-08	Zinc finger protein ZAT11 (probable)	zinc finger protein zat11-like	AT2G28710	855	11	11	0.526239	14	14	0.614679	15	15	0.697489	31	31	1.34851	0.796729	220	220	9.79713	271	271	11.2554	317	317	14.3414	164	164	7.18244	10.6441
Nbv5tr6218835	108.861	13.3591	0	0	Putative invertase inhibitor (probable)	invertase inhibitor		830	138	138	6.80076	227	227	10.2668	194	194	9.29257	198	198	8.87249	8.80815	2190	2190	100.464	2710	2710	115.944	2577	2577	120.098	2974	2974	134.17	117.669
Nbv5tr6227316	25.6178	13.3203	0	0	Probable ADP-ribosylation factor GTPase-activating protein AGD11 (probable)	probable adp-ribosylation factor gtpase-activating protein agd11	AT5G37740	848	45	52	2.50821	31	37	1.63792	39	45	2.10974	38	47	2.06139	2.07931	472	596	26.7604	515	637	26.6747	501	662	30.1967	495	615	27.1565	27.6971
Nbv5tr6380277	60.7402	13.3053	9.44526e-09	7.99182e-07	Probable serine/threonine-protein kinase abkC (probable)	protein kinase-like protein abc1k10	AT1G11390	2457	0	123	10.1683	0	19	1.4437	0	59	4.81159	0	44	3.32084	4.9361	0	1080	80.8668	0	519	35.6842	0	1067	80.5424	0	889	65.6119	65.6763
Nbv5tr6360909	95.0931	13.2433	0	0	DUF246 domain-containing protein At1g04910 (probable)	o-fucosyltransferase family protein	AT2G44500	1308	13	60	9.31732	6	34	4.85288	10	52	7.96594	18	63	8.93167	7.76695	125	623	87.6258	191	857	110.685	122	673	95.4273	190	849	117.703	102.86
Nbv5tr6216124	11.5031	13.2404	1.92541e-10	4.33244e-09	Vinorine synthase (probable)	vinorine synthase-like	AT3G26040	1670	3	18	0.440872	14	62	1.39367	10	35	0.833228	10	49	1.09128	0.939765	144	657	14.9793	149	532	11.3123	117	581	13.4573	107	447	10.0227	12.4429
Nbv5tr6236604	70.7082	13.1985	0	0	Probable polygalacturonase (similar to)	probable polygalacturonase	AT3G61490	1218	40	124	4.16419	55	200	6.16409	62	233	7.60538	50	172	5.25218	5.79646	1097	2307	72.1178	1372	2697	78.6304	1225	2502	79.458	1211	2466	75.8123	76.5046
Nbv5tr6199178	9.0684	13.196	1.60604e-08	2.89471e-07	Uncharacterized protein n=1 Tax=Glycine max RepID=I1MHJ1_SOYBN (probable)	PREDICTED: uncharacterized protein LOC104102694		1165	31	31	1.08841	15	15	0.483339	28	28	0.95553	14	14	0.446952	0.743557	284	284	9.28185	305	305	9.29674	305	305	10.1268	328	328	10.5425	9.81196
Nbv5tr6334889	24.1099	13.1907	1.03797e-05	0.00053991	Zinc finger protein JACKDAW (probable)	unnamed protein product		3093	0	49	3.21783	0	41	2.47475	0	0	0	0	37	2.21831	1.97772	0	567	33.7252	0	543	29.6575	0	517	31.001	0	170	9.96678	26.0876
Nbv5tr6219425	32.6537	13.1711	0	0	Putative uncharacterized protein n=2 Tax=Vitis vinifera RepID=A5BMH7_VITVI (probable)	PREDICTED: uncharacterized protein LOC104090130 isoform X1	AT5G62840	1468	81	81	2.25691	131	131	3.3499	91	91	2.46449	105	105	2.66024	2.68289	1353	1353	35.0925	1463	1463	35.3895	1429	1429	37.6534	1302	1302	33.2108	35.3365
Nbv5tr6263039	12.0618	13.1354	7.86702e-11	8.50264e-09	not determined by homology or low homology during annotation	---NA---		288	0	0	0	0	2	1.29648	2	2	1.39149	2	2	1.28777	0.993933	8	15	9.58187	19	27	15.8375	18	25	16.0995	12	17	10.7039	13.0557
Nbv5tr6204460	442.796	13.1279	0	0	Isoflavone reductase homolog P3 (probable)	isoflavone reductase-like protein	AT1G75280	1577	819	1145	29.6982	1210	1665	39.6341	1197	1647	41.5216	1127	1492	35.1881	36.5105	16930	22404	540.924	16219	21090	474.899	15447	20562	504.349	12556	16722	397.055	479.307
Nbv5tr6409174	91.6347	13.117	0	0	Putative uncharacterized protein n=1 Tax=Nicotiana benthamiana RepID=Q0WYB6_NICBE (probable)	uncharacterized protein	AT3G48180	503	13	13	5.24956	18	18	6.68086	21	21	8.36552	27	27	9.95396	7.56247	286	286	104.604	283	283	95.0457	300	300	110.616	240	240	86.5225	99.1972
Nbv5tr6245134	15.2314	13.1006	2.75557e-13	8.14701e-12	Laccase-4 (similar to)	laccase-4-like	IRX12	1470	20	45	1.25214	48	66	1.68544	20	42	1.13591	31	38	0.961445	1.25873	338	753	19.5038	272	605	14.6149	275	607	15.9724	296	623	15.8696	16.4902
Nbv5tr6401162	10.1413	13.0948	2.59534e-09	2.34072e-07	Probable O-acetyltransferase CAS1 (probable)	protein reduced wall acetylation 3	AT2G34410	2375	5	6	0.513139	10	14	1.10051	7	16	1.34989	5	5	0.390397	0.838483	100	144	11.1545	134	184	13.0879	90	119	9.29284	87	136	10.3839	10.9798
Nbv5tr6209750	6.65392	13.0788	1.18013e-06	1.68554e-05	Non-LTR retroelement reverse transcriptase-like protein, related n=2 Tax=Medicago truncatula RepID=Q2HRL4_MEDTR (probable)	PREDICTED: uncharacterized protein LOC104244503		370	6	6	0.663293	5	5	0.507288	4	4	0.429804	6	6	0.603126	0.550878	54	54	5.55692	66	66	6.3343	99	99	10.3498	65	65	6.57818	7.2048
Nbv5tr6308624	376.168	13.065	0	0	not determined by homology or low homology during annotation	---NA---		750	5	92	24.9158	15	131	32.6091	6	121	32.327	24	141	34.8624	31.1786	171	1740	426.815	128	1485	334.487	170	1816	449.076	201	1733	419.009	407.347
Nbv5tr6204533	8.47989	13.0596	4.65346e-08	7.90347e-07	Predicted protein n=1 Tax=Populus trichocarpa RepID=B9IPB2_POPTR (probable)	PREDICTED: uncharacterized protein LOC104098722	AT2G44380	2235	22	54	0.988263	16	31	0.520679	15	34	0.604803	24	42	0.698924	0.703167	294	624	10.6304	263	538	8.54794	244	568	9.83034	204	461	7.72356	9.18306
Nbv5tr6259330	10.4477	13.0427	2.718e-09	2.44181e-07	Probable LRR receptor-like serine/threonine-protein kinase At4g26540 (probable)	receptor protein kinase-like protein		341	0	4	2.38261	0	0	0	0	0	0	0	2	1.08762	0.867557	11	19	10.2506	12	24	11.8897	10	21	11.4217	5	22	11.6991	11.3153
Nbv5tr6419893	6.05457	13.0325	4.06971e-06	0.000228413	Ankyrin repeat domain-containing protein 13B (probable)	ankyrin repeat family protein	AT1G62050	1267	0	0	0	0	4	0.589402	0	9	1.42334	0	0	0	0.503184	0	48	6.96973	0	65	8.66664	0	45	6.5872	0	28	4.00744	6.55776
Nbv5tr6206068	47.091	12.9864	0	0	Glycerol-3-phosphate dehydrogenase [NAD(P)+] (probable)	probable glycerol-3-phosphate dehydrogenase	GPDHC1	2458	88	220	3.66098	125	292	4.45951	99	245	3.96275	91	240	3.63151	3.92869	2372	3294	51.0251	2555	3458	49.9574	2532	3470	54.6066	2286	3183	48.4896	51.0197
Nbv5tr6304485	17.336	12.9829	5.1914e-13	7.07149e-11	KH domain-containing protein At4g18375 (probable)	RNA-binding protein-like		1673	0	0	0	0	10	1.11592	0	39	4.671	0	0	0	1.44673	0	218	23.9724	0	206	20.8011	0	135	14.9659	0	142	15.3914	18.7827
Nbv5tr6216829	7.44728	12.9691	3.09755e-07	4.76425e-06	Putative uncharacterized protein n=1 Tax=Vitis vinifera RepID=A5AVF0_VITVI (probable)	PREDICTED: uncharacterized protein LOC104221718		570	6	6	0.430559	14	14	0.922018	6	6	0.418494	10	11	0.717755	0.622206	115	116	7.74864	118	118	7.35129	136	136	9.22915	121	121	7.94885	8.06949
Nbv5tr6205803	229.689	12.9474	0	0	Probable GMP synthase [glutamine-hydrolyzing] (probable)	dual specificity protein kinase spla-like	AT5G44680	1980	301	752	15.5349	448	1029	19.5091	520	1106	22.2076	486	1046	19.6483	19.225	9877	13224	254.296	10096	13493	241.991	10027	13646	266.586	9113	12309	232.783	248.914
Nbv5tr6401469	7.94965	12.9371	1.45465e-07	1.02317e-05	E3 ubiquitin-protein ligase RNF14 (probable)	ndr1 hin1-like 8	NHL8	1890	1	6	0.644818	2	14	1.38291	2	6	0.636108	0	0	0	0.665959	7	103	10.026	3	79	7.06122	3	92	9.02799	6	87	8.34725	8.61561
Nbv5tr6227499	16.1389	12.9311	5.19584e-14	1.64243e-12	Probably inactive leucine-rich repeat receptor-like protein kinase At5g48380 (probable)	probably inactive leucine-rich repeat receptor-like protein kinase at5g48380		2022	6	136	2.75115	0	19	0.352743	6	93	1.82858	0	26	0.478245	1.35268	34	945	17.7948	46	935	16.4205	34	925	17.6953	30	975	18.0558	17.4916
Nbv5tr6336404	12.8955	12.9263	1.9815e-11	2.28464e-09	Probable anion transporter 3, chloroplastic (probable)	phosphate transporter 4 2	PHT4	578	0	3	1.05424	0	5	1.61499	0	2	0.693336	0	3	0.962484	1.08126	0	30	9.54872	0	50	14.6136	0	52	16.6856	0	48	15.0591	13.9767
Nbv5tr6320686	41.6533	12.9161	1.57652e-14	2.4615e-12	Putative E3 ubiquitin-protein ligase XBAT31 (probable)	ring zinc finger ankyrin protein	XBAT31	2019	0	32	3.2193	0	35	3.23638	0	49	4.86297	0	29	2.66355	3.49555	0	623	56.768	0	438	36.6481	0	380	34.907	0	582	52.2724	45.1489
Nbv5tr6239287	26.403	12.8987	0	0	not determined by homology or low homology during annotation	PREDICTED: uncharacterized protein LOC104094556		224	15	16	2.92165	9	11	1.84345	9	11	1.95235	11	13	2.15851	2.21899	158	162	27.5365	136	141	22.3526	190	195	33.6732	182	185	30.9256	28.622
Nbv5tr6238630	6.51285	12.8533	1.96415e-06	2.70903e-05	Probable aquaporin NIP-type (probable)	probable aquaporin nip-type		320	4	4	0.511289	3	3	0.351931	7	7	0.869682	4	4	0.464909	0.549453	54	54	6.42519	46	46	5.10463	57	57	6.89006	84	84	9.82932	7.0623
Nbv5tr6420092	34.4185	12.8324	0	0	Transcription factor MYB44 (probable)	myb-related protein		2754	0	44	3.24516	0	21	1.42359	0	43	3.12857	0	57	3.83805	2.90884	0	610	40.7491	0	633	38.8288	0	616	41.4841	0	429	28.2475	37.3274
Nbv5tr6409743	11.6531	12.8304	1.84318e-10	1.89983e-08	not determined by homology or low homology during annotation	hypothetical protein		392	0	0	0	1	1	0.476258	4	4	2.04463	3	3	1.41917	0.985016	29	29	13.6102	28	28	12.0666	34	34	16.0864	19	19	8.78928	12.6381
Nbv5tr6203787	986.786	12.8244	0	0	Caffeoyl-CoA O-methyltransferase 4 (probable)	caffeoyl- o-methyltransferase-like	CCoAOMT1	1194	2141	2164	74.1326	3062	3107	97.6839	2271	2300	76.5836	2724	2742	85.4125	83.4532	31331	31731	1011.86	34404	34646	1030.4	34413	34921	1131.31	34832	35311	1107.39	1070.24
Nbv5tr6233546	191.229	12.7853	0	0	Probable aquaporin PIP-type pTOM75 (similar to)	probable aquaporin pip-type ptom75	PIP1	1340	462	473	14.4382	564	576	16.1363	540	549	16.2885	645	650	18.0413	16.226	6066	6182	175.657	7590	7700	204.053	7661	7802	225.216	7924	8048	224.894	207.455
Nbv5tr6303677	5.68163	12.7085	1.59642e-05	0.000805	Protein NLP7 (probable)	unknown protein		1342	0	0	0	0	0	0	0	13	1.94103	0	0	0	0.485258	0	53	7.26566	0	55	6.92348	0	24	3.31684	0	53	7.16159	6.16689
Nbv5tr6222349	29.8049	12.6771	0	0	Putative uncharacterized protein n=1 Tax=Vitis vinifera RepID=F6HZA0_VITVI (probable)	protein trichome birefringence-like 6	TBL6	1781	40	56	1.28612	75	115	2.42393	82	134	2.99125	122	168	3.50836	2.55241	1003	1555	33.2437	1029	1509	30.0872	985	1540	33.4468	1014	1553	32.6514	32.3573
Nbv5tr6262110	147.536	12.6729	0	0	Protein AATF (probable)	rrna processing protein	AT5G61330	1176	20	55	9.49955	22	73	11.5889	26	73	12.4382	51	108	17.0301	12.6392	317	1092	170.831	310	1084	155.717	276	1069	168.591	276	944	145.563	160.176
Nbv5tr6240601	12.8712	12.6556	1.44451e-11	3.64552e-10	Probable GMP synthase [glutamine-hydrolyzing] (probable)	dual specificity protein kinase spla-like	AT5G44680	452	12	13	1.17642	8	8	0.664412	19	19	1.6712	11	11	0.905133	1.10429	138	141	11.8774	188	199	15.634	190	203	17.3722	129	133	11.0181	13.9755
Nbv5tr6419431	107.969	12.6424	0	0	Cellulose synthase-like protein D2 (probable)	cellulose synthase-like protein d3	CSLD3	535	5	29	11.0101	9	24	8.37501	2	26	9.7378	6	23	7.97212	9.27376	108	319	109.695	107	389	122.832	120	377	130.693	93	312	105.752	117.243
Nbv5tr6291143	23.8263	12.6201	1.13243e-14	1.79852e-12	GDSL esterase/lipase At5g37690 (probable)	gdsl esterase lipase	AT5G37690	1344	0	15	2.26694	0	0	0	1	25	3.7272	0	16	2.2076	2.05043	3	214	29.2932	5	230	28.9096	5	122	16.8355	1	211	28.4688	25.8768
Nbv5tr6369334	44.8509	12.6152	0	0	not determined by homology or low homology during annotation	---NA---		489	13	13	5.39985	13	13	4.96321	5	5	2.04881	8	8	3.03376	3.86141	121	121	45.5227	140	140	48.3652	143	143	54.2366	126	126	46.7248	48.7123
Nbv5tr6397663	176.575	12.5921	0	0	RING-H2 finger protein ATL8 (probable)	ring-h2 finger protein atl8	ATL8	866	31	63	14.7765	38	61	13.1504	27	76	17.5848	32	72	15.4175	15.2323	310	823	174.837	411	969	189.025	303	849	181.826	461	1058	221.541	191.807
Nbv5tr6357972	61.4491	12.5859	0	0	HVA22-like protein f (similar to)	hva22-like protein f	HVA22F	486	0	2	0.835875	6	18	6.91456	0	16	6.59668	4	18	6.86809	5.3038	34	186	70.409	40	217	75.4289	36	165	62.967	34	156	58.2069	66.7529
Nbv5tr6387654	104.16	12.5749	0	0	Metal-nicotianamine transporter YSL2 (probable)	metal-nicotianamine transporter ysl2	YSL2	2568	2	170	13.4463	0	102	7.41538	0	94	7.33456	0	108	7.79882	8.99875	22	1690	121.072	24	1596	104.991	28	1607	116.061	18	1565	110.511	113.159
Nbv5tr6246861	5.34303	12.5526	1.42109e-05	0.000168802	not determined by homology or low homology during annotation	dynactin subunit 1- partial		388	8	8	0.843363	2	2	0.193502	7	7	0.717263	1	1	0.0958576	0.462496	47	47	4.6122	79	79	7.23023	58	58	5.78221	58	58	5.59745	5.80552
Nbv5tr6216687	5.54798	12.5483	1.02348e-05	0.000124927	Gag/pol polyprotein, 3'-partial, putative (Fragment) n=1 Tax=Solanum demissum RepID=Q0KIL1_SOLDE (probable)	PREDICTED: uncharacterized protein LOC104094838, partial		881	6	6	0.278568	10	10	0.426099	12	12	0.541524	15	16	0.675464	0.480414	175	176	7.6064	155	157	6.3282	135	136	5.97119	98	99	4.20778	6.02839
Nbv5tr6409734	9.76254	12.5418	2.25189e-07	1.53939e-05	not determined by homology or low homology during annotation	---NA---		390	1	1	0.520814	3	3	1.4361	0	0	0	3	3	1.42645	0.845841	12	12	5.66068	23	23	9.96271	29	29	13.7911	28	28	13.0191	10.6084
Nbv5tr6207095	27.1872	12.524	0	0	MLO-like protein 8 (probable)	mlo-like protein 8	MLO8	2432	89	143	2.40508	112	178	2.74753	61	118	1.92899	90	154	2.35513	2.35918	850	1782	27.8989	894	1896	27.6842	996	2089	33.2256	932	1908	29.3771	29.5464
Nbv5tr6232783	14.0323	12.5107	3.83001e-09	7.43874e-08	Transposase n=1 Tax=Solanum demissum RepID=F8UTT6_SOLDE (probable)	ww domain-binding protein 11-like		485	12	12	1.01204	16	16	1.23841	18	18	1.47551	15	15	1.15029	1.21906	245	245	19.2339	216	216	15.815	217	218	17.3865	111	111	8.56989	15.2513
Nbv5tr6241448	19.1683	12.5106	2.22045e-16	8.31091e-15	Putative uncharacterized protein n=1 Tax=Vitis vinifera RepID=F6HXN0_VITVI (probable)	PREDICTED: uncharacterized protein LOC104104846	AT5G11090	1061	50	55	2.12033	41	50	1.76905	22	30	1.12413	33	47	1.64756	1.66527	454	571	20.491	419	509	17.0357	497	665	24.244	477	611	21.5635	20.8335
Nbv5tr6226532	6.5993	12.4954	2.85742e-05	0.000319827	Expansin-like B1 (probable)	expansin-like b1	EXLB1	1007	8	12	0.487425	11	16	0.596454	4	12	0.473766	12	20	0.738684	0.574082	71	121	4.57508	90	171	6.03008	96	165	6.338	195	316	11.7504	7.17338
Nbv5tr6412182	143.008	12.4493	0	0	not determined by homology or low homology during annotation	---NA---		350	22	22	12.7674	16	16	8.53454	26	26	14.8849	26	26	13.7754	12.4906	291	291	152.96	380	380	183.413	276	276	146.253	269	269	139.37	155.499
Nbv5tr6221953	12.3836	12.438	4.81892e-11	1.15529e-09	tRNA-dihydrouridine(16/17) synthase [NAD(P)(+)]-like (probable)	trna-dihydrouridine(16 17) synthase	AT5G67220	1617	40	50	1.26478	24	28	0.650031	34	44	1.08182	44	58	1.33406	1.08267	303	490	11.5379	403	603	13.2423	318	575	13.7548	396	662	15.33	13.4663
Nbv5tr6404041	8.54577	12.4309	4.97604e-08	3.78237e-06	Xylogalacturonan beta-1,3-xylosyltransferase (probable)	exostosin family protein	AT3G45400	2367	0	11	0.943935	0	18	1.41972	0	0	0	0	8	0.626746	0.7476	0	112	8.70505	0	185	13.2035	0	99	7.75715	0	98	7.50782	9.29337
[truncated: 1,818 more rows]
