# Supplementary material for: Characterization of MdMYB68, a suberin master regulator in russeted apples
Source: Front Plant Sci. 2023 Mar 20;14:1143961. doi: 10.3389/fpls.2023.1143961 (PMC10067606; doi:10.3389/fpls.2023.1143961)
Supplement: Supplementary file 9 [file Table_5.xlsx]

## Sheet: All GOs-gProfiler_MYB68-athalia
Term Cluster	Source		Term ID		Term Name		Adjusted_p_value	Negative_log10_of_adjusted_p_value	Term size		Gene intersections
A Molecular function	GO:MF		GO:0140359		ABC-type transporter activity		6.67e-08	7.17582	105		PGP21,WBC11,AT2G37360,AT5G19410,WBC27,PDR12,AT3G55090
	GO:MF		GO:0140657		ATP-dependent activity		4.52e-07	6.34513	829		AT3G45850,FAB1D,ACOS5,PGP21,AT2G39350,AT1G53270,WBC11,AT2G37360,AT5G19410,WBC27,PDR12,AT3G55090
	GO:MF		GO:0102337		3-oxo-cerotoyl-CoA synthase activity		7.23e-07	6.14064	23		KCS1,KCS11,KCS2,KCS4
	GO:MF		GO:0102338		3-oxo-lignoceronyl-CoA synthase activity		7.23e-07	6.14064	23		KCS1,KCS11,KCS2,KCS4
	GO:MF		GO:0102756		very-long-chain 3-ketoacyl-CoA synthase activity		7.23e-07	6.14064	23		KCS1,KCS11,KCS2,KCS4
	GO:MF		GO:0102336		3-oxo-arachidoyl-CoA synthase activity		7.23e-07	6.14064	23		KCS1,KCS11,KCS2,KCS4
	GO:MF		GO:0042626		ATPase-coupled transmembrane transporter activity		6.73039e-06	5.17196	203		PGP21,WBC11,AT2G37360,AT5G19410,WBC27,PDR12,AT3G55090
	GO:MF		GO:0032559		adenyl ribonucleotide binding		8.03029e-06	5.09527	2621		AT3G45850,FAB1D,4CL1,4CL3,ACOS5,AT4G05160,PGP21,AT2G39350,AT1G53270,WBC11,AT2G37360,AT5G19410,WBC27,PDR12,AT3G55090,NAP9,ACC1,ACC2,AT1G77280,AT5G14680,ADK1
	GO:MF		GO:0030554		adenyl nucleotide binding		8.65177e-06	5.06289	2632		AT3G45850,FAB1D,4CL1,4CL3,ACOS5,AT4G05160,PGP21,AT2G39350,AT1G53270,WBC11,AT2G37360,AT5G19410,WBC27,PDR12,AT3G55090,NAP9,ACC1,ACC2,AT1G77280,AT5G14680,ADK1
	GO:MF		GO:0036094		small molecule binding		8.75057e-06	5.05796	3494		AT3G45850,AT1G77330,FAB1D,4CL1,4CL3,ACOS5,AT4G05160,PGP21,AT2G39350,AT1G53270,WBC11,AT2G37360,AT5G19410,WBC27,PDR12,AT3G55090,NAP9,PYL6,ACC1,ACC2,ACR8,AT1G77280,AT5G14680,ADK1
	GO:MF		GO:0016405		CoA-ligase activity		8.91775e-06	5.04974	30		4CL1,4CL3,ACOS5,AT4G05160
	GO:MF		GO:0005524		ATP binding		2.36443e-05	4.62627	2517		AT3G45850,FAB1D,4CL1,4CL3,ACOS5,AT4G05160,PGP21,AT2G39350,AT1G53270,WBC11,AT2G37360,AT5G19410,WBC27,PDR12,AT3G55090,NAP9,ACC1,ACC2,AT1G77280,ADK1,AT4G33080
	GO:MF		GO:0043168		anion binding		2.46453e-05	4.60827	3373		AT3G45850,AT1G77330,FAB1D,4CL1,4CL3,ACOS5,AT4G05160,PGP21,AT2G39350,AT1G53270,WBC11,AT2G37360,AT5G19410,WBC27,PDR12,AT3G55090,NAP9,PYL6,ACC1,ACC2,AT1G77280,AT5G14680,ADK1
	GO:MF		GO:0032555		purine ribonucleotide binding		4.8255e-05	4.31646	2902		AT3G45850,FAB1D,4CL1,4CL3,ACOS5,AT4G05160,PGP21,AT2G39350,AT1G53270,WBC11,AT2G37360,AT5G19410,WBC27,PDR12,AT3G55090,NAP9,ACC1,ACC2,AT1G77280,AT5G14680,ADK1
	GO:MF		GO:0015399		primary active transmembrane transporter activity		4.99367e-05	4.30158	272		PGP21,WBC11,AT2G37360,AT5G19410,WBC27,PDR12,AT3G55090
	GO:MF		GO:0017076		purine nucleotide binding		5.18456e-05	4.28529	2914		AT3G45850,FAB1D,4CL1,4CL3,ACOS5,AT4G05160,PGP21,AT2G39350,AT1G53270,WBC11,AT2G37360,AT5G19410,WBC27,PDR12,AT3G55090,NAP9,ACC1,ACC2,AT1G77280,AT5G14680,ADK1
	GO:MF		GO:0032553		ribonucleotide binding		5.70194e-05	4.24398	2930		AT3G45850,FAB1D,4CL1,4CL3,ACOS5,AT4G05160,PGP21,AT2G39350,AT1G53270,WBC11,AT2G37360,AT5G19410,WBC27,PDR12,AT3G55090,NAP9,ACC1,ACC2,AT1G77280,AT5G14680,ADK1
	GO:MF		GO:0097367		carbohydrate derivative binding		7.21241e-05	4.14192	2970		AT3G45850,FAB1D,4CL1,4CL3,ACOS5,AT4G05160,PGP21,AT2G39350,AT1G53270,WBC11,AT2G37360,AT5G19410,WBC27,PDR12,AT3G55090,NAP9,ACC1,ACC2,AT1G77280,AT5G14680,ADK1
	GO:MF		GO:0016877		ligase activity, forming carbon-sulfur bonds		8.01801e-05	4.09593	51		4CL1,4CL3,ACOS5,AT4G05160
	GO:MF		GO:0035639		purine ribonucleoside triphosphate binding		0.000140658	3.85184	2798		AT3G45850,FAB1D,4CL1,4CL3,ACOS5,AT4G05160,PGP21,AT2G39350,AT1G53270,WBC11,AT2G37360,AT5G19410,WBC27,PDR12,AT3G55090,NAP9,ACC1,ACC2,AT1G77280,ADK1
	GO:MF		GO:0003680		minor groove of adenine-thymine-rich DNA binding		0.000178627	3.74805	33		AT4G17800,AT5G49700,AHL19,AHL20,AHL22
	GO:MF		GO:0016887		ATP hydrolysis activity		0.000361473	3.44192	537		FAB1D,PGP21,AT2G39350,AT1G53270,WBC11,AT2G37360,AT5G19410,AT3G55090
	GO:MF		GO:1901265		nucleoside phosphate binding		0.000375183	3.42576	3271		AT3G45850,FAB1D,4CL1,4CL3,ACOS5,AT4G05160,PGP21,AT2G39350,AT1G53270,WBC11,AT2G37360,AT5G19410,WBC27,PDR12,AT3G55090,NAP9,ACC1,ACC2,AT1G77280,AT5G14680,ADK1
	GO:MF		GO:0000166		nucleotide binding		0.000375183	3.42576	3271		AT3G45850,FAB1D,4CL1,4CL3,ACOS5,AT4G05160,PGP21,AT2G39350,AT1G53270,WBC11,AT2G37360,AT5G19410,WBC27,PDR12,AT3G55090,NAP9,ACC1,ACC2,AT1G77280,AT5G14680,ADK1
	GO:MF		GO:0016298		lipase activity		0.000556921	3.25421	129		AT3G62860,AT3G61680,LYSOPL2,AT5G19290,AT2G39420,AT1G34340,AT1G71250,AT4G18550,PLP6,PLC2,PLC4,AT2G40116,PLA-I{BETA]2,PLDALPHA1,PLDDELTA
	GO:MF		GO:0016747		acyltransferase activity		0.00066438	3.17758	377		AT3G62160,KCS1,KCS11,KCS2,KCS4,AT4G05160
	GO:MF		GO:0000217		DNA secondary structure binding		0.000784534	3.10539	44		AT4G17800,AT5G49700,AHL19,AHL20,AHL22
	GO:MF		GO:0004620		phospholipase activity		0.00124077	2.90631	60		AT3G61680,LYSOPL2,AT4G18550,PLP6,PLC2,PLC4,AT2G40116,PLA-I{BETA]2,PLDALPHA1,PLDDELTA
	GO:MF		GO:0016878		acid-thiol ligase activity		0.0012892	2.88968	30		4CL1,4CL3,ACOS5
	GO:MF		GO:0016746		acyltransferase activity		0.00140162	2.85337	429		AT3G62160,KCS1,KCS11,KCS2,KCS4,AT4G05160
	GO:MF		GO:0015020		glucuronosyltransferase activity		0.00148265	2.82896	29		GUT1,AT5G15050,IRX14-L,IRX9,FRA8,PGSIP1,PGSIP3,AT1G71070,UNE7
	GO:MF		GO:0005509		calcium ion binding		0.00255329	2.5929	275		AMY1,ANNAT8,AT3G18430,AT5G54130,CML37,AT1G18210,AT3G17980,AT5G37740,CPK20,CPK30,AGD11
	GO:MF		GO:0051539		4 iron, 4 sulfur cluster binding		0.00294542	2.53085	104		ACO1,AT5G15290,AT2G36100,AT4G25040,AT4G15610,AT5G44550,AT4G03540,AT1G14160
	GO:MF		GO:0017111		nucleoside-triphosphatase activity		0.00499048	2.30186	766		FAB1D,PGP21,AT2G39350,AT1G53270,WBC11,AT2G37360,AT5G19410,AT3G55090
	GO:MF		GO:0022804		active transmembrane transporter activity		0.00847885	2.07166	590		PGP21,WBC11,AT2G37360,AT5G19410,WBC27,PDR12,AT3G55090
	GO:MF		GO:0016462		pyrophosphatase activity		0.00883326	2.05388	829		FAB1D,PGP21,AT2G39350,AT1G53270,WBC11,AT2G37360,AT5G19410,AT3G55090
	GO:MF		GO:0016818		hydrolase activity, in phosphorus-containing anhydrides		0.00962793	2.01647	839		FAB1D,PGP21,AT2G39350,AT1G53270,WBC11,AT2G37360,AT5G19410,AT3G55090
	GO:MF		GO:0016817		hydrolase activity, acting on acid anhydrides		0.010133	1.99426	845		FAB1D,PGP21,AT2G39350,AT1G53270,WBC11,AT2G37360,AT5G19410,AT3G55090
	GO:MF		GO:0004497		monooxygenase activity		0.0118091	1.92778	349		CYP90D1,CYP722A1,AOS,CYP716A1,CYP86B1,CYP86A8,CYP71B37,CYP86A1,CYP96A10,CYP89A6,CYP98A3,CYP72A15,AT5G07800,TT7,CYP76C4,CYP76C2,CYP76C7
	GO:MF		GO:0016874		ligase activity		0.0135754	1.86725	335		4CL1,4CL3,ACOS5,AT4G05160,ACC1,ACC2
	GO:MF		GO:0020037		heme binding		0.0349288	1.45682	396		CYP90D1,CYP722A1,AOS,CYP716A1,AT5G05340,CYP86B1,CYP86A8,CYP71B37,CYP86A1,CYP96A10,CYP89A6,CYP98A3,CYP72A15,TT7,CYP76C4,CYP76C2,CYP76C7,AT5G42180,AT1G68850,AT3G01190,RCI3,AT5G14130,AT5G66390,AT1G44970
	GO:MF		GO:0016705		oxidoreductase activity		0.0363482	1.43952	420		CYP90D1,CYP722A1,AOS,CYP716A1,CYP86B1,CYP86A8,CYP71B37,CYP86A1,CYP96A10,CYP89A6,CYP98A3,CYP72A15,F3H,AT5G07800,TT7,CYP76C4,CYP76C2,CYP76C7
B Bioligical Process	GO:BP		GO:0009698		phenylpropanoid metabolic process		8.91e-22	21.0499	148		KCS2,4CL1,4CL3,WBC11,AT2G37360,HCT,CER4,AT5G13420,UGT72E1,AT1G61590,BGLU45,BCB,OMT1,CCOAOMT1,LYSOPL2,AT5G05340,CYP86B1,CYP86A1,CYP98A3,IRX12,AT4G23690,UGT78D2,AT1G55270,AT1G33800,GPAT5,LAC7,LAC12,LAC3,RFR1,MYB4,AT5G41040,AT5G66390,PAL1,PAL2,PRR1
	GO:BP		GO:0009699		phenylpropanoid biosynthetic process		1.8e-15	14.7437	102		KCS2,WBC11,AT2G37360,HCT,CER4,AT5G13420,AT1G61590,BGLU45,BCB,OMT1,CCOAOMT1,LYSOPL2,AT5G05340,CYP86B1,CYP86A1,CYP98A3,IRX12,AT4G23690,GPAT5,MYB4,AT5G41040,AT5G66390,PAL1,PAL2,PRR1
	GO:BP		GO:0019748		secondary metabolic process		4.82e-12	11.3166	376		KCS2,4CL1,4CL3,WBC11,AT2G37360,WBC27,HCT,AT2G44730,CER4,AT5G13420,UGT72E1,AT1G61590,BGLU45,BCB,OMT1,CCOAOMT1,LYSOPL2,AT5G05340,CYP86B1,CYP86A1,CYP98A3,IRX12,AT4G23690,UGT78D2,AT1G55270,AT1G33800,GSTF2,GSTF7,GSTU8,GPAT5,LAC7,LAC12,LAC3,RFR1,MYB4,AT5G41040,AT5G66390,PAL1,PAL2,PRR1
	GO:BP		GO:0009808		lignin metabolic process		2.36e-10	9.62748	78		HCT,AT5G13420,UGT72E1,AT1G61590,BGLU45,BCB,OMT1,CCOAOMT1,LYSOPL2,AT5G05340,CYP98A3,IRX12,AT1G33800,LAC7,LAC12,LAC3
	GO:BP		GO:0044550		secondary metabolite biosynthetic process		3.47e-10	9.45924	168		KCS2,WBC11,AT2G37360,HCT,CER4,AT5G13420,AT1G61590,BGLU45,BCB,OMT1,CCOAOMT1,LYSOPL2,AT5G05340,CYP86B1,CYP86A1,CYP98A3,IRX12,AT4G23690
	GO:BP		GO:0009809		lignin biosynthetic process		8.1e-09	8.09175	54		HCT,AT5G13420,AT1G61590,BGLU45,BCB,OMT1,CCOAOMT1,LYSOPL2,AT5G05340,CYP98A3,IRX12
	GO:BP		GO:0006633		fatty acid biosynthetic process		1.82731e-06	5.73819	169		KCS1,KCS11,KCS2,KCS4,AT4G05160,ACC1,ACC2,AOS,AT1G79700,KCR1,AT3G56130,OST1
	GO:BP		GO:0006631		fatty acid metabolic process		2.55526e-06	5.59256	284		KCS1,KCS11,KCS2,KCS4,ACOS5,AT4G05160,ACC1,ACC2,AOS,AT1G79700,KCR1,AT3G56130,OST1,CHL,CYP86B1,CYP86A8,CYP86A1
	GO:BP		GO:0010208		pollen wall assembly		5.11316e-06	5.29131	47		4CL3,ACOS5,AT2G39350,WBC27,AT3G55090
	GO:BP		GO:0010927		cellular component assembly involved in morphogenesis		7.04194e-06	5.15231	50		4CL3,ACOS5,AT2G39350,WBC27,AT3G55090
	GO:BP		GO:0032989		cellular component morphogenesis		8.62111e-06	5.06444	52		4CL3,ACOS5,AT2G39350,WBC27,AT3G55090
	GO:BP		GO:0010345		suberin biosynthetic process		1.25002e-05	4.90308	22		KCS2,WBC11,AT2G37360,CER4,CYP86B1,CYP86A1,GPAT5,AT5G41040
	GO:BP		GO:0008610		lipid biosynthetic process		1.48255e-05	4.82899	687		HSD1,FAB1D,CYP90D1,KCS1,KCS11,KCS2,KCS4,AT4G05160,CYP722A1,ACC1,ACC2
	GO:BP		GO:1901700		response to oxygen-containing compound		1.5871e-05	4.7994	1826		PER1,WBC11,PDR12,PYL6,ABF3,ABF2,ACR8,ADK1,AT5G13420,AOS,AMY1,ANNAT8,PIP2B,ADC2,ASN1,AT1G66180,ATX1,ATATG18A,DYL1,BPM2,BT1,BT4,LYSOPL2,CML37,AT3G17980,AT5G37740,CPK30,OST1,CIPK8,CHL,AT1G54050,CCR1,AT1G07400,COPT5,AT4G21534,OBP1,AT5G38895,RGLG2,RGLG1,AT1G09310,AT1G36060,WRI1,GOLS1,GOLS2,CGA1,GID1B,AT2G39540,GRF4,GRX480,HHP1,HERK2,WR3,HAT22,ATHB13,MPB2C,JAZ3,JAZ1,HSP17.6II,ATHSP22.0,AT4G39130,AT1G52…
	GO:BP		GO:0045492		xylan biosynthetic process		2.18353e-05	4.66084	39		GUT1,AT2G34410,AT1G33800,AT5G67210,IRX14-L,IRX9,FRA8,ESK1,TBL34,TBL3,PGSIP1,PGSIP3
	GO:BP		GO:0010035		response to inorganic substance		3.16614e-05	4.49947	1006		PER1,PDR12,ABF3,ABF2,ADK1,AT5G13420,ANNAT8,PIP2B,ATX1,ATATG18A,BPM2,BT1,BT4,CCOAOMT1,LYSOPL2,CML37,OST1,CIPK8,CHL,AT1G54050,CCR1,AT1G07400,CCH,RGLG2,RGLG1,AT1G36060,GOLS1,GOLS2,CGA1,GAD,GSTF2,GSTF7,GSTU8,WR3,HAT22,MPB2C,AT1G75280,HSP17.6II,ATHSP22.0,AT4G39130,AT1G52690,LEA4-5,AT3G17520,AT1G71050,YSL2,YSL3,AATP1,ATMPK8
	GO:BP		GO:0006629		lipid metabolic process		7.56749e-05	4.12105	1189		HSD1,FAB1D,CYP90D1,KCS1,KCS11,KCS2,KCS4,ACOS5,AT4G05160,CYP722A1,ACC1,ACC2,CER4,AOS,AT3G61680,AT1G79700,APA1,ACLA-3,CYP716A1,KCR1,AT3G56130,OST1,CHL,CYP86B1,CYP86A8,CYP86A1,AT2G17570,AT4G21534,DGD2,AT2G48030,AT1G34340,WRI1,FAAH,AT5G45920,AT5G37690,AT1G71250,AT1G74460,AT2G23540,AT3G48460,AT5G03610,AT5G45960,GPAT6,GPAT5
	GO:BP		GO:0042221		response to chemical		0.000152959	3.81542	3378		PER1,PGP21,WBC11,PDR12,PYL6,ABF3,ABF2,ACC1,ACR8,ADK1,AT5G13420,AOS,AMY1,ANNAT8,UGT72E1,AT1G79700,PIP2B,ADC2,ASN1,AT1G66180,ATX1,ATATG18A,ARF9,AT2G36210,AT4G00880,DYL1,BCB,BOR4,AT5G03380,BPM2,BT1,BT4,AT5G06839,CCOAOMT1,LYSOPL2,CML37,AT3G17980,AT5G37740,CPK30,OST1,AT5G05340,CIPK8,AT5G03340,CLPB3,AT3G13310,CHL,CM1,AT1G54050,CCR1,AT1G07400,CCH,COPT5,RAN1,AT5G42050,AT4G21534,OBP1,AT5G38895,RGLG2,RGLG1…
	GO:BP		GO:0072330		monocarboxylic acid biosynthetic process		0.000220626	3.65634	267		KCS1,KCS11,KCS2,KCS4,AT4G05160,ACC1,ACC2,AOS,AT1G79700
	GO:BP		GO:0033993		response to lipid		0.000268695	3.57074	1029		WBC11,PDR12,PYL6,ABF3,ABF2,ACR8,AOS,AMY1,PIP2B,ADC2,ATX1,BT4,AT3G17980,AT5G37740,CPK30,OST1,CHL,CCR1,COPT5,AT4G21534,RGLG2,RGLG1,AT1G09310,GOLS1,GOLS2,CGA1,GID1B,AT2G39540,GRF4,GRX480,HHP1,HERK2,HAT22,JAZ3,JAZ1,AT4G39130,AT1G77220,BAK1,LOX1,LBD20,AGL20,FRD3,AATP1,ATMPK8,AT5G66070,AFP3,LTP4,MAPKKK18,AT3G49210
	GO:BP		GO:0019752		carboxylic acid metabolic process		0.000277626	3.55654	1079		ACO1,AT1G06550,KCS1,KCS11,KCS2,KCS4,AT2G45300,ACOS5,AT4G05160
	GO:BP		GO:0009415		response to water		0.000302237	3.51965	428		PER1,PDR12,ABF3,ABF2,ANNAT8,PIP2B,ATX1,ATATG18A,BPM2,OST1,CHL,RGLG2,RGLG1,AT1G36060,GOLS1,GOLS2,HAT22,MPB2C,AT4G39130,AT1G52690,LEA4-5,AT3G17520,AATP1,LTP4,AT3G49210,RCI3,PAL1,NCED5,PIP1C,SIP1,GSTU19,AT1G70670,AT5G38710,ABI5,PP2CA,ABI2
	GO:BP		GO:0009414		response to water deprivation		0.000462908	3.33451	417		PER1,PDR12,ABF3,ABF2,ANNAT8,PIP2B,ATX1,ATATG18A,BPM2,OST1,CHL,RGLG2,RGLG1,GOLS1,GOLS2,HAT22,MPB2C,AT4G39130,AT1G52690,LEA4-5,AT3G17520,AATP1,LTP4,AT3G49210,RCI3,PAL1,NCED5,PIP1C,SIP1,GSTU19,AT1G70670,AT5G38710,ABI5,PP2CA,ABI2
	GO:BP		GO:0045491		xylan metabolic process		0.000540107	3.26752	60		GUT1,AT2G34410,AT1G33800,AT5G67210,IRX14-L,IRX9,FRA8,ESK1,TBL33,TBL34,TBL3,PGSIP1,PGSIP3
	GO:BP		GO:0097305		response to alcohol		0.000642019	3.19245	638		WBC11,PDR12,PYL6,ABF3,ABF2,ACR8,AMY1,PIP2B,ADC2,ATX1,AT3G17980,AT5G37740,CPK30,OST1,CHL,CCR1,COPT5,AT4G21534,RGLG2,RGLG1,AT1G09310,GOLS1,GOLS2,HHP1,HAT22,AT4G39130,LOX1,FRD3,AATP1,AT5G66070,AFP3,LTP4,MAPKKK18,AT3G49210,PPCK1,PLDALPHA1,PLDDELTA,AT1G05510,AT4G24130,AT2G22660,SIP1,AT1G70670,ABI5,HAI2,PP2CA,ABI2
	GO:BP		GO:0043436		oxoacid metabolic process		0.000724278	3.14009	1209		ACO1,AT1G06550,KCS1,KCS11,KCS2,KCS4,AT2G45300,ACOS5,AT4G05160
	GO:BP		GO:0006082		organic acid metabolic process		0.000990316	3.00423	1255		ACO1,AT1G06550,KCS1,KCS11,KCS2,KCS4,AT2G45300,ACOS5,AT4G05160
	GO:BP		GO:0009737		response to abscisic acid		0.00104846	2.97945	629		WBC11,PDR12,PYL6,ABF3,ABF2,ACR8,AMY1,PIP2B,ADC2,ATX1,AT3G17980,AT5G37740,CPK30,OST1,CHL,CCR1,COPT5,AT4G21534,RGLG2,RGLG1,AT1G09310,GOLS1,GOLS2,HHP1,HAT22,AT4G39130,LOX1,FRD3,AATP1,AT5G66070,AFP3,LTP4,MAPKKK18,AT3G49210,PLDALPHA1,PLDDELTA,AT1G05510,AT4G24130,AT2G22660,SIP1,AT1G70670,ABI5,HAI2,PP2CA,ABI2
	GO:BP		GO:0010410		hemicellulose metabolic process		0.00156775	2.80472	115		GUT1,AT2G34410,AT1G33800,AT5G67210,IRX14-L,IRX9,FRA8,XTH30,XTR6,TBL22,ESK1,TBL33,TBL34,TBL3,PGSIP1,PGSIP3,XTH16,XTH2
	GO:BP		GO:0001101		response to acid chemical		0.00158152	2.80092	459		PER1,PDR12,ABF3,ABF2,ANNAT8,PIP2B,ATX1,ATATG18A,BPM2,OST1,CHL,RGLG2,RGLG1,AT1G36060,GOLS1,GOLS2,HAT22,MPB2C,AT4G39130,AT1G52690,LEA4-5,AT3G17520,AATP1,LTP4,AT3G49210,RCI3,PAL1,NCED5,PIP1C,SIP1,GSTU19,AT1G70670,AT5G38710,ABI5,PP2CA,ABI2
	GO:BP		GO:0009628		response to abiotic stimulus		0.00205875	2.6864	2279		PER1,AT1G06550,KCS1,KCS11,KCS2,WBC11,PDR12,NAP9,ABF3,ABF2,ANNAT8,PIP2B,ADC2,ASN1,AT1G66180,ATX1,AT1G70420,AHL20,AHL22,ATATG18A,AT2G36080,BAG6,BCB,AT5G03380,BPM2,BT4,HMA1,CML37,AT3G17980,OST1,CRK1,CSLD3,CLPB3,AT3G13310,CHL,AT1G54050,CCR1,AT2G23910,AT1G07400,RD19,AT5G42050,COP1,RGLG2,RGLG1,XBAT31,AT1G36060,F3H,UGT78D2,AT1G10390,GOLS1,GOLS2,CGA1,GSTF2,HSP70B,HSFA6B,HHP1,HAT22,ANL2,MPB2C,AT4G12400,JA…
	GO:BP		GO:0009834		plant-type secondary cell wall biogenesis		0.00258549	2.58746	90		GUT1,AT2G34410,IRX12,AT1G33800,KNAT7,AT5G67210,AT2G28315,IRX14-L,IRX9,FRA8,IQD13,TBL33,WAT1,PGSIP1,PGSIP3
	GO:BP		GO:0071616		acyl-CoA biosynthetic process		0.00280926	2.55141	23		ACOS5,ACC1,ACC2,ACLA-3
	GO:BP		GO:0035384		thioester biosynthetic process		0.00280926	2.55141	23		ACOS5,ACC1,ACC2,ACLA-3
	GO:BP		GO:0035383		thioester metabolic process		0.00287206	2.54181	51		ACOS5,ACC1,ACC2,CER4,ACLA-3
	GO:BP		GO:0006637		acyl-CoA metabolic process		0.00287206	2.54181	51		ACOS5,ACC1,ACC2,CER4,ACLA-3
	GO:BP		GO:1901570		fatty acid derivative biosynthetic process		0.00342601	2.46521	32		KCS1,ACOS5,CER4,AT1G79700
	GO:BP		GO:0046394		carboxylic acid biosynthetic process		0.00355101	2.44965	548		KCS1,KCS11,KCS2,KCS4,AT2G45300,AT4G05160,ACC1,ACC2
	GO:BP		GO:0032787		monocarboxylic acid metabolic process		0.00369672	2.43218	551		KCS1,KCS11,KCS2,KCS4,ACOS5,AT4G05160,ACC1,ACC2
	GO:BP		GO:0010033		response to organic substance		0.00377552	2.42302	2205		PGP21,WBC11,PDR12,PYL6,ABF3,ABF2,ACC1,ACR8,ADK1,AT5G13420,AOS,AMY1,AT1G79700,PIP2B,ADC2,ASN1,AT1G66180,ATX1,ARF9,AT2G36210,AT4G00880,DYL1,BT1,BT4,AT5G06839,AT3G17980,AT5G37740,CPK30,OST1,CIPK8,AT5G03340,CLPB3,CHL,CCR1,COPT5,RAN1,AT4G21534,OBP1,AT5G38895,RGLG2,RGLG1,RMA1,AT1G09310,EIL3,AT1G36060,WRI1,TT7,GOLS1,GOLS2,CGA1,GID1B,AT2G39540,GSTF2,GRF4,GRX480,HSP70B,HHP1,HERK2,HAT22,ATHB13,JAZ3,JAZ1,AT…
	GO:BP		GO:0006979		response to oxidative stress		0.0041294	2.38411	476		PDR12,ADC2,ATATG18A,BCB,BT1,BT4,LYSOPL2,CML37,AT5G05340,CHL,AT1G54050,AT1G07400,GOLS1,GOLS2,GATL10,AT1G75280,HSP17.6II,ATHSP22.0,ATMPK8,AT3G20340,AT5G42180,AT1G68850,AT3G01190,RCI3,AT5G14130,AT5G66390,AT1G44970,PAL1,PAL2
	GO:BP		GO:0009725		response to hormone		0.00420913	2.37581	1676		PGP21,WBC11,PDR12,PYL6,ABF3,ABF2,ACC1,ACR8,AOS,AMY1,AT1G79700,PIP2B,ADC2,ATX1,ARF9,AT2G36210,AT4G00880,BT1,BT4,AT3G17980,AT5G37740,CPK30,OST1,CHL,CCR1,COPT5,RAN1,AT4G21534,OBP1,RGLG2,RGLG1,AT1G09310,EIL3,AT1G36060,WRI1,TT7,GOLS1,GOLS2,CGA1,GID1B,AT2G39540,GSTF2,GRF4,GRX480,HHP1,HERK2,HAT22,JAZ3,JAZ1,AT4G39130,AT1G77220,BAK1,LOX1,LBD20,TAA1,AGL20,FRD3,AATP1,ATMPK8,MPK1,AT5G66070,AFP3,LTP4,MAPKKK18…
	GO:BP		GO:0016053		organic acid biosynthetic process		0.00566594	2.24673	584		KCS1,KCS11,KCS2,KCS4,AT2G45300,AT4G05160,ACC1,ACC2
	GO:BP		GO:0044255		cellular lipid metabolic process		0.00606538	2.21714	839		FAB1D,KCS1,KCS11,KCS2,KCS4,ACOS5,AT4G05160,ACC1,ACC2,AOS,AT3G61680,AT1G79700,APA1,CYP716A1,KCR1,AT3G56130,OST1,CHL,CYP86B1,CYP86A8,CYP86A1,AT2G17570,AT4G21534,DGD2,AT2G48030,AT1G34340,WRI1
	GO:BP		GO:1901568		fatty acid derivative metabolic process		0.0085351	2.06879	40		KCS1,ACOS5,CER4,AT1G79700
	GO:BP		GO:0009719		response to endogenous stimulus		0.00867312	2.06182	1714		PGP21,WBC11,PDR12,PYL6,ABF3,ABF2,ACC1,ACR8,AOS,AMY1,AT1G79700,PIP2B,ADC2,ATX1,ARF9,AT2G36210,AT4G00880,BT1,BT4,AT3G17980,AT5G37740,CPK30,OST1,CHL,CCR1,COPT5,RAN1,AT4G21534,OBP1,RGLG2,RGLG1,AT1G09310,EIL3,AT1G36060,WRI1,TT7,GOLS1,GOLS2,CGA1,GID1B,AT2G39540,GSTF2,GRF4,GRX480,HHP1,HERK2,HAT22,JAZ3,JAZ1,AT4G39130,AT1G77220,BAK1,LOX1,LBD20,TAA1,AGL20,FRD3,AATP1,ATMPK8,MPK1,AT5G66070,AFP3,LTP4,MAPKKK18…
	GO:BP		GO:0010383		cell wall polysaccharide metabolic process		0.00898617	2.04643	155		GUT1,AT2G34410,AT1G33800,AT5G67210,AT2G20680,AT5G41040,IRX14-L,IRX9,FRA8,XTH30,XTR6,TBL22,ESK1,TBL33,TBL34,TBL3,PGSIP1,PGSIP3,XTH16,XTH2
	GO:BP		GO:0010584		pollen exine formation		0.00902447	2.04458	32		4CL3,ACOS5,WBC27
	GO:BP		GO:0048646		anatomical structure formation involved in morphogenesis		0.011299	1.94696	219		4CL3,ACOS5,AT2G39350,WBC27,AT3G55090
	GO:BP		GO:1901362		organic cyclic compound biosynthetic process		0.0128116	1.8924	3452		HSD1,CYP90D1,KCS2,AT2G45300,ACOS5,WBC11,AT2G37360,CYP722A1,ABF3,ABF2,ACC1,ACC2,ADK1,HCT,AT2G44730,CER4,AT5G13420,AT5G06250,AP2,AT1G79700,AT1G61590,ATX1,AT4G17800,AT5G49700,AHL19,AHL20,AHL22,ACLA-3,ARF9,AT2G36080,NGA3,BLH6,BGLU45,LRL1,BCB,BT1,BT4,AT5G06839,AT2G28710,OMT1,CCOAOMT1,LYSOPL2
	GO:BP		GO:0033865		nucleoside bisphosphate metabolic process		0.012903	1.88931	69		ACOS5,ACC1,ACC2,CER4,ACLA-3
	GO:BP		GO:0034032		purine nucleoside bisphosphate metabolic process		0.012903	1.88931	69		ACOS5,ACC1,ACC2,CER4,ACLA-3
	GO:BP		GO:0033875		ribonucleoside bisphosphate metabolic process		0.012903	1.88931	69		ACOS5,ACC1,ACC2,CER4,ACLA-3
	GO:BP		GO:0009266		response to temperature stimulus		0.0139923	1.85411	666		KCS1,KCS11,PDR12,ANNAT8,ADC2,BAG6,BCB,CRK1,CSLD3,CLPB3,CHL,AT1G54050,CCR1,AT1G07400,XBAT31,GOLS1,GOLS2,GSTF2,HSP70B,HSFA6B,AT4G12400,HSP17.6II,ATHSP22.0,AT4G39130,AT1G52690,LEA4-5,AT5G56040,SVP,AGL20,MDH,AATP1
	GO:BP		GO:0044283		small molecule biosynthetic process		0.0142758	1.8454	761		KCS1,KCS11,KCS2,KCS4,AT2G45300,AT4G05160,ACC1,ACC2,ADK1,AOS
	GO:BP		GO:2000762		regulation of phenylpropanoid metabolic process		0.0150612	1.82214	27		AT1G61590,BCB,AT5G05340,AT1G55270,RFR1,MYB4
	GO:BP		GO:0034033		purine nucleoside bisphosphate biosynthetic process		0.0199811	1.69938	37		ACOS5,ACC1,ACC2,ACLA-3
	GO:BP		GO:0034030		ribonucleoside bisphosphate biosynthetic process		0.0199811	1.69938	37		ACOS5,ACC1,ACC2,ACLA-3
	GO:BP		GO:0033866		nucleoside bisphosphate biosynthetic process		0.0199811	1.69938	37		ACOS5,ACC1,ACC2,ACLA-3
	GO:BP		GO:0055070		copper ion homeostasis		0.0215191	1.66718	20		HMA1,CCH,COPT5,RAN1
	GO:BP		GO:0019438		aromatic compound biosynthetic process		0.0259147	1.58645	3309		KCS2,AT2G45300,ACOS5,WBC11,AT2G37360,WBC27,ABF3,ABF2,ACC1,ACC2,ADK1,HCT,AT2G44730,CER4,AT5G13420,AT5G06250,AP2,AT1G79700,AT1G61590,ATX1,AT4G17800,AT5G49700,AHL19,AHL20,AHL22,ACLA-3,ARF9,AT2G36080,NGA3,BLH6,BGLU45,LRL1,BCB,BT1,BT4,AT5G06839,AT2G28710,OMT1,CCOAOMT1,LYSOPL2
	GO:BP		GO:0034284		response to monosaccharide		0.0265439	1.57604	77		ABF2,AT5G13420,ASN1,AT1G66180,DYL1,CIPK8
	GO:BP		GO:0044281		small molecule metabolic process		0.0270697	1.56752	1879		ACO1,AT1G06550,KCS1,KCS11,KCS2,KCS4,AT2G45300,ACOS5,AT4G05160
	GO:BP		GO:0009408		response to heat		0.0440208	1.35634	263		PDR12,ANNAT8,BAG6,CRK1,CLPB3,CHL,AT1G54050,AT1G07400,XBAT31,GOLS1,HSP70B,HSFA6B,AT4G12400,HSP17.6II,ATHSP22.0
C Cellular Component	GO:CC		GO:0071944		cell periphery		1.37e-06	5.86345	4232		NAT7,ACO1,PGP21,AT2G39350,WBC11,WBC27,PDR12,PYL6,ACC1,AT1G77280,ADK1,ALIS5,ALDH3F1,AT4G24140,AT3G62860,PIP2B,ARO2,AT1G61590,ATX1,AT1G03230,BGAL1,BGAL12,HEXO3,ACA7,UCC3,AT1G72230,AT5G07475,BCB,BOR4,AT5G03380,HMA1,OMT1,CCOAOMT1,LYSOPL2,AT5G19290,AT1G18210,AT3G17980,AT5G37740,CPK30,OST1,AT1G09460,AAC1,CKL2,AT5G15290,AT2G36100,AT4G25040,AT4G15610,AT5G44550,AT4G03540,AT5G02060,AT1G78110,AT5G05340,CIPK…
	GO:CC		GO:0005886		plasma membrane		0.000367	3.43489	3540		NAT7,ACO1,PGP21,AT2G39350,WBC11,WBC27,PDR12,PYL6,ACC1,AT1G77280,ADK1,ALIS5,ALDH3F1,AT4G24140,AT3G62860,PIP2B,ARO2,AT1G61590,ATX1,AT1G03230,HEXO3,ACA7,UCC3,AT1G72230,AT5G07475,BCB,BOR4,AT5G03380,HMA1,OMT1,CCOAOMT1,LYSOPL2,AT5G19290,AT1G18210,AT3G17980,AT5G37740,CPK30,OST1,AT1G09460,AAC1,CKL2,AT5G15290,AT2G36100,AT4G25040,AT4G15610,AT5G44550,AT4G03540,AT5G02060,AT1G78110,CIPK8,CRK1,AT5G03340,CSLD3,…
	GO:CC		GO:0048046		apoplast		0.00156	2.80773	464		ACO1,ADK1,AMY1,AT1G62050,BGAL1,BGAL12,AT5G05340,IRX12,AT3G24020,AT1G65870,AT2G21100,AT2G39430,AT1G07730,AT4G13580,AT4G23690,PNP-A,AT1G09310,AT5G39110,AT3G10080,AT1G18980,GSTF2,LAC7,LAC12,LAC3
	GO:CC		GO:0030312		external encapsulating structure		0.00651	2.18664	802		AT4G24140,AT1G03230,BGAL1,BGAL12,HEXO3,AAC1,AT5G15290,AT2G36100,AT5G05340,AT5G03340,CCR1,IRX12,AT1G65870,PNP-A,FH6,AT5G39110,AT3G10080,AT1G18980,HSP70B,AT5G09520,LAC3,AT3G22800,GSO1,AT2G45040,AT1G17860,AT3G57880,MYB36,AT3G59850,AT5G23870,AT3G24130,AT5G09760,QRT1,AT5G42180,AT3G01190,RCI3,AT5G66390,AT2G01970,AT3G07820,ADPG1,AT2G43870,AT3G61490,AT5G18860,TIP2,AT4G23500,AT3G42950,AT1G23460,XTH30,XTR6…
	GO:CC		GO:0005618		cell wall		0.0126	1.89919	780		AT4G24140,AT1G03230,BGAL1,BGAL12,HEXO3,AAC1,AT5G15290,AT2G36100,AT5G05340,AT5G03340,CCR1,IRX12,AT1G65870,PNP-A,FH6,AT5G39110,AT3G10080,AT1G18980,HSP70B,AT5G09520,LAC3,AT3G22800,GSO1,AT1G17860,AT3G57880,MYB36,AT3G59850,AT5G23870,AT3G24130,AT5G09760,QRT1,AT5G42180,AT3G01190,RCI3,AT5G66390,AT2G01970,AT3G07820,ADPG1,AT2G43870,AT3G61490,AT5G18860,AT4G23500,AT3G42950,AT1G23460,XTH30,XTR6,EXL2,EXO,PHI-1
	GO:CC		GO:0009531		secondary cell wall		0.0188	1.72612	21		AT5G15290,AT2G36100,LAC3,GSO1,MYB36
D Kyoto Encyclopedia of Genes and Genomes	KEGG		KEGG:00062		Fatty acid elongation		0.000153843	3.81292	36		KCS1,KCS11,KCS2,KCS4
	KEGG		KEGG:00130		Ubiquinone and other terpenoid-quinone biosynthesis		0.000829714	3.08107	39		4CL1,4CL3,ACOS5,AT4G05160
	KEGG		KEGG:00940		Phenylpropanoid biosynthesis		0.0035419	2.45076	128		PER1,4CL1,4CL3,ACOS5,AT4G05160,HCT,AT3G62860,UGT72E1,AT5G57840
	KEGG		KEGG:01110		Biosynthesis of secondary metabolites		0.0346443	1.46037	1274		ACO1,AT1G77330,PER1,CYP90D1,KCS1,KCS11,KCS2,KCS4,AT2G45300,4CL1,4CL3,ACOS5,AT4G05160

## Sheet: genes for network Cytoscape
4CL1
4CL3
AT1G33800				GO:0009698
AT1G55270				GO:0009699
AT1G61590
AT2G37360
AT4G23690
AT5G05340
AT5G13420
AT5G41040
AT5G66390
BCB
BGLU45
CCOAOMT1
CER4
CYP86A1
CYP86B1
CYP98A3
GPAT5
HCT
IRX12
KCS2
LAC12
LAC3
LAC7
LYSOPL2
MYB4
OMT1
PAL1
PAL2
PRR1
RFR1
UGT72E1
UGT78D2
WBC11
